# Supplementary material for: Data based predictive models for odor perception
Source: Sci Rep. 2020 Oct 13;10:17136. doi: 10.1038/s41598-020-73978-1 (PMC7553929; doi:10.1038/s41598-020-73978-1)
Supplement: Supplementary file 3 — Supplementary file3 [file 41598_2020_73978_MOESM3_ESM.zip › .svn/entries]

10

dir
727
svn://10.23.156.60/DataPlus_Vitellus/Source/Latest%20Vitellus%20v2.1%20VIBO/Vitellus/WebContent/Report_Download/Template
svn://10.23.156.60/DataPlus_Vitellus


2018-12-31T05:42:22.468168Z
727
1396406


3b70867a-1874-11e8-a9d5-bbf3b6ff10a6

chart.html
file


2018-12-31T07:36:47.871988Z
a7a1b2824069b54c258514b8e3b13a64
2018-11-13T11:25:34.298823Z
429
1396382


2201

READ ME_Vitellus V 1.2.1.docx
file


2018-12-31T07:36:47.867988Z
534f73d48ee3fdefeb063199658e5c5a
2018-11-13T11:25:34.298823Z
429
1396382
has-props


20429

css
dir

Copyright - NOTICES  for Vitellus V 1.2.1.docx
file


2018-12-31T07:36:47.857988Z
74043949e0cbbafaa72eccc62d8f0b2e
2018-11-13T11:25:34.298823Z
429
1396382
has-props


71332

js
dir
