# Supplementary material for: Data based predictive models for odor perception
Source: Sci Rep. 2020 Oct 13;10:17136. doi: 10.1038/s41598-020-73978-1 (PMC7553929; doi:10.1038/s41598-020-73978-1)
Supplement: Supplementary file 3 — Supplementary file3 [file 41598_2020_73978_MOESM3_ESM.zip › .svn/prop-base/Copyright - NOTICES for Vitellus V 1.2.1.docx.svn-base]

K 13
svn:mime-type
V 24
application/octet-stream
END
