# Supplementary material for: Data based predictive models for odor perception
Source: Sci Rep. 2020 Oct 13;10:17136. doi: 10.1038/s41598-020-73978-1 (PMC7553929; doi:10.1038/s41598-020-73978-1)
Supplement: Supplementary file 3 — Supplementary file3 [file 41598_2020_73978_MOESM3_ESM.zip › css/.svn/entries]

10

dir
727
svn://10.23.156.60/DataPlus_Vitellus/Source/Latest%20Vitellus%20v2.1%20VIBO/Vitellus/WebContent/Report_Download/Template/css
svn://10.23.156.60/DataPlus_Vitellus


2018-11-13T11:25:34.298823Z
429
1396382


3b70867a-1874-11e8-a9d5-bbf3b6ff10a6

x3dom.css
file


2018-12-31T07:36:45.532988Z
137064e10c458288dcc086ba8fa3d5af
2018-11-13T11:25:34.298823Z
429
1396382


6325

bootstrap.css
file


2018-12-31T07:36:45.513988Z
d9b57efcfa494d7ba35c7b2bccaff1a4
2018-11-13T11:25:34.298823Z
429
1396382


141640

images
dir

vis.css
file


2018-12-31T07:36:45.528988Z
bce03ef3350abd8884e8ebb6a369b34a
2018-11-13T11:25:34.298823Z
429
1396382


30082

Theme.min.css
file


2018-12-31T07:36:45.507988Z
c736170dfdd77422d19cd7cc28f8886b
2018-11-13T11:25:34.298823Z
429
1396382


5078

chordDiagramStyle.css
file


2018-12-31T07:36:45.517988Z
f02e49edd1c438b7a52efa1eb25a8842
2018-11-13T11:25:34.298823Z
429
1396382


49

matrixStyle.css
file


2018-12-31T07:36:45.524988Z
832d8d10dcdb5669e8f164016258e2a3
2018-11-13T11:25:34.298823Z
429
1396382


151

d3.parsets.css
file


2018-12-31T07:36:45.520988Z
dda377b5eabb49c64c4d988dd052ac67
2018-11-13T11:25:34.298823Z
429
1396382


866
