# Supplementary material for: Data based predictive models for odor perception
Source: Sci Rep. 2020 Oct 13;10:17136. doi: 10.1038/s41598-020-73978-1 (PMC7553929; doi:10.1038/s41598-020-73978-1)
Supplement: Supplementary file 3 — Supplementary file3 [file 41598_2020_73978_MOESM3_ESM.zip › css/.svn/text-base/d3.parsets.css.svn-base]

.dimension { cursor: ns-resize; }
.category { cursor: ew-resize; }
.dimension tspan.name { font-size: 1.2em; fill: #333; font-weight: bold; }
.dimension tspan.sort { fill: #000; cursor: pointer; opacity: 0; }
.dimension tspan.sort:hover { fill: #333; }
.dimension:hover tspan.name { fill: #000; }
.dimension:hover tspan.sort { opacity: 1; }
.dimension line { stroke: #000; }
.dimension rect { stroke: none; fill-opacity: 0; }
.dimension > rect, .category-background { fill: #898989; }
.dimension > rect { display: none; }
.category:hover rect { fill-opacity: .3; }
.dimension:hover > rect { fill-opacity: .3; }
.ribbon path { stroke-opacity: 0; fill-opacity: .5; }
.ribbon path.active { fill-opacity: .9; }
.ribbon-mouse path { fill-opacity: 0; }

.tooltip {
  background-color: rgba(242, 242, 242, .6);
  position: absolute;
  padding: 5px;
}
