# Supplementary material for: Data based predictive models for odor perception
Source: Sci Rep. 2020 Oct 13;10:17136. doi: 10.1038/s41598-020-73978-1 (PMC7553929; doi:10.1038/s41598-020-73978-1)
Supplement: Supplementary file 3 — Supplementary file3 [file 41598_2020_73978_MOESM3_ESM.zip › css/.svn/text-base/matrixStyle.css.svn-base]

p
{
	margin-top:10px;
	width:165px; 
}


.background {
  fill: #eee;
}

line {
  /*stroke: #fff;*/
}

text.active {
  fill: red;
}
