# Supplementary material for: Data based predictive models for odor perception
Source: Sci Rep. 2020 Oct 13;10:17136. doi: 10.1038/s41598-020-73978-1 (PMC7553929; doi:10.1038/s41598-020-73978-1)
Supplement: Supplementary file 3 — Supplementary file3 [file 41598_2020_73978_MOESM3_ESM.zip › css/.svn/text-base/Theme.min.css.svn-base]

.legendDiv{float:right;overflow-y:auto}.chartPlotTitle{padding: 5px;/*background-image:url('../images/bg-left-menu.png');color:rgb(255, 255, 255)!important;*/font-family:Arial;font-size: 14px;font-weight:bold;color:#333;/*padding-left:42px;margin: 10px;*/}.axis{font-size:11px;font-family:Arial;font-weight:normal;fill:#666}.domain{fill:none;stroke:#666;shape-rendering:crispEdges;opacity:.3}.axis line{stroke:#ccc;shape-rendering:crispEdges}.yaxis path{visibility:hidden}.ybaraxis path{visibility:hidden}.ylineaxis path{visibility:hidden}.grid{stroke:#ccc;stroke-opacity:1;stroke-dasharray:0;shape-rendering:crispEdges;stroke-width:1}.grid path{stroke-width:0}.grid .tick{stroke:#ccc;opacity:1}.title{fill:#333;font-size:11px;font-family:Arial;font-weight:normal;visibility:visible}.label{fill:#666;font-size:12px;font-family:Arial;font-weight:normal;visibility:visible}.grpLabel{fill:#666;font-size:12px;font-family:Arial;font-weight:normal;visibility:visible}.barText{fill:#333;pointer-events:none;font-family:Arial;font-size:9px;font-weight:normal}.sumOfBarTxt{fill:#333;pointer-events:none;font-size:9px;font-family:Arial;font-weight:normal}.line{fill:none;stroke:#788fb3;stroke-width:1px}.lineMarker:hover{fill:#333 !important}.area{fill:#788fb3}.arc path{stroke:#fff;stroke-width:1px}.pieLabel{fill:white;font-size:12px;font-family:Arial;font-weight:normal}.bubble,.scatterplot{fill:#788fb3}.bullet{font:10px Arial}.bullet .marker{stroke:#000;stroke-width:1px}.bullet .tick line{stroke:#9c9c9c;stroke-width:.5px}.bullet .range.s0{fill:#ededed}.bullet .range.s1{fill:#e2e2e2}.bullet .range.s2{fill:#d0d0d0}.bullet .measure.m0{fill:#6991cf}.bullet .measure.m1{fill:#34588e}.bulletTitle{font-size:14px;font-weight:bold;fill:black}.bulletSubtitle{fill:#959396}#chartTooltip{font-size:12px;z-index:100;position:absolute;width:auto;height:auto;pointer-events:none}.chartTooltip{padding:10px;background-color:white;border:1px solid #e1e1e1;color:#666;font-family:Arial;font-size:11px;font-weight:normal;box-shadow:1px 1px 1px #b7b7b7}#chartTooltip.hidden{display:none}#chartTooltip p{margin:0}.drill{background-color:white;/*background-image:url(arrow.png);background-repeat:no-repeat;background-position:5px 6px;*/width:45px;height:20px;border:1px solid #57647a;font-family:Arial;font-size:11px;font-weight:normal;color:#333;/*padding-left:11px;margin:2px;*/cursor:pointer;float:right;/*border-radius:1px*/}.drill:hover{background-color:#57647a;/*background-image:url(arrow_hover.png);*/color:#fff}.click{cursor:pointer;text-decoration:underline}.bCrumb{font-family:Arial;font-size:11px;font-weight:600}.bCrumbLink{color:#3f9dd4;cursor:pointer}.closeBox{float:right;margin:2px 2px;cursor:pointer;color:#fff;border:1px solid #aeaeae;border-radius:25px;background:#605f61;font-size:11px;font-weight:bold;display:inline-block;line-height:6px;padding:3px 1px}.showBox{font-size:14px;font-weight:bold;cursor:pointer;color:#ccc;padding:1px 1px;line-height:5px}.hideContainer{font:12px Arial;color:grey;border:1px solid grey;border-radius:5px}.menu{border:1px solid #d0d0d0;cursor:pointer;border-radius:5px}.sort{cursor:pointer}.pageBtn{display:inline;margin:2px;padding:2px 5px;border:1px solid #e6e8eb;color:#3f9dd4;font:12px Arial bold;cursor:pointer;background-color:#fff}.disbtn{display:inline;margin:2px;padding:2px 5px;border:1px solid #e6e8eb;color:#ccc;font:12px Arial bold;background-color:#fff}.pageBtn:hover{background-color:#f9f9f;color:#181717}.pgDetails{font:12px Arial normal;color:#181717;padding:0 5px}.no-sort{background-image:url(sort_inactive.png);background-repeat:no-repeat;background-position:98.5% 6px}.sort-asc{background-image:url(sort_asc.png);background-repeat:no-repeat;background-position:98.5% 6px}.sort-dec{background-image:url(sort_desc.png);background-repeat:no-repeat;background-position:98.5% 6px}.innerTable::-webkit-scrollbar,.container::-webkit-scrollbar{width:.3em;height:.3em;position:fixed}.innerTable::-webkit-scrollbar-track{-webkit-box-shadow:inset 0 0 6px rgba(250,250,250,0.3)}.container::-webkit-scrollbar:hover{-webkit-box-shadow:inset 0 0 6px rgba(250,250,250,0.3)}.innerTable::-webkit-scrollbar-thumb{background-color:slategrey;outline:1px solid #fff}.container::-webkit-scrollbar{background-color:white;outline:1px solid #fff}.up:after{content:"\25b2";color:green}.down:after{content:"\25bc";color:red}.textContainer::-webkit-scrollbar{width:.3em;height:.3em;position:fixed}.textContainer::-webkit-scrollbar-track{-webkit-box-shadow:inset 0 0 6px rgba(250,250,250,0.3)}.textContainer::-webkit-scrollbar:hover{-webkit-box-shadow:inset 0 0 6px rgba(250,250,250,0.3)}.textContainer::-webkit-scrollbar-thumb{background-color:slategrey;outline:1px solid grey}.textContainer{border:1px solid grey;background-color:white;font-size:12px;font-family:Arial;padding:5px}.tblCaption{text-align:left;background-color:#ccc;color:#5e5e5f;height:20px;font:12px Arial bold;padding:5px 0 0 5px}.label{fill:#777}.year.label{font:500 100px "Helvetica Neue";fill:#ddd}.year.label.active{fill:#aaa}.overlay{fill:none;pointer-events:all;cursor:ew-resize}
