# Supplementary material for: Data based predictive models for odor perception
Source: Sci Rep. 2020 Oct 13;10:17136. doi: 10.1038/s41598-020-73978-1 (PMC7553929; doi:10.1038/s41598-020-73978-1)
Supplement: Supplementary file 3 — Supplementary file3 [file 41598_2020_73978_MOESM3_ESM.zip › css/images/.svn/entries]

10

dir
727
svn://10.23.156.60/DataPlus_Vitellus/Source/Latest%20Vitellus%20v2.1%20VIBO/Vitellus/WebContent/Report_Download/Template/css/images
svn://10.23.156.60/DataPlus_Vitellus


2018-11-13T11:25:34.298823Z
429
1396382


3b70867a-1874-11e8-a9d5-bbf3b6ff10a6

a1star.gif
file


2018-12-31T07:36:45.426988Z
684165bb47518ff4d12e491ede4eb457
2018-11-13T11:25:34.298823Z
429
1396382
has-props


61684
