# Supplementary material for: Data based predictive models for odor perception
Source: Sci Rep. 2020 Oct 13;10:17136. doi: 10.1038/s41598-020-73978-1 (PMC7553929; doi:10.1038/s41598-020-73978-1)
Supplement: Supplementary file 3 — Supplementary file3 [file 41598_2020_73978_MOESM3_ESM.zip › js/.svn/entries]

10

dir
727
svn://10.23.156.60/DataPlus_Vitellus/Source/Latest%20Vitellus%20v2.1%20VIBO/Vitellus/WebContent/Report_Download/Template/js
svn://10.23.156.60/DataPlus_Vitellus


2018-12-31T05:42:22.468168Z
727
1396406


3b70867a-1874-11e8-a9d5-bbf3b6ff10a6

chart.interactions.min.js
file


2018-12-31T07:36:47.792988Z
65e98d996de9a2d14ecd5176624469f5
2018-11-13T11:25:34.298823Z
429
1396382


16761

chart.slider.min.js
file


2018-12-31T07:36:47.796988Z
5acd557b9c8e7324cbe90270983554bf
2018-11-13T11:25:34.298823Z
429
1396382


11787

generateReport_old.js
file


2018-12-31T07:36:47.811988Z
318a7ede7093a46c7baac7d13e35ac64
2018-11-13T11:25:34.298823Z
429
1396382


29775

ext
dir

charts.advancedTooltip.min.js
file


2018-12-31T07:36:47.800988Z
704e6b96496e88f7ca9ae4a5904fba08
2018-11-13T11:25:34.298823Z
429
1396382


2300

generateReport.js
file


2018-12-31T07:36:47.807988Z
d05f8e627d306d85adf17d45c3f4c80c
2018-12-31T05:42:22.468168Z
727
1396406


84954

chart.filter.min.js
file


2018-12-31T07:36:47.788988Z
89e4ce43d83e84ab5a12b62fa8f82111
2018-11-13T11:25:34.298823Z
429
1396382


2422

Common.min.js
file


2018-12-31T07:36:47.783988Z
a7a09090fe31457f35c812e7326e3d8d
2018-11-13T11:25:34.298823Z
429
1396382


35511

colResizable-1.6.min.js
file


2018-12-31T07:36:47.803988Z
e289cb315e61253151fadc9b9a63824d
2018-11-13T11:25:34.298823Z
429
1396382


5817
