# Supplementary material for: Data based predictive models for odor perception
Source: Sci Rep. 2020 Oct 13;10:17136. doi: 10.1038/s41598-020-73978-1 (PMC7553929; doi:10.1038/s41598-020-73978-1)
Supplement: Supplementary file 3 — Supplementary file3 [file 41598_2020_73978_MOESM3_ESM.zip › js/.svn/text-base/chart.filter.min.js.svn-base]

try 
{
	if (!charts)
	{
		charts = {};
	}
} 
catch (e) {
	charts = {};
}


charts["addFilter"] = function(sid, smainData, callBackFunction,reportIndex) 
{
	
	var divForFilter="";
	var filterWidget = $("#"+sid).append("<table style= 'margin-left:20px;border-spacing:20px; border-collapse:separate;'><tr id='"+sid+"_tableRowForFilter'></tr></table>");	
	var initialChartData ={};
	
	if(smainData.length>0)
	{
	initialChartData[smainData[0].name]=smainData[0].value;
	
	callBackFunction(initialChartData);
	}
	
	
	for(var i=0;i<smainData.length;i++)
	{
		
		//var divForFilter= "<div id="+smainData[i].name.replace(/\s/g,"-")+"></div>";
		
	 divForFilter = "<td style='margin:10px; padding-right:10px; font-size:10px;' id ="+smainData[i].name.replace(/\s/g,'-')+" ><label style='display:block;'>"+smainData[i].name+"</label><select style='padding-right:0px;font-size:11px;'  multiple id=filter_"+smainData[i].name.replace(/\s/g,'-')+"_"+reportIndex+" dimensionname = '"+smainData[i].name+"' class='filterSelector'></select></td>"
	 
	/*  filterWidget.append("th").attr("id",function(){ return smainData[i].name.replace(/\s/g,"-")}).text(smainData[i].name);
	 filterWidgetBody.append("td").append("select") */
	 
	 
		
		var uniqueValuesOfData =smainData[i].value.filter(function(item, j, ar){ return ar.indexOf(item) === j; });
	//console.log(uniqueValuesOfData);
	//uniqueValuesOfData.join();
		/* uniqueValuesOfData.sort(function(a, b) {
				return a - b;
		}); */
		
	uniqueValuesOfData=uniqueValuesOfData.sort();
	
		$("#"+sid+"_tableRowForFilter").append(divForFilter);
		  var menu = d3.selectAll("#filter_"+smainData[i].name.replace(/\s/g,"-")+"_"+reportIndex);

            menu.selectAll("option")
                .data(uniqueValuesOfData)
                .enter()
                .append("option")
                .attr("value", function(d) { return d; })
                .text(function(d) { return d; }); 


		var filterSelectors = d3.selectAll(".filterSelector");
	

	var selectedFilterValue =[];

		
		d3.select("#filter_"+smainData[i].name.replace(/\s/g,"-")+"_"+reportIndex).on("change",function(){
	
			
			var dimensionName = this.getAttribute("dimensionname");
			
			var obj={};
			obj[dimensionName]=$(this).val();
			
			
			if(typeof callBackFunction === "function")
			{
				callBackFunction(obj);
			}
			
			})	
	}	
}
