# Supplementary material for: Data based predictive models for odor perception
Source: Sci Rep. 2020 Oct 13;10:17136. doi: 10.1038/s41598-020-73978-1 (PMC7553929; doi:10.1038/s41598-020-73978-1)
Supplement: Supplementary file 3 — Supplementary file3 [file 41598_2020_73978_MOESM3_ESM.zip › js/.svn/text-base/chart.interactions.min.js.svn-base]

/*charts.tooltips = function(f, b, c, a) {
    var e;
    var d = "";
    var g = "";
    if (b == null ) {
        b = {};
    }
    if (b.hasOwnProperty("tooltipPrefix")) {
        d = b.tooltipPrefix;
    }
    if (b.hasOwnProperty("tooltipSuffix")) {
        g = b.tooltipSuffix;
    }
    if (c === "line" || c === "area" || c === "arc" || c === "lineMarker") {
        if (f.yKey) {
            defaultTooltip = isNaN(f.yKey)?f.yKey:(+f.yKey).toFixed("2");
			defaultTooltip +=  " , " ;		
			defaultTooltip += isNaN(f.xValue)?f.xValue:(+f.xValue).toFixed("2");
			defaultTooltip +=  " , " ;
			defaultTooltip += isNaN(f.yValue)?f.yValue:(+f.yValue).toFixed("2");
        } else {
            defaultTooltip = isNaN(f.xValue)?f.xValue:(+f.xValue).toFixed("2"); 
			defaultTooltip +=  " , " ;
			defaultTooltip += isNaN(f.yValue)?f.yValue:(+f.yValue).toFixed("2");
        }
        e = d + " " + defaultTooltip + " " + g;
        d3.select("body #chartTooltip").style("margin-left", d3.event.pageX + "px").style("margin-top", d3.event.pageY + "px").select("#value").text(e);
        d3.select("body #chartTooltip").classed("hidden", false);
        charts.setTooltipStyles(b, a);
    } else {
        d3.selectAll("body ." + c).on("mouseover", function(h) {
            if (typeof h === "object") {
                if ((h.tooltipText) && (h.tooltipText != undefined)) {
                    defaultTooltip = h.tooltipText;
                } else {
                    if ((h.radius) ) {
                        defaultTooltip = h.name + " , " ;
						defaultTooltip += (isNaN(h.xVal))?h.xVal:(+h.xVal).toFixed("2") ; 
						defaultTooltip +=  " , " ;
						defaultTooltip += (isNaN(h.yVal))?h.yVal:(+h.yVal).toFixed("2");
						defaultTooltip +=  " , " ;
						defaultTooltip += (isNaN(h.radius))?h.radius:(+h.radius).toFixed("2");
                    } else {
						
						//added for Vitellus v2.0 after pradeep's war
                        defaultTooltip = h.name + " , ";
						defaultTooltip += (isNaN(h.xVal))?h.xVal:(+h.xVal).toFixed("2").replace(/\.00$/,'');
						defaultTooltip +=  " , " ;
						
						defaultTooltip += (isNaN(h.yVal))?h.yVal:(+h.yVal).toFixed("2").replace(/\.00$/,'');
                    }
                }
            } 
			else if(typeof h === "number"){
				defaultTooltip = (+h).toFixed("2");
			}
			else {
                defaultTooltip = h;
            }
            e = d + " " + defaultTooltip + " " + g;
            d3.select("body #chartTooltip").style("margin-left", d3.event.pageX + "px").style("margin-top", d3.event.pageY + "px").select("#value").text(e);
            d3.select("body #chartTooltip").classed("hidden", false);
            charts.setTooltipStyles(b, a);
        }).on("mouseout", function() {
            d3.select("body #chartTooltip").classed("hidden", true);
        });
    }
}
;*/

charts.tooltips = function(f, b, c, a) {
    var e;
    var d = "";
    var g = "";
    if (b == null ) {
        b = {};
    }
    if (b.hasOwnProperty("tooltipPrefix")) {
        d = b.tooltipPrefix;
    }
    if (b.hasOwnProperty("tooltipSuffix")) {
        g = b.tooltipSuffix;
    }
    if (c === "line" || c === "area" || c === "arc" || c === "lineMarker") {
        if (f.yKey) {
            defaultTooltip = isNaN(f.yKey)?f.yKey:d3.format(",.2f")(+f.yKey);
			defaultTooltip +=  " , " ;		
			defaultTooltip += isNaN(f.xValue)?f.xValue:d3.format(",.2f")(+f.xValue);
			defaultTooltip +=  " , " ;
			defaultTooltip += isNaN(f.yValue)?f.yValue:d3.format(",.2f")(+f.yValue);
        } else {
            defaultTooltip = isNaN(f.xValue)?f.xValue:d3.format(",.2f")(+f.xValue); 
			defaultTooltip +=  " , " ;
			defaultTooltip += isNaN(f.yValue)?f.yValue:d3.format(",.2f")(+f.yValue);
        }
        e = d + " " + defaultTooltip + " " + g;
        d3.select("body #chartTooltip").style("margin-left", d3.event.pageX + "px").style("margin-top", d3.event.pageY + "px").select("#value").text(e);
        d3.select("body #chartTooltip").classed("hidden", false);
        charts.setTooltipStyles(b, a);
    } else {
        d3.selectAll("body ." + c).on("mouseover", function(h) {
            if (typeof h === "object") {
                if ((h.tooltipText) && (h.tooltipText != undefined)) {
                    defaultTooltip = h.tooltipText;
                } else {
                    if ((h.radius) ) {
                        defaultTooltip = h.name + " , " ;
						defaultTooltip += (isNaN(h.xVal))?h.xVal:d3.format(",.2f")(+h.xVal) ; 
						defaultTooltip +=  " , " ;
						defaultTooltip += (isNaN(h.yVal))?h.yVal:d3.format(",.2f")(+h.yVal);
						defaultTooltip +=  " , " ;
						defaultTooltip += (isNaN(h.radius))?h.radius:d3.format(",.2f")(+h.radius);
                    } else {
						
						//added for Vitellus v2.0 after pradeep's war
                        defaultTooltip = h.name + " , ";
						defaultTooltip += (isNaN(h.xVal))?h.xVal:d3.format(",.2f")(+h.xVal);
						defaultTooltip +=  " , " ;
						
						defaultTooltip += (isNaN(h.yVal))?h.yVal:d3.format(",.2f")(+h.yVal);
                    }
                }
            } 
			else if(typeof h === "number"){
				defaultTooltip = d3.format(",.2f")(+h);
			}
			else {
                defaultTooltip = h;
            }
            e = d + " " + defaultTooltip + " " + g;
            d3.select("body #chartTooltip").style("margin-left", d3.event.pageX + "px").style("margin-top", d3.event.pageY + "px").select("#value").text(e);
            d3.select("body #chartTooltip").classed("hidden", false);
            charts.setTooltipStyles(b, a);
        }).on("mouseout", function() {
            d3.select("body #chartTooltip").classed("hidden", true);
        });
    }
}
;

charts.setTooltipStyles = function(c, a) {
    var b = "";
    for (b in c) {
        switch (b) {
        case "tooltipColor":
            d3.selectAll("body #chartTooltip").style("color", c.tooltipColor);
            break;
        case "bgColor":
            d3.selectAll("body #chartTooltip").style("background-color", c.bgColor);
            break;
        case "tooltipFontWeight":
            d3.selectAll("body #chartTooltip").style("font-weight", c.tooltipFontWeight);
            break;
        case "tooltipFontFamily":
            d3.selectAll("body #chartTooltip").style("font-family", c.tooltipFontFamily);
            break;
        case "tooltipFontSize":
            if (isNumber(c.tooltipFontSize)) {
                d3.selectAll("body #chartTooltip").style("font-size", c.tooltipFontSize + "px");
            }
            break;
        }
    }
}
;
charts.zoom = function(c) {
    var a = d3.behavior.zoom().scaleExtent([1, 10]).on("zoom", b);
    d3.select("#" + c + " svg").call(a);
    function b() {
        if (d3.select("#" + c + " .pie")[0][0] != null ) {
            d3.select("#" + c + " svg g").attr("transform", "translate(" + (d3.event.translate[0] + (charts.width / 2)) + "," + (d3.event.translate[1] + (charts.height / 2) + charts.margin.top) + ")scale(" + d3.event.scale + ")");
        } else {
            d3.select("#" + c + " svg g").attr("transform", "translate(" + (d3.event.translate[0] + charts.margin.left) + "," + (d3.event.translate[1] + charts.margin.top) + ")scale(" + d3.event.scale + ")");
        }
    }
}
;
charts.setInteractiveLegends = function(b) {
    var a = false;
    if (b != null ) {
        if (b.hasOwnProperty("highlight")) {
            if (b.highlight === true) {
                a = true;
            }
        }
    }
    d3.selectAll("#" + charts.containerId + " .legend").on("click", function(j) {
        var i = 1;
//        var h = d3.selectAll(".legend_" + j.replace(/[^a-zA-Z0-9]/g, ""));
        var h = d3.select("#" + (d3.select(this).attr("id").split("_legend")[0])).selectAll(".legend_" + j.replace(/[^a-zA-Z0-9]/g, ""));
        if (a) {
            if (d3.select("#" + charts.containerId + " #dropshadow")[0][0] == null ) {
                var c = d3.select("#" + charts.containerId + " svg").append("defs");
                var f = c.append("filter").attr("id", "dropshadow");
                f.append("feGaussianBlur").attr("in", "SourceAlpha").attr("stdDeviation", 8).attr("result", "blur");
                f.append("feOffset").attr("in", "blur").attr("dx", 2).attr("dy", 3).attr("result", "offsetBlur");
                var g = f.append("feMerge");
                g.append("feMergeNode").attr('in", "offsetBlur');
                g.append("feMergeNode").attr("in", "SourceGraphic");
            }
            if (h.attr("filter") == null ) {
                h.attr("filter", "url(#dropshadow)");
            } else {
                h.attr("filter", null );
            }
        } else {
            var e = ((h[0])[0].className.baseVal);
            currentVisibility = h.style("visibility");
            if (e.indexOf("opacity_") >= 0) {
                i = (e.split("opacity_")[1]);
            }
            newLegendOpacity = (currentVisibility == "visible") ? 0.5 : 1;
            h.style("visibility", (currentVisibility == "visible") ? "hidden" : "visible");
            d3.select(this).style("opacity", newLegendOpacity);
        }
    }).on("mouseover", function(c) {
        d3.selectAll(".legend").style("cursor", "pointer");
    });
}
;
charts.rotatePie = function(e) {
    var d, a = 0, c = 0, b = [0, 0];
    d3.selectAll("#" + e + " .pie").on("mousedown", function(f) {
        d = [0, 0];
        a = 0;
        d = (d3.mouse(this));
        a = Math.atan2(d[1], d[0]);
    }).on("mouseup", function(g) {
        b = d3.mouse(this);
        var f = 0;
        f = Math.atan2(b[1], b[0]);
        c = c + (((f - a) * (180 / Math.PI)));
        if (c > 360) {
            c = c - 360;
        }
        d3.selectAll("#" + e + " .pie").transition().attr("transform", "rotate(" + c + ")").duration(1000);
    });
}
;
charts.highlightPieSlice = function(c) {
    var b = (Math.min(charts.width, charts.height) / 2.5) - 10;
    var c = d3.svg.arc().innerRadius(0).outerRadius(b);
    var a = d3.svg.arc().innerRadius(0).outerRadius(b + 10);
    d3.selectAll("#" + charts.containerId + " .arc path").on("mouseover", function(e) {
        d3.select(this).transition().duration(500).attr("transform", function(l, j) {
            var n = c.centroid(l)
              , f = n[0]
              , m = n[1]
              , k = Math.sqrt(f * f + m * m)
              , g = parseInt(10, 10);
            return "translate(" + ((f / k) * g) + "," + ((m / k) * g) + ")";
        }).attr("d", a);
    }).on("mouseout", function(e) {
        d3.select(this).transition().duration(500).attr("transform", "translate(0,0)").attr("d", c);
    });
}
;
charts.drillDown = function(e, i) {
    charts.drillXKey = "";
    charts.drillYKey = "";
    var c, d = {};
    if (typeof e === "object") {
        c = i.drillOptions.argument + "?" + e.xKey + "=" + e.xValue + "&" + e.yKey + "=" + e.yValue;
        d[e.xKey] = e.xValue;
        d[e.yKey] = e.yValue;
        if (e.hasOwnProperty("zKey")) {
            c += "&" + e.zKey + "=" + e.zValue;
            d[e.zKey] = e.zValue;
        }
        if (e.hasOwnProperty("grpKey")) {
            if (e.grpKey != undefined) {
                c += "&" + e.grpKey + "=" + e.grpVal;
                d[e.grpKey] = e.grpVal;
            }
        }
    } else {
        d = e;
        c = i.drillOptions.argument + "?value=" + d;
    }
    if (i.drillOptions.type === "function") {
        window[i.drillOptions.argument](d);
    } else {
        if (i.drillOptions.type === "page-self") {
            window.open(c, "_self");
        } else {
            if (i.drillOptions.type === "page-new") {
                window.open(c, "_blank");
            } else {
                if (i.drillOptions.type === "popup") {
                    var a, h, f, g;
                    a = window.screen.width;
                    h = window.screen.height;
                    f = (window.screen.width / 2) - ((a / 2));
                    g = (window.screen.height / 2) - ((h / 2));
                    if (i.drillOptions.hasOwnProperty("popupOptions")) {
                        if (i.drillOptions.popupOptions.hasOwnProperty("width")) {
                            if (isNumber(i.drillOptions.popupOptions.width)) {
                                a = i.drillOptions.popupOptions.width;
                            }
                            if (i.drillOptions.popupOptions.hasOwnProperty("left")) {
                                if (isNumber(i.drillOptions.popupOptions.left)) {
                                    f = i.drillOptions.popupOptions.left;
                                }
                            } else {
                                if (isNumber(i.drillOptions.popupOptions.left)) {
                                    f = (window.screen.width / 2) - ((a / 2));
                                }
                            }
                        }
                        if (i.drillOptions.popupOptions.hasOwnProperty("height")) {
                            if (isNumber(i.drillOptions.popupOptions.height)) {
                                h = i.drillOptions.popupOptions.height;
                            }
                            if (i.drillOptions.popupOptions.hasOwnProperty("top")) {
                                if (isNumber(i.drillOptions.popupOptions.top)) {
                                    g = i.drillOptions.popupOptions.top;
                                }
                            } else {
                                if (isNumber(i.drillOptions.popupOptions.top)) {
                                    g = (window.screen.height / 2) - ((h / 2));
                                }
                            }
                        }
                    }
                    var b = "top=" + g + ",left=" + f + ",width=" + a + ",height=" + h;
                    window.open(c, "_blank", b);
                }
            }
        }
    }
}
;
String.prototype.insert = function(b, a) {
    if (b > 0) {
        return this.substring(0, b) + a + this.substring(b, this.length);
    } else {
        return a + this;
    }
}
;
charts.exportToImg = function(m, a) {
    var s = "";
    s += "<![CDATA[\n";
    var o;
    for (o = 0; o < document.styleSheets.length; o++) {
        str = document.styleSheets[o].href;
        if (str.replace(/^.*[\\\/]/, "") == a) {
            var h = document.styleSheets[o].rules;
            if (h != null ) {
                var n;
                for (n = 0; n < h.length; n++) {
                    s += (h[n].cssText + "\n");
                    var u = h[n].cssText;
                    var g = u.replace(h[n].selectorText, "");
                    g = g.replace("{", "");
                    g = g.replace("}", "");
                    var k = g.split(";");
                    k.forEach(function(j) {
                        var i = 0;
                        var x = j.split(":");
                        if (typeof x[0] != "undefined" && typeof x[1] != "undefined" && x[0].indexOf("user-select") == -1) {
                            if (typeof $(h[n].selectorText).attr("style") != "undefined" && $(h[n].selectorText).attr("style").indexOf(x[0].trim()) != -1) {
                                i = 1;
                            }
                            if (i == 0) {
                                $(h[n].selectorText).css(x[0].trim(), x[1].trim());
                            }
                        }
                    });
                }
                break;
            }
        }
    }
    s += "]]>";
    var e = document.getElementById(m);
    var t = e.getElementsByTagName("svg")[0];
    var l = e.getElementsByTagName("svg")[0].parentNode.innerHTML;
    var c = t.cloneNode(true);
    var v = e.ownerDocument;
    var b = v.createElement("canvas");
    b.setAttribute("width", t.offsetWidth);
    b.setAttribute("height", t.offsetHeight);
    v.body.appendChild(b);
    var p = document.createElementNS(l.ns, "style");
    p.textContent = s;
    var w = (new XMLSerializer()).serializeToString(p);
    w = w.replace("&lt;", "<");
    w = w.replace("&gt;", ">");
    var d = (new XMLSerializer()).serializeToString(c);
    var q = /<g/i;
    var f = q.exec(d);
    d = d.insert(d.search(f), w);
    canvg(b, d);
    var r = b.toDataURL("image/png");
    b.parentNode.removeChild(b);
    return r;
}
;
