# Supplementary material for: Data based predictive models for odor perception
Source: Sci Rep. 2020 Oct 13;10:17136. doi: 10.1038/s41598-020-73978-1 (PMC7553929; doi:10.1038/s41598-020-73978-1)
Supplement: Supplementary file 3 — Supplementary file3 [file 41598_2020_73978_MOESM3_ESM.zip › js/.svn/text-base/chart.slider.min.js.svn-base]

try 
{
	if (!charts)
	{
		charts = {};
	}
} 
catch (e) {
	charts = {};
}
//charts["drawSlider"] = function(sid, smainData, soptions, callBackFunction) 
charts["drawSlider"] = function(sid, smainData, soptions, callBackFunction, snapshotClick) 
{
	var warningNumber="Number(not enclosed within double quotes) is expected for option : ";
	var errorIncorrectDateFormat="Date is not in proper format\nDate Formats Supported\n1.mm-dd-yyyy\n2.mm/dd/yy";
	var warningBoolean = " enter true or false";
	
	var data = smainData["data"];
	var dataOrder = smainData["level"];
	var dateFormateType = dataOrder[0];
	
	var default_options = {
        'height': 100,
        'width': 700,
        'marginStyles': {
            'top': 10,
            'right': 0,
            'bottom': 0,
            'left': 0
        },
        'rangeSelector': false
	};
	try{
//	console.log(typeof(soptions['rangeSelector']));
	if (soptions == null) {
        soptions = {};
    }
	if (soptions.hasOwnProperty('height')&&(soptions['height']!="")) {
		if(isNaN(soptions['height'])==true){
			printWarning(warningNumber+"height");
		}
		else
        	default_options.height = soptions.height;
    } 
	if (soptions.hasOwnProperty('width')&&(soptions['width']!="")) {
		if(isNaN(soptions['width'])==true){
			printWarning(warningNumber+"width");
		}
		else
        	default_options.width = soptions.width;
    }
	if(soptions.hasOwnProperty('rangeSelector')&&(soptions['rangeSelector']!=""))
		{
		
	/*	if(typeof(soptions['rangeSelector']!="boolean")){
			console.log("please enter boolean");
		}
		else*/
			default_options.rangeSelector = soptions.rangeSelector;
		}
	
//	console.log(default_options.rangeSelector);
	var margin = {top: 0, right: 55, bottom: 0, left: 55};//{top: 200, right: 50, bottom: 200, left: 50},
	default_options.marginStyles.left += margin.left;
	default_options.marginStyles.right += margin.right;
	default_options.marginStyles.bottom += margin.bottom;
	default_options.marginStyles.top += margin.top;
	
	var	width = default_options["width"] - default_options.marginStyles.left - default_options.marginStyles.right,
	height = default_options["height"] - default_options.marginStyles.bottom - default_options.marginStyles.top;
	var maxHandleHeight= 10,handleHeight = (height / 5 > maxHandleHeight)?maxHandleHeight:height / 5;
	
	var supportedDateFormatList=["%Y","%m-%d-%Y","%m/%d/%y"];
	var levelToFormateMapping = {"year":"%Y","month":"%b %Y","week":"%U %Y","date":"%m-%d-%Y"};
	var identifiedFormat;
	var formatedData = [];
	var timeFormat = d3.time.format(levelToFormateMapping[dateFormateType.toLowerCase()]);
	var slider= null;
	for(var j=0;j<supportedDateFormatList.length;j++)
	{
		if(d3.time.format(supportedDateFormatList[j]).parse(data[0])!=null)
		{
			identifiedFormat=d3.time.format(supportedDateFormatList[j]);
			break;
		}
	}
	
	if(identifiedFormat==undefined)
		throw errorIncorrectDateFormat;
	
	data.forEach(function (d){
		var tempD = new Object();
		tempD["ActualValue"] = d;
		tempD["FormatedValue"] = identifiedFormat.parse(d);
		tempD["TickFormatedValue"] = timeFormat(tempD["FormatedValue"]);
		formatedData.push(tempD);
	});
	
	
	
	var	startingValue = d3.min(formatedData,function(d){return d["FormatedValue"];});
	var dataRange = d3.extent(formatedData,function(d){return d["FormatedValue"];});
	 
	
	var rangeEndValue = null;
	
	
	// sets scale for slider
	var x =  d3.time.scale() //d3.scale.linear()
		.domain(dataRange)
		.range([0, width])
		.clamp(true);

	// defines brush
	var brush = d3.svg.brush()
		.x(x);
		
	//	.on("brush", brushed);

if(snapshotClick== undefined)
{
	if(soptions.rangeSelector==true)
		{
		var initialData =[];
		formatedData.forEach(function(d){
			initialData.push(d.ActualValue);
		})
		selectedValueCall(initialData,callBackFunction);
		}
	else
		
	selectedValueCall(startingValue,callBackFunction);
}
	
	
	if(soptions.rangeSelector==true){
		rangeEndValue = d3.max(formatedData,function(d){return d["FormatedValue"];});
		brush.extent([startingValue, rangeEndValue]);
	}
	else
		{
		brush.extent([startingValue, startingValue]);
		}
	
	//added for Vitellus v2.0 after pradeep's war
	var svg = d3.select("#"+sid)
		.style("width", default_options["width"])
		.style("height", default_options["height"])
//		.style("margin-top", "50px")
//		.style("margin-left", "100px")
		.append("svg")
		.attr("width", default_options["width"])
		.attr("height", default_options["height"])
	  .append("g")
	  // classic transform to position g
	.attr("transform", "translate(" + default_options.marginStyles.left + "," + default_options.marginStyles.top + ")");
	
	if (soptions.rangeSelector) {
		slider = svg.append("g").attr("class", "slider").attr("transform","translate(0,"+ 3*height/8+")").call(brush).selectAll(
				"rect").attr("height", height / 4) // Make brush rects same height 
		.attr("fill", "black").style("opacity",0.54);
	} else {
		slider = svg.append("g").attr("class", "slider").call(brush);

		slider.selectAll(".extent,.resize").remove();

		slider.select(".background").attr("height", height);
	}

	slider.call(brush.event);

	
	var context=svg.append("g")
		.attr("class", "x axis");
	
	if (soptions.rangeSelector == true) {

		// put in middle of screen
		context.attr("transform", "translate(0," + height / 2 + ")").style(
				"fill", "#7A7676")

		.call(d3.svg.axis().scale(x).orient("bottom").tickFormat(function(d) {
			return timeFormat(d);
		}).tickValues(dataRange)).select(".domain").style("stroke", "black")
		.style("stroke-width", "3px").style("opacity","0.5");
	} else {
		context.attr("transform", "translate(0," + height / 2 + ")").style(
				"fill", "#7A7676").call(
				d3.svg.axis().scale(x).orient("bottom").tickFormat(function(d) {
					return timeFormat(d);
				}).tickSize(0).tickPadding(12).tickValues(dataRange))
		//.tickValues(dataRange))
		.select(".domain").attr("class", "domain").style("stroke", "black")
				.style("stroke-width", "3px").style("opacity","0.5").style("stroke-linecap", "round");

	}
	
	
//	d3.selectAll(".tick").selectAll("text").attr("dy","12px");
	d3.select("#"+sid).selectAll(".tick").selectAll("text").attr("dy","12px");
	
	


var handle = slider.append("g")
		.attr("class", "handle");

	var handleLine = handle.append("path")
		.attr("transform", "translate(0," + height / 2 + ")")
		.attr("d", "M 0 " + (- handleHeight) + " V " + handleHeight + "")
		.style("stroke","gray")
		.style("stroke-width","3px")
		//.style("stroke-linecap","round")
		.style("pointer-events","none");

	var handleVal = handle.append('text')
						
	  .text(timeFormat(startingValue)).style("font-size","11px");
	  
	handleVal.attr("transform",function(d){ return "translate(" + (-this.getComputedTextLength()/2) + " ," + ((height / 2) - handleHeight) + ")";})
	  .style("fill","gray")
	  .style("text-align","center")
	  ;


	if(soptions.rangeSelector==true)
	{
	
		brush.on("brush",rangeBrushed);
		brush.on("brushend",rangeBrushEnd);
//		d3.selectAll(".resize").selectAll("text").remove();
		d3.select("#"+sid).selectAll(".resize").selectAll("text").remove();
//		d3.select(".resize.w").append("text").attr("x", -3).attr("y", 2).style("text-anchor", "end").style("font-family","Arial").style("font-size","11px").style("fill","gray");
		d3.select("#"+sid).select(".resize.w").append("text").attr("x", -3).attr("y", 2).style("text-anchor", "end").style("font-family","Arial").style("font-size","11px").style("fill","gray");
//		d3.select(".resize.e").append("text").attr("x", -3).attr("y", 2).style("text-anchor", "start").style("font-family","Arial").style("font-size","11px").style("fill","gray");
		d3.select("#"+sid).select(".resize.e").append("text").attr("x", -3).attr("y", 2).style("text-anchor", "start").style("font-family","Arial").style("font-size","11px").style("fill","gray");
	}
	else
		{
	//	brush.extent([startingValue, startingValue])
		brush.on("brush",brushed);
		}

if(snapshotClick!= undefined)
{
var snapshotClickFormat=[];
snapshotClick.forEach(function (d){
snapshotClickFormat.push(timeFormat.parse(d));
});

if(soptions.rangeSelector==true)
{
brush.extent(snapshotClickFormat);
rangeBrushEnd();
}
else
{
brush.extent([snapshotClickFormat[0], snapshotClickFormat[0]]);
brushed();
}
}
	
	function brushed() {
	  var value = brush.extent()[0];
	  if (d3.event.sourceEvent) { // not a programmatic event
		handle.select('text');
		value = x.invert(d3.mouse(this)[0]);
		
		brush.extent([value, value]);
		//console.log(Math.floor(value));
	  }
//	  console.log(handle);
	  handle.attr("transform", "translate(" + x(value) + ",0)");
	  handle.select('text').text(timeFormat(value));
	  selectedValueCall(value,callBackFunction);

	}
	
	function rangeBrushEnd(){
		var extent = brush.extent();

//		d3.select(".resize.w").select("text").text(timeFormat(extent[0]));
		d3.select("#"+sid).select(".resize.w").select("text").text(timeFormat(extent[0]));
//		d3.select(".resize.e").select("text").text(timeFormat(extent[1]));
		d3.select("#"+sid).select(".resize.e").select("text").text(timeFormat(extent[1]));

if(snapshotClick!= undefined)
{
d3.select("#"+sid).select(".resize.w").attr("transform", "translate(" + x(extent[0]) + ",0)");
d3.select("#"+sid).select(".resize.e").attr("transform", "translate(" + x(extent[1]) + ",0)");
d3.select("#"+sid).select(".extent").attr("x",x(extent[0]));
d3.select("#"+sid).select(".extent").attr("width",(x(extent[1])-x(extent[0])));
}
		var newData =[];

		
	formatedData.forEach(function(d){
		switch(dateFormateType.toLowerCase()){
			case "week":
				if(d["FormatedValue"]>=moment(extent[0]).startOf('week')._d && d["FormatedValue"]<=moment(extent[1]).endOf('week')._d)
					newData.push( d["ActualValue"]);
				break;
			case "month":
				if (d["FormatedValue"]>=moment(extent[0]).startOf('month')._d && d["FormatedValue"]<=moment(extent[1]).endOf('month')._d)
					newData.push( d["ActualValue"]);
				break;
			case "year":
				if(d["FormatedValue"]>=moment(extent[0]).startOf('year')._d && d["FormatedValue"]<=moment(extent[1]).endOf('year')._d)
					newData.push( d["ActualValue"]);
				break;
			case "date":
				if(d["FormatedValue"]>=moment(extent[0]).startOf('date')._d && d["FormatedValue"]<=moment(extent[1]).endOf('date')._d)
					newData.push( d["ActualValue"]);
				break;
			default:
				break;
		}		
	});	
		if(newData.length>0)
		selectedValueCall(newData,callBackFunction);
		else
			alert("No data present in current slider selection");
	}
	
	
	function rangeBrushed(){
		var extent = brush.extent();
//		d3.select(".resize.w").select("text").text(timeFormat(extent[0]));
		d3.select("#"+sid).select(".resize.w").select("text").text(timeFormat(extent[0]));
//		d3.select(".resize.e").select("text").text(timeFormat(extent[1]));
		d3.select("#"+sid).select(".resize.e").select("text").text(timeFormat(extent[1]));

	}
	
	function selectedValueCall(tempFilteredVal,callBackFunction){

		var filteredData = [];
		
		if(soptions.rangeSelector==true){

			filteredData=tempFilteredVal;
			}
		else
			{
		formatedData.forEach(function(d){
			if(timeFormat(tempFilteredVal) == d["TickFormatedValue"])
				filteredData.push(d["ActualValue"]);
		});
			}
	//	console.log(filteredData);
		if(typeof callBackFunction === "function")
			callBackFunction(filteredData);
	}
	
	
	}
	catch(e)
	{
		printError(e);
	}
	function printError(e)
	{
		console.log(e);
		alert(e);
	}
	function printWarning(message)
	{
		//alert(message);
		console.log(message);
	}
}
