# Supplementary material for: Data based predictive models for odor perception
Source: Sci Rep. 2020 Oct 13;10:17136. doi: 10.1038/s41598-020-73978-1 (PMC7553929; doi:10.1038/s41598-020-73978-1)
Supplement: Supplementary file 3 — Supplementary file3 [file 41598_2020_73978_MOESM3_ESM.zip › js/.svn/text-base/charts.advancedTooltip.min.js.svn-base]

var tooltipDivision, bodyIdentifier;

function addTooltip(bodyIdentifierParam) 
{
    var body = d3.select(bodyIdentifierParam);
    if(body.select("#tooltip")[0][0] != null){
		body.select("#tooltip")[0][0].remove();
	}


if(document.getElementById('tooltip')==null)
{
    bodyIdentifier = bodyIdentifierParam;
    tooltipDivision = d3.select(bodyIdentifier).append("div")
    .attr("id", "tooltip")
    .style("opacity", 0)
    .style("position", "absolute")
    .style("display", "inline-block")
    .style("text-align", "left")
    .style("pointer-events", "none")
    .style("padding", "5px")
//    .style("font", "14px Arial")
    .style("font-size", "12px")
	.style("font","Arial")
    .style("background", "rgba(255, 255, 255, 0.95)")
    .style("border", "1px solid rgb(203, 197, 197)")
    .style("border-radius", "1px")
    .style("z-index", 100000);
}


}


function showTooltip(tooltipContent) 
{
    
    if (tooltipDivision) 
    {
        tooltipDivision.transition()
        .duration(1)
        .style("opacity", .9);
		if(d3.event!=null)
		{
		tooltipDivision
        .style("left", (d3.event.pageX+10) + "px")
        .style("top", (d3.event.pageY - 28) + "px");
		}
        //document.getElementById("tooltip_p").textContent=(tooltipContent);
       // document.getElementById("tooltip").innerHTML = "<b>"+tooltipContent+"</b>";
document.getElementById("tooltip").innerHTML = tooltipContent;
    }


}

function updateTooltip() 
{
    
    if (tooltipDivision) 
    {
        tooltipDivision
        .style("opacity", .9);
		
		if(d3.event!=null)
		{
			tooltipDivision
        .style("left", (d3.event.pageX+10) + "px")
        .style("top", (d3.event.pageY - 28) + "px");
		}
    }

}

function hideTooltip() 
{
    
    if (tooltipDivision) 
    {
        tooltipDivision.transition()
        .duration(500)
        .style("opacity", 0);
    }

}


function styleTooltip(styleInput) 
{
    
    if (tooltipDivision) 
    {
        var styles = [];
        styleInput.split("|").forEach(function(d) {
            styles.push(d.split(":"));
        });
        
        styles.forEach(function(d) {
            tooltipDivision.style(d[0], d[1]);
        });
    
    }
}
