# Supplementary material for: Data based predictive models for odor perception
Source: Sci Rep. 2020 Oct 13;10:17136. doi: 10.1038/s41598-020-73978-1 (PMC7553929; doi:10.1038/s41598-020-73978-1)
Supplement: Supplementary file 3 — Supplementary file3 [file 41598_2020_73978_MOESM3_ESM.zip › js/.svn/text-base/colResizable-1.6.min.js.svn-base]

// colResizable 1.6 - a jQuery plugin by Alvaro Prieto Lauroba http://www.bacubacu.com/colresizable/

!function(t){var e,i=t(document),r=t("head"),o=null,s={},d=0,n="id",a="px",l="JColResizer",c="JCLRFlex",f=parseInt,h=Math,p=navigator.userAgent.indexOf("Trident/4.0")>0;try{e=sessionStorage}catch(g){}r.append("<style type='text/css'>  .JColResizer{table-layout:fixed;} .JColResizer > tbody > tr > td, .JColResizer > tbody > tr > th{overflow:hidden;padding-left:0!important; padding-right:0!important;}  .JCLRgrips{ height:0px; position:relative;} .JCLRgrip{margin-left:-5px; position:absolute; z-index:5; } .JCLRgrip .JColResizer{position:absolute;background-color:red;filter:alpha(opacity=1);opacity:0;width:10px;height:100%;cursor: e-resize;top:0px} .JCLRLastGrip{position:absolute; width:1px; } .JCLRgripDrag{ border-left:1px dotted black;	} .JCLRFlex{width:auto!important;} .JCLRgrip.JCLRdisabledGrip .JColResizer{cursor:default; display:none;}</style>");var u=function(e,i){var o=t(e);if(o.opt=i,o.mode=i.resizeMode,o.dc=o.opt.disabledColumns,o.opt.disable)return w(o);var a=o.id=o.attr(n)||l+d++;o.p=o.opt.postbackSafe,!o.is("table")||s[a]&&!o.opt.partialRefresh||("e-resize"!==o.opt.hoverCursor&&r.append("<style type='text/css'>.JCLRgrip .JColResizer:hover{cursor:"+o.opt.hoverCursor+"!important}</style>"),o.addClass(l).attr(n,a).before('<div class="JCLRgrips"/>'),o.g=[],o.c=[],o.w=o.width(),o.gc=o.prev(),o.f=o.opt.fixed,i.marginLeft&&o.gc.css("marginLeft",i.marginLeft),i.marginRight&&o.gc.css("marginRight",i.marginRight),o.cs=f(p?e.cellSpacing||e.currentStyle.borderSpacing:o.css("border-spacing"))||2,o.b=f(p?e.border||e.currentStyle.borderLeftWidth:o.css("border-left-width"))||1,s[a]=o,v(o))},w=function(t){var e=t.attr(n),t=s[e];t&&t.is("table")&&(t.removeClass(l+" "+c).gc.remove(),delete s[e])},v=function(i){var r=i.find(">thead>tr:first>th,>thead>tr:first>td");r.length||(r=i.find(">tbody>tr:first>th,>tr:first>th,>tbody>tr:first>td, >tr:first>td")),r=r.filter(":visible"),i.cg=i.find("col"),i.ln=r.length,i.p&&e&&e[i.id]&&m(i,r),r.each(function(e){var r=t(this),o=-1!=i.dc.indexOf(e),s=t(i.gc.append('<div class="JCLRgrip"></div>')[0].lastChild);s.append(o?"":i.opt.gripInnerHtml).append('<div class="'+l+'"></div>'),e==i.ln-1&&(s.addClass("JCLRLastGrip"),i.f&&s.html("")),s.bind("touchstart mousedown",J),o?s.addClass("JCLRdisabledGrip"):s.removeClass("JCLRdisabledGrip").bind("touchstart mousedown",J),s.t=i,s.i=e,s.c=r,r.w=r.width(),i.g.push(s),i.c.push(r),r.width(r.w).removeAttr("width"),s.data(l,{i:e,t:i.attr(n),last:e==i.ln-1})}),i.cg.removeAttr("width"),i.find("td, th").not(r).not("table th, table td").each(function(){t(this).removeAttr("width")}),i.f||i.removeAttr("width").addClass(c),C(i)},m=function(t,i){var r,o,s=0,d=0,n=[];if(i){if(t.cg.removeAttr("width"),t.opt.flush)return void(e[t.id]="");for(r=e[t.id].split(";"),o=r[t.ln+1],!t.f&&o&&(t.width(o*=1),t.opt.overflow&&(t.css("min-width",o+a),t.w=o));d<t.ln;d++)n.push(100*r[d]/r[t.ln]+"%"),i.eq(d).css("width",n[d]);for(d=0;d<t.ln;d++)t.cg.eq(d).css("width",n[d])}else{for(e[t.id]="";d<t.c.length;d++)r=t.c[d].width(),e[t.id]+=r+";",s+=r;e[t.id]+=s,t.f||(e[t.id]+=";"+t.width())}},C=function(t){t.gc.width(t.w);for(var e=0;e<t.ln;e++){var i=t.c[e];t.g[e].css({left:i.offset().left-t.offset().left+i.outerWidth(!1)+t.cs/2+a,height:t.opt.headerOnly?t.c[0].outerHeight(!1):t.outerHeight(!1)})}},b=function(t,e,i){var r=o.x-o.l,s=t.c[e],d=t.c[e+1],n=s.w+r,l=d.w-r;s.width(n+a),t.cg.eq(e).width(n+a),t.f?(d.width(l+a),t.cg.eq(e+1).width(l+a)):t.opt.overflow&&t.css("min-width",t.w+r),i&&(s.w=n,d.w=t.f?l:d.w)},R=function(e){var i=t.map(e.c,function(t){return t.width()});e.width(e.w=e.width()).removeClass(c),t.each(e.c,function(t,e){e.width(i[t]).w=i[t]}),e.addClass(c)},x=function(t){if(o){var e=o.t,i=t.originalEvent.touches,r=i?i[0].pageX:t.pageX,s=r-o.ox+o.l,d=e.opt.minWidth,n=o.i,l=1.5*e.cs+d+e.b,c=n==e.ln-1,f=n?e.g[n-1].position().left+e.cs+d:l,p=e.f?n==e.ln-1?e.w-l:e.g[n+1].position().left-e.cs-d:1/0;if(s=h.max(f,h.min(p,s)),o.x=s,o.css("left",s+a),c){var g=e.c[o.i];o.w=g.w+s-o.l}if(e.opt.liveDrag){c?(g.width(o.w),!e.f&&e.opt.overflow?e.css("min-width",e.w+s-o.l):e.w=e.width()):b(e,n),C(e);var u=e.opt.onDrag;u&&(t.currentTarget=e[0],u(t))}return!1}},y=function(r){if(i.unbind("touchend."+l+" mouseup."+l).unbind("touchmove."+l+" mousemove."+l),t("head :last-child").remove(),o){if(o.removeClass(o.t.opt.draggingClass),o.x-o.l!=0){var s=o.t,d=s.opt.onResize,n=o.i,a=n==s.ln-1,c=s.g[n].c;a?(c.width(o.w),c.w=o.w):b(s,n,!0),s.f||R(s),C(s),d&&(r.currentTarget=s[0],d(r)),s.p&&e&&m(s)}o=null}},J=function(e){var d=t(this).data(l),n=s[d.t],a=n.g[d.i],c=e.originalEvent.touches;if(a.ox=c?c[0].pageX:e.pageX,a.l=a.position().left,a.x=a.l,i.bind("touchmove."+l+" mousemove."+l,x).bind("touchend."+l+" mouseup."+l,y),r.append("<style type='text/css'>*{cursor:"+n.opt.dragCursor+"!important}</style>"),a.addClass(n.opt.draggingClass),o=a,n.c[d.i].l)for(var f,h=0;h<n.ln;h++)f=n.c[h],f.l=!1,f.w=f.width();return!1},L=function(){for(var t in s)if(s.hasOwnProperty(t)){t=s[t];var i,r=0;if(t.removeClass(l),t.f){for(t.w=t.width(),i=0;i<t.ln;i++)r+=t.c[i].w;for(i=0;i<t.ln;i++)t.c[i].css("width",h.round(1e3*t.c[i].w/r)/10+"%").l=!0}else R(t),"flex"==t.mode&&t.p&&e&&m(t);C(t.addClass(l))}};t(window).bind("resize."+l,L),t.fn.extend({colResizable:function(e){var i={resizeMode:"fit",draggingClass:"JCLRgripDrag",gripInnerHtml:"",liveDrag:!1,minWidth:15,headerOnly:!1,hoverCursor:"e-resize",dragCursor:"e-resize",postbackSafe:!1,flush:!1,marginLeft:null,marginRight:null,disable:!1,partialRefresh:!1,disabledColumns:[],onDrag:null,onResize:null},e=t.extend(i,e);switch(e.fixed=!0,e.overflow=!1,e.resizeMode){case"flex":e.fixed=!1;break;case"overflow":e.fixed=!1,e.overflow=!0}return this.each(function(){u(this,e)})}})}(jQuery);
