# Supplementary material for: Data based predictive models for odor perception
Source: Sci Rep. 2020 Oct 13;10:17136. doi: 10.1038/s41598-020-73978-1 (PMC7553929; doi:10.1038/s41598-020-73978-1)
Supplement: Supplementary file 3 — Supplementary file3 [file 41598_2020_73978_MOESM3_ESM.zip › js/.svn/text-base/Common.min.js.svn-base]

if (!com) {
    var com = {};
}
if (!com.tcs) {
    com.tcs = {};
}
if (!com.tcs.ceg) {
    com.tcs.ceg = {};
}
if (!com.tcs.ceg.charts) {
    com.tcs.ceg.charts = {};
}
charts = com.tcs.ceg.charts;
charts.defaultChartColors = ["#788fb3", "rgb(195, 73, 73)"/*"#a2be60"*/, "rgb(218, 162, 6)"/*"#8a698a"*/, "rgb(81, 181, 79)",/*"#e0c448"*/ "#e38b81", "#8fa9d1", "#b5d077", "#aa81aa", "#edda87", "#f1a79e", "#647a9e", "#8da455", "#7d5b7c", "#bca644", "#c67970"].concat(["#1E90FF", "#7FFFD4", "#4B0082", "#8A2BE2", "#A52A2A", "#DEB887", "#5F9EA0", "#D2691E", "#FF7F50", "#DC143C", "#00008B", "#008B8B", "#B8860B", "#A9A9A9", "#006400", "#BDB76B", "#8B008B", "#556B2F", "#FF8C00", "#E9967A", "#8FBC8F", "#483D8B", "#2F4F4F", "#696969", "#DAA520", "#CD5C5C", "#ADD8E6", "#F08080", "#BA55D3", "#9370DB", "#3CB371", "#6B8E23", "#DB7093", "#CD853F", "#FFC0CB", "#DDA0DD", "#663399", "#BC8F8F", "#8B4513", "#FA8072", "#F4A460", "#2E8B57", "#A0522D", "#708090", "#D2B48C", "#008080", "#D8BFD8", "#FF6347", "#EE82EE", "#9ACD32"]);
charts.defaultCombiLineColors = ["#577d01", "#ac8f05", "#a42417", "#1b417d", "#572952"];
charts.setChartPlot = function(c, a) {
    charts.containerId = a;
    var b = "";
    for (b in c) {
        switch (b) {
        case "width":
            if ((c.width != null ) && (isNumber(c.width))) {
                d3.selectAll("#" + a).style("width", c.width);
                charts.chartWidth = c.width;
            }
            break;
        case "height":
            if ((c.height != null ) && (isNumber(c.height))) {
                d3.selectAll("#" + a).style("height", c.height);
                charts.chartHeight = c.height;
            }
            break;
        case "bgColor":
		
           // if (c.bgColor != null && (c.bgImage==null || c.bgImage==='none' ||c.bgImage==="")) 
			if (c.bgColor != null) 
			{
				//console.log("bg color:::::::::"+c.bgColor);
              d3.selectAll("#" + a).style("background-color", c.bgColor);
			  d3.selectAll("#" + a).style("background-image", "none");
            }
            break;
			case "bgImage":
			//added for planogram
          //  if (c.bgImage != null ) {
				//console.log("bg Image:::::::::"+c.bgImage);
			//	if(c.bgImage==='none'){d3.selectAll("#" + a).style("background-image", "none");}
            //    else d3.selectAll("#" + a).style("background-image", "url("+c.bgImage+")");
          //  }
			
            
            break;
        case "borderWidth":
            if ((c.borderWidth != null ) && (isNumber(c.borderWidth))) {
                d3.selectAll("#" + a).style("border-width", c.borderWidth);
            }
            break;
        case "borderColor":
            if (c.borderColor != null ) {
                d3.selectAll("#" + a).style("border-color", c.borderColor);
            }
            break;
        case "borderStyle":
            if (c.borderStyle != null ) {
                d3.selectAll("#" + a).style("border-style", c.borderStyle);
            }
            break;
        case "titleName":
            if (c.titleName != null ) {
                d3.selectAll("#" + a).append("div").attr("id", "chartheader").attr("class", "chartPlotTitle").append("text").text(c.titleName);
                if ((c.hasOwnProperty("titleColor")) && (c.titleColor != null )) {
                    d3.selectAll("#" + a + " .chartPlotTitle").style("color", c.titleColor);
                }
                if ((c.hasOwnProperty("titleAlignment")) && (c.titleAlignment != null )) {
                    d3.selectAll("#" + a + " .chartPlotTitle").style("text-align", c.titleAlignment);
                }
                if ((c.hasOwnProperty("titleFontSize")) && (isNumber(c.titleFontSize))) {
                    d3.selectAll("#" + a + " .chartPlotTitle").style("font-size", c.titleFontSize + "px");
                }
                if ((c.hasOwnProperty("titleFontFamily")) && (c.titleFontFamily != null )) {
                    d3.selectAll("#" + a + " .chartPlotTitle").style("font-family", c.titleFontFamily);
                }
                if ((c.hasOwnProperty("titleFontWeight")) && (c.titleFontWeight != null )) {
                    d3.selectAll("#" + a + " .chartPlotTitle").style("font-weight", c.titleFontWeight);
                }
            }
            break;
        }
    }
}
;
charts.setGrid = function(c, a) {
    var b = "";
    for (b in c) {
        switch (b) {
        case "color":
            d3.selectAll("#" + a + " .grid .tick").select("line").style("stroke", c.color);
            break;
        case "width":
            if (isNumber(c.width)) {
                d3.selectAll("#" + a + " .grid .tick").select("line").style("stroke-width", c.width);
            }
            break;
        case "lineStyle":
            if (c.lineStyle === "dotted") {
                d3.selectAll("#" + a + " .grid .tick").select("line").style("stroke-dasharray", "3");
            }
            if (c.lineStyle === "solid") {
                d3.selectAll("#" + a + " .grid .tick").select("line").style("stroke-dasharray", "0");
            }
            break;
        }
    }
}
;
charts.setMarkerStyles = function(a) {
    var f = 54;
    var e = [];
    var c = [];
    var d = d3.selectAll("#" + charts.containerId + " path.lineMarker");
    if (a.hasOwnProperty("size")) {
        if (isNumber(a.size)) {
            f = f * a.size;
        }
    }
    if (a.hasOwnProperty("color")) {
        if (typeof (a.color) == "object") {
            var b = 1;
            c = a.color;
            while (c.length >= b) {
                d = d3.selectAll("#" + charts.containerId + " path.lineMarker.marker_" + b);
                d.attr("d", d3.svg.symbol().type(function() {
                    if (typeof (a.shape) === "object") {
                        return a.shape[b - 1];
                    } else {
                        return a.shape;
                    }
                }
                ).size(f)).style("fill", c[b - 1]);
                b++;
            }
        } else {
            d.attr("d", d3.svg.symbol().type(a.shape).size(f)).style("fill", a.color);
        }
    }
}
;
charts.setAxisStyle = function(d, c, l, a) {
    var o = true;
    if (c.hasOwnProperty("titleVisibility")) {
        if (c.titleVisibility === false) {
            d3.selectAll("#" + l + " ." + d + "title").style("visibility", "hidden");
            o = false;
        }
    }
    var b = 0
      , m = 0
      , h = 0;
    var p = "X-Axis"
      , e = "Y-Axis";
    if ((d === "x") || (d === "yhorz_line")) {
        if (d3.selectAll("#" + l + " ." + d + "axis").classed("horizontal")) {
            b = -charts.height / 2;
            m = -charts.margin.left;
            h = -90;
        } else {
            m = charts.margin.bottom / 2;
            b = (charts.width - charts.margin.left - charts.margin.right) / 2;
        }
    } else {
        if ((d === "y") || (d === "ybar") || (d === "yhorz")) {
            if (d3.selectAll("#" + l + " ." + d + "axis").classed("horizontal")) {
                b = charts.width / 2;
                m = charts.margin.bottom / 2;
            } else {
                if (d3.selectAll("#" + l + " ." + d + "axis").classed("horizontal_top")) {
                    d3.select("#" + charts.containerId + " #mainG").attr("transform", "translate(" + charts.margin.left + "," + (charts.margin.top + 10) + ")");
                    b = charts.width / 2;
                    m = -(charts.margin.top + 10);
                } else {
                    b = -charts.height / 2;
                    m = -charts.margin.left;
                    h = -90;
                }
            }
        } else {
            if (d === "yline") {
                b = charts.height / 2;
                m = -charts.margin.left/2;
                h = 90;
            } else {
                if (d === "yhorz_bar") {
                    b = charts.width / 2;
                    m = charts.margin.bottom / 2;
                }
            }
        }
    }
    var r = d3.select("#" + l + " ." + d + "axis").append("text").attr("class", d + "title").attr("transform", "rotate(" + h + ")").attr("x", b).attr("y", m).attr("dy", "1em").style("text-anchor", "middle");
    if ((o) && ((c.titleName == null ) || (!c.hasOwnProperty("titleName")))) {
        if ((d.charAt(0)) === "x") {
            r.text(p);
        } else {
            r.text(e);
        }
    } else {
        if ((o) && ((c.titleName != null ) || (c.hasOwnProperty("titleName")))) {
            r.text(c.titleName);
        }
    }
    var q = "";
    for (q in c) {
        switch (q) {
        case "color":
            if (c.color != null ) {
                d3.selectAll("#" + l + " ." + d + "axis path").style("stroke", c.color);
            }
            break;
        case "visibility":
            if ((c.visibility === false) ) {
                d3.selectAll("#" + l + " ." + d + "axis path").style("visibility", "hidden");
            } else {
                d3.selectAll("#" + l + " ." + d + "axis path").style("visibility", "visible");
            }
            break;
        case "labelVisibility":
            if ((c.labelVisibility === false) || (!(c.hasOwnProperty("labelVisibility")))) {
                d3.selectAll("#" + l + " ." + d + "label").style("visibility", "hidden");
            }
            break;
        case "labelColor":
            if (c.labelColor != null ) {
                d3.selectAll("#" + l + " ." + d + "label").style("fill", c.labelColor);
            }
            break;
        case "labelFontSize":
            if ((c.labelFontSize != null ) && (isNumber(c.labelFontSize)) && (c.labelFontSize >= 10) && (c.labelFontSize <= 12)) {
                d3.selectAll("#" + l + " ." + d + "label").style("font-size", c.labelFontSize + "px");
            }
            break;
        case "labelFontFamily":
            if (c.labelFontFamily != null ) {
                d3.selectAll("#" + l + " ." + d + "label").style("font-family", c.labelFontFamily);
            }
            break;
        case "labelFontWeight":
            if (c.labelFontWeight != null ) {
                d3.selectAll("#" + l + " ." + d + "label").style("font-weight", c.labelFontWeight);
            }
            break;
        case "labelRotation":
            if (isNumber(c.labelRotation)) {
                var s = 360
                  , n = 0;
                if ((a === "vertical" && d === "x") || (a === "horizontal" && d === "y")) {
                    if ((c.labelRotation > n) && (c.labelRotation < s)) {
                        var g, f, j, i;
                        if (c.labelRotation >= 181 && c.labelRotation < s) {
                            var k = false;
                            if ((!(c.hasOwnProperty("position"))) || (c.position === "bottom")) {
                                k = false;
                                g = -1,
                                f = 9,
                                i = ".51em";
                            } else {
                                k = true;
                                g = 5,
                                f = -10,
                                i = ".0em ",
                                j = ".101em";
                            }
                            tempAngle = (-s) + (Number(c.labelRotation));
                            d3.selectAll("#" + l + " ." + d + "label .tick text").classed("." + d + "title", false).attr("dy", i).attr("dx", j).attr("transform", "rotate(" + tempAngle + "  " + g + "," + f + " )").style("text-anchor", function(t) {
                                return (k == true) ? "start" : "end";
                            }
                            );
                        }
                        if (c.labelRotation > n && c.labelRotation <= 180) {
                            var k = false;
                            if ((!(c.hasOwnProperty("position"))) || (c.position === "bottom")) {
                                k = false;
                                g = 0,
                                f = 9,
                                i = ".51em ",
                                j = ".41em";
                            } else {
                                k = true;
                                g = -1,
                                f = -13,
                                i = ".0em ",
                                j = ".0em";
                            }
                            d3.selectAll("#" + l + " ." + d + "label .tick text").attr("dx", j).attr("dy", i).attr("transform", "rotate(" + c.labelRotation + "  " + g + "," + f + " )").style("text-anchor", function(t) {
                                return (k == true) ? "end" : "start";
                            }
                            );
                        }
                        break;
                    }
                }
                if ((a === "vertical" && d === "y") || (a === "horizontal" && d === "x")) {
                    if ((c.labelRotation > n) && (c.labelRotation < s)) {
                        var g, f, j, i;
                        if ((c.labelRotation > n && c.labelRotation <= 90) || (c.labelRotation >= 270 && c.labelRotation < s)) {
                            tempAngle = -(Math.floor(c.labelRotation / 270)) * s + (Number(c.labelRotation));
                            g = -9,
                            f = -3,
                            i = ".0em",
                            j = ".0em";
                            d3.selectAll("#" + l + " ." + d + "label .tick text").attr("dx", j).attr("dy", i).attr("transform", "rotate(" + tempAngle + "  " + g + "," + f + " )").style("text-anchor", "end");
                        }
                        if (c.labelRotation >= 91 && c.labelRotation <= 269) {
                            tempAngle = -(Math.floor(c.labelRotation / 180)) * s + (Number(c.labelRotation));
                            g = -12,
                            f = -6,
                            i = "-0.0em",
                            j = "-1.0em";
                            d3.selectAll("#" + l + " ." + d + "label .tick text").attr("dx", j).attr("dy", i).attr("transform", "rotate(" + tempAngle + "  " + g + "," + f + " )").style("text-anchor", "start");
                        }
                        break;
                    }
                }
            }
            break;
        case "titleColor":
            if (c.titleColor != null ) {
                d3.selectAll("#" + l + " ." + d + "axis ." + d + "title").style("fill", c.titleColor);
            }
            break;
        case "titleFontSize":
            if ((c.titleFontSize != null ) && (isNumber(c.titleFontSize)) && (c.titleFontSize >= 10) && (c.titleFontSize <= 12)) {
                d3.selectAll("#" + l + " ." + d + "title").style("font-size", c.titleFontSize + "px");
            }
            break;
        case "titleFontFamily":
            if (c.titleFontFamily != null ) {
                d3.selectAll("#" + l + " ." + d + "axis ." + d + "title").style("font-family", c.titleFontFamily);
            }
            break;
        case "titleFontWeight":
            if (c.titleFontWeight != null ) {
                d3.selectAll("#" + l + " ." + d + "axis ." + d + "title").style("font-weight", c.titleFontWeight);
            }
            break;
        }
    }
}
;
function arrayDuplicate(b) {
    var a;
    a = b.filter(function(c, d) {
        return b.indexOf(c) == d;
    }
    );
    return a;
}
var legendwidth = 150;
function textNum() {
    var a;
    a = charts.width / legendwidth;
    a = Math.floor(a);
    return a;
}
function calTextwidth(b) {
    var a = 0;
    b.forEach(function(e, c) {
        if (e != undefined && a < e.length) {
            a = e.length;
        }
    }
    );
    return ( a) ;
}
function textWrap(b, a) {
    b.each(function() {
        var d = d3.select(this)
          , c = ".{1," + a + "}";
        filter = new RegExp(c,"g");
        words = d.text().match(filter).reverse();
        d.text(null );
        lineNumber = 0,
        lineHeight = 1.1,
        y = d.attr("y"),
        x = d.attr("x"),
        dy = parseFloat(d.attr("dy"));
        while (word = words.pop()) {
            d.append("tspan").attr("x", x).attr("y", y).attr("dy", lineNumber++ * lineHeight + dy + "em").text(word);
        }
    }
    );
}
charts.setLegend = function(j, D) {
    if (D == null ) {
        D = [];
    }
    var e = 10;
    var q, k, w = 0, g = 10;
    var c = "legendGroup", C = "", s;
    var i, E = " ", l = false;
    var d = [];
    if (j[3] != undefined) {
        C = j[3];
    }
    if (j[3] === "mpie") {
        s = charts.pieId;
    } else {
		//added for bar chart legend implementation
		var test =charts.containerId;
		//console.log("test string is"+test);
		if(test.indexOf("#")>-1){
		//	console.log("Inside test");
			s = test.substring(0,(test.indexOf("#")-1));
			//charts.containerId=s;
		}
		else 
        s = charts.containerId;
    }
    if (j[3] === "combinationLine") {
        q = 1,
        k = 8;
    } else {
        q = 12,
        k = 12;
    }
    if (D.hasOwnProperty("align")) {
        i = D.align;
    } else {
        i = "vertical";
    }
    if (D.hasOwnProperty("position")) {
        E = D.position;
    }
    if (D.hasOwnProperty("wrap")) {
        l = D.wrap;
    }

    var p = j[0].append("g").attr("class", c);
var jSize=j[0].node().getBBox();
//    var b = charts.width - (70)
    var b = jSize.x+jSize.width
//      , t = charts.width - 50
      , t = (jSize.x+jSize.width)+15
      , f = "start";
	 // console.log("j[1]"+j[1]);
    var a = p.selectAll(".legend").data(j[1].slice()).enter().append("g").attr("class", "legend").attr("id",charts.containerId+"_legend");
    a.append("text").attr("class", "legendText").attr("id", function(F, n) {
        return s + "_LT" + C + n;
    }
    ).text(function(n) {
        w++;
        d.push(n);
		//console.log("j[1]"+j[1]);
		//console.log("n is "+n);
        return n;
    }
    ).attr("x", t).attr("y", k).attr("dy", ".5em").style("font-size", "12px").style("text-anchor", f);
    if (l === true) {
        g = calTextwidth(d);
    }
    a.append("rect").attr("class", "legendBox").style("fill", function(F, n) {
        return (j[2])[n];
    }
    ).attr("width", 12).attr("height", q).attr("y", 8).attr("x", b);
	if(charts.containerId.indexOf("#")>-1){
			
			var containerIdTest = charts.containerId.substring(0,(charts.containerId.indexOf("#")-1));
			 var v = d3.selectAll("#" + containerIdTest + " .legendText");
		}
		else{ var v = d3.selectAll("#" + charts.containerId + " .legendText");}
	
   // var v = d3.selectAll("#" + charts.containerId + " .legendText");
    if (j[3] === "pie" || j[3] === "mpie") {
        var m, r, h = 0, g = [], B = [], w = 0, z = false;
        if (l == true) {
            textWrap(v, g);
        }
        if (i === "horizontal") {
            m = charts.width - charts.margin.right - charts.margin.left,
            r = charts.height / 2;
            a.attr("transform", function(G, n) {
                if (n != 0) {
                    var F = d3.select("#" + s + "_LT" + C + (n - 1));
                    if (z == false) {
                        m = m - (12 + F.node().getComputedTextLength() + 20);
                    } else {
                        m = g[w];
                    }
                    if (m <= 0) {
                        z = true;
                        h++;
                        w = 0;
                        r = r - (h * 15);
                        m = charts.width - charts.margin.right - charts.margin.left;
                    }
                }
                if (B[w] < G.length) {
                    textWrap(d3.select("#" + s + "_LT" + C + n), B[w]);
                }
                if (z == false) {
                    B[w] = G.length;
                    g[w] = m;
                }
                w++;
                return "translate(-" + (m) + ",-" + r + ")";
            }
            );
            var A = p.node().getBBox().width;
            p.attr("transform", "translate(-" + ((A + 30) / 2) + ",0)");
        } else {
            r = 0;
            var o = d3.selectAll("#" + charts.containerId + " .pie");
            a.attr("transform", function(G, n) {
                if (n != 0) {
                    var F = d3.select("#" + charts.containerId + "_LT" + C + (n - 1));
                    r = r + F.node().getBBox().height + 5;
                }
//                return "translate(-" + ((charts.width - charts.margin.right - charts.margin.left) - (o.node().getBBox().width) / 2) + "," + r + ")";
                return "translate(" + (0)  + "," + r + ")";
            }
            );
        }
    } else {
        if (j[3] === "combinationLine") {
            if (l == true) {
                textWrap(v, g);
            }
            var r = 0;
            a.attr("transform", function(G, n) {
                if (n != 0) {
                    var F = d3.select("#" + charts.containerId + "_LT" + C + (n - 1));
                    r = r + F.node().getBBox().height + 5;
                }
                return "translate(10," + r + ")";
            }
            );
        } else {
            if (j[3] === "combinationBar") {
                if (l == true) {
                    textWrap(v, g);
                }
                var u = d3.select("#" + charts.containerId + " .legendGroup").node().getBBox().height + 20;
                var r = u;
                a.attr("transform", function(G, n) {
                    if (n != 0) {
                        var F = d3.select("#" + charts.containerId + "_LT" + C + (n - 1));
                        r = r + F.node().getBBox().height + 5;
                    }
                    return "translate(10," + r + ")";
                }
                );
            } else {
                if (i === "vertical") {
                    var r = 0;
                    if (l == true) {
                        textWrap(v, g);
                    }
                    a.attr("transform", function(G, n) {
                        if (n != 0) {
							
							//added for bar chart legend implementation
							var F;
							if(charts.containerId.indexOf("#")>-1){
			
			var containerIdCheck = charts.containerId.substring(0,(charts.containerId.indexOf("#")-1));
			  F = d3.select("#" + containerIdCheck + "_LT" + (n - 1));
			  
		}
		else{ F = d3.select("#" + charts.containerId + "_LT" + (n - 1));}
							//var test="chart_1";
                          //  var F = d3.select("#" + test + "_LT" + (n - 1));
							//console.log("F is ::"+F);
							//console.log("F.node() is ::"+F.node());
                            r = r + F.node().getBBox().height + 15;
							//added as per legend in bar chart
							//console.log("r is ::"+r);
                        }
//                        return "translate(-25," + r + ")";
                        return "translate(0," + r + ")";
                    }
                    );
                    var u = p.node().getBBox().height;
                    if (E == "middle") {
                        p.attr("transform", "translate(0," + ((charts.height - charts.margin.bottom) / 2 - u) + ")");
                    } else {
                        if (E == "bottom") {
                            p.attr("transform", "translate(0," + (charts.height - charts.margin.bottom - u) + ")");
                        }
                    }
                } else {
                    if (i === "horizontal") {
                        var r = -10;
                        var h = 0
                          , g = []
                          , B = []
                          , w = 0
                          , z = false;
                        var m = charts.width;
                        a.attr("transform", function(G, n) {
                            if (n != 0) {
                                var F = d3.select("#" + charts.containerId + "_LT" + (n - 1));
                                if (z == false) {
                                    m = m - (12 + F.node().getComputedTextLength() + 25);
                                } else {
                                    m = g[w];
                                }
                                if (m <= 0) {
                                    z = true;
                                    h++;
                                    w = 0;
                                    r = r + (h * 15);
                                    E = "";
                                    m = charts.width;
                                }
                            }
                            if (B[w] < G.length) {
                                l(d3.select("#" + charts.containerId + "_LT" + n), B[w]);
                            }
                            if (z == false) {
                                B[w] = G.length;
                                g[w] = m;
                            }
                            w++;
                            return "translate(-" + (m) + "," + r + ")";
                        }
                        );
                        var A = p.node().getBBox().width;
                        if (E === "center") {
                            p.attr("transform", "translate(" + ((charts.width - A) / 2) + ",-10)");
                        } else {
                            if (E === "right") {
                                p.attr("transform", "translate(" + ((charts.width - charts.margin.right) - A) + ",-10)");
                            }
                        }
                    }
                }
            }
        }
    }
    if (j[3] != "pie" && D.hasOwnProperty("interactive")) {
		//console.log("Inside interactive");
        if (D.interactive == true) {
			//console.log("Inside interactive if loop");
            charts.setInteractiveLegends();
        } else {
			//console.log("Inside interactive else loop");
            charts.setInteractiveLegends(D.interactive);
        }
    }
    if (D != null  && j[3] != "combinationLine") {
        charts.setLegendStyles(D);
    }
}
;
charts.setLegendStyles = function(m) {
    var f = d3.selectAll("#" + charts.containerId + " .legendText");
	//console.log("f is "+f);
    var g = d3.selectAll("#" + charts.containerId + " .legendGroup");
    var e = d3.select("#" + charts.containerId + " .legendRect");
    var h = [];
	
    f.each(function(p) {
	//	console.log("p is "+p);
        h.push(p.length);
    }
    );
    var c, a = "0", d = "#00f", l = "#666666";
    var o = 11
      , j = "normal"
      , i = "Arial";
    var k = "";
    for (k in m) {
        switch (k) {
        case "fontSize":
            if (isNumber(m.fontSize) && (m.fontSize >= 10) && (m.fontSize <= 12)) {
                o = m.fontSize;
            }
            break;
        case "fontWeight":
            if (m.fontWeight != null ) {
                j = m.fontWeight;
            }
            break;
        case "fontFamily":
            if (m.fontFamily != null ) {
                i = m.fontFamily;
            }
            break;
        case "borderColor":
            c = m.borderColor;
            break;
        case "borderWidth":
            if (isNumber(m.borderWidth)) {
                a = m.borderWidth;
            }
            break;
        case "fillColor":
            d = m.fillColor;
            break;
        }
    }
    f.style("font-size", o + "px");
    f.style("font-weight", j);
    f.style("font-family", i);
    f.style("fill", l);
    var n = [];
    var b = g[0].length - 1;
    g.each(function(q, p) {
        n.push(d3.select(this).node().getBBox());
    }
    );
    n.forEach(function(p) {
		
        g.append("rect").attr("x", p.x - 5).attr("y", p.y - 5).attr("width", p.width + 10).attr("height", p.height + 10).style("fill", "none").style("fill-opacity", ".3").style("stroke", c);
    }
    );
}
;
charts.setTheme = function(a) {
    d3.select("#" + charts.containerId).classed(a, true);
}
;
charts.getDrillChartData = function(a) {
    var e = [];
    var d = 0;
    var b = 0;
    for (b = 0; b < a.length; b++) {
        d = 0;
        c(a[b]);
        e.push({
            name: a[b].name,
            value: d
        });
    }
    function c(f) {
        if (f.children) {
            f.children.forEach(function(g) {
                c(g);
            }
            );
        } else {
            d += f.value;
        }
    }
    return e;
}
;
charts.breadCrumbData = [];
charts.generateBreadcrumb = function(d, c) {
    if (c == 1) {
        d3.select("#" + d).append("div").attr("class", "bCrumb");
    } else {
        d3.select("#" + d + " .bCrumb").selectAll("*").remove();
    }
    for (var b = 0; b < c; b++) {
        if (charts.breadCrumbData.length == 0) {
            text = "Level " + (b + 1);
        } else {
            text = charts.breadCrumbData[b];
        }
        var a = d3.select("#" + d + " .bCrumb").style("margin-top", "10px");
        a.append("a").attr("value", b + 1).attr("class", function() {
            var e = ((b + 1) == c) ? "CrumbActive" : "bCrumbLink";
            e = "crumb crumb" + (b + 1) + " " + e;
            return e;
        }
        ).style("padding", "0px 15px").text(text).on("click", function() {
            var g = d3.select(this).attr("value");
            d3.select("#" + d + " #" + d + "level" + g).style("display", "");
            d3.select("#" + d + " .arrow" + g).remove();
            d3.select("#" + d + " .crumb" + g).classed("bCrumbLink", false);
            g++;
            var f = d3.select(this).attr("maxVal");
            for (var e = g; e <= f; e++) {
                d3.select("#" + d + " #" + d + "level" + e).style("display", "");
                d3.select("#" + d + " #" + d + "level" + e).remove();
                d3.select("#" + d + " .crumb" + e).remove();
                d3.select("#" + d + " .arrow" + e).remove();
            }
        }
        );
        if ((b + 1) != c) {
            a.append("img").attr("src", "../Theme/arrow_breadcrumb.png").style("width", "5px").style("height", "10px").attr("class", function() {
                var e = "arrow" + (b + 1) + " arwCrumb";
                return e;
            }
            );
        }
    }
    d3.selectAll("#" + d + " .crumb").attr("maxVal", c);
}
;

//Generic coding
/*
charts.drillNavigation = function(b, a) {
    charts.generateBreadcrumb(b, a);
    d3.select("#" + b).append("div").attr("id", b + "level" + a).attr("class", "multi");
    if (a != 1) {
        d3.select("#" + b + " #" + b + "level" + ((a) - 1)).style("display", "none");
    }
}
;
*/

charts.drillNavigation = function(b, a) {
    if (a == 2) {
        d3.select("#" + b).append("button").attr("id", "drillBack").attr("class", "drill").text("Back");
    }
//     d3.select("#drillBack").on("click", function() {
    d3.select("#" + b).select("#drillBack").on("click", function() {
        d3.select("#" + b + " #" + b + "level" + (a - 1)).style("display", "block");
        d3.select("#" + b + " #" + b + "level" + a).remove();
        a = a - 1;
        if (a == 1) {
            d3.select("#" + b + " #drillBack").remove();
        }
    }
    ); 
    d3.select("#" + b).append("div").attr("id", b + "level" + a);
    d3.select("#" + b + " #" + b + "level" + ((a) - 1)).style("display", "none");
    return a;
}
;
//Generic coding end

charts.setMarginStyle = function(a) {
    if (a.hasOwnProperty("top")) {
        if (isNumber(a.top)) {
            charts.margin.top = a.top;
        }
    }
    if (a.hasOwnProperty("left")) {
        if (isNumber(a.left)) {
            charts.margin.left = a.left;
        }
    }
    if (a.hasOwnProperty("right")) {
        if (isNumber(a.right)) {
            charts.margin.right = a.right;
        }
    }
    if (a.hasOwnProperty("bottom")) {
        if (isNumber(a.bottom)) {
            charts.margin.bottom = a.bottom;
        }
    }
}
;
charts.sortData = function(c, b, a) {
    if (a == null ) {
        a = "";
    } else {
        charts.dir = a;
    }
    if (charts.dir == "asc") {
        charts.dir = "dec";
        return c.sort(function(f, e) {
            var d = f[b];
            var g = e[b];
            return ( (d < g) ? -1 : ((d > g) ? 1 : 0)) ;
        }
        );
    } else {
        if (charts.dir == "dec") {
            charts.dir = "asc";
            return c.sort(function(f, e) {
                var d = f[b];
                var g = e[b];
                return ( (d > g) ? -1 : ((d < g) ? 1 : 0)) ;
            }
            );
        }
    }
}
;
charts.clear = function(b) {
    var a = d3.select("#" + b);
    a.selectAll("*").remove();
}
;
function isNumber(a) {
    return /^-?[\d.]+(?:e-?\d+)?$/.test(a);
}
function sortByKey(b, a) {
    return b.sort(function(e, d) {
        var c = e[a];
        var f = d[a];
        return ( (c < f) ? -1 : ((c > f) ? 1 : 0)) ;
    }
    );
}
function calHeight(e) {
    var d = 15;
    var f = 1
      , a = textNum();
    e = arrayDuplicate(e);
    if (e.length > 1) {
        var c = 1;
        var b = 0;
        for (b = 0; b < e.length; b++) {
            if (b != 0 && Math.ceil(e[b - 1].length / d) > c) {
                c = Math.ceil(e[b - 1].length / d);
            }
            if (b != 0 && (b) % a == 0) {
                f = f + c;
                c = 1;
            }
        }
        f++;
    }
    return ( f) ;
}
function wrapAxisLabels(b, a) {
    b.each(function() {
        var i = d3.select(this), h = i.text().split(/\s+/).reverse(), g, f = [], d = 0, j = i.attr("y"), c = i.attr("x"), e = parseFloat(i.attr("dy"));
        tspan = i.text(null );
        while (g = h.pop()) {
            f.push(g);
            tspan.text(f.join(" "));
            f.pop();
            tspan.text(f.join(" "));
            f = [g];
            tspan = i.append("tspan").attr("x", c).attr("y", j).attr("dy", d++ + e + "em").text(g);
        }
    }
    );
}
charts.pageArray = [];
charts.ArrayIndex = 0;
function pageTableArray(f, c) {
    var g, b;
    var a = Math.ceil(f / c);
    g = 0;
    b = c - 1;
    for (var d = 0; d < a; d++) {
        var e = [];
        e[0] = g;
        if (f > b) {
            e[1] = b;
            g = g + c;
            b = b + c;
        } else {
            e[1] = g + (f % c) - 1;
        }
        charts.pageArray.push(e);
    }
}
function calculateSVGWidth(a, d) {
    var c = a * d + charts.margin.left + charts.margin.right;
    var b = c - charts.margin.left - charts.margin.right;
    return b;
}
