# Supplementary material for: Data based predictive models for odor perception
Source: Sci Rep. 2020 Oct 13;10:17136. doi: 10.1038/s41598-020-73978-1 (PMC7553929; doi:10.1038/s41598-020-73978-1)
Supplement: Supplementary file 3 — Supplementary file3 [file 41598_2020_73978_MOESM3_ESM.zip › js/.svn/text-base/generateReport.js.svn-base]

var dataFor2D;
var tempValues2 = {};
var currLevel =0;
var data6=[];
var dataForLocation;
var dataSourceId;
var rpid;
var addrTypeList = ["sum", "count", "distinctCount", "max", "min", "avg"];
var derviedStatus=false;
var filterName=$('#publishFilterName').val();
var filterValue=$('#publishFilterValue').val();
function useDerivedMetric(originalData, newData, derivedMetricList, dimensionsList,measureList, dataRollup, dataSourceId) {

    derivedMetricList.forEach(function(d) {
    
    if(measureList.indexOf(d[1])!=-1)
    {

        var dFormula = d[2];
        var dFormulaNew = d[2];
        var dFormulaNew2;
        var dFormulaNew3;
        var dFormulaFlag=1;

        var hiddenDerivedMetric = [];

        while ((dFormulaFlag<=addrTypeList.length-1)) {
        dFormulaFlag=0;
            addrTypeList.forEach(function(fx) {
                var hiddenDerivedMetricObj = {};
                if (dFormula.indexOf(fx) != -1) {
                    hiddenDerivedMetricObj["aggFunc"] = dFormula.substring(dFormula.indexOf(fx), dFormula.indexOf(fx)+fx.length);
                    hiddenDerivedMetricObj["metricName"] = dFormula.substring(dFormula.indexOf(fx)+fx.length, dFormula.indexOf(")") + 1).replace(/\(/g, '').replace(/\)/g, '');
                    hiddenDerivedMetric.push(hiddenDerivedMetricObj);
                    hiddenDerivedMetricObj["hiddenMetricName"] = "hidden_" + hiddenDerivedMetric.length;
                   // dFormula = dFormula.substring(dFormula.indexOf(")") + 1);

                    var replaceStr = (hiddenDerivedMetricObj["aggFunc"] + "(" + hiddenDerivedMetricObj["metricName"] + ")").replace(/\(/g, '\\(').replace(/\)/g, '\\)');
                    var re = new RegExp(replaceStr,'g');
                  //  dFormulaNew2 = dFormulaNew.replace(re, "hidden_" + hiddenDerivedMetric.length);
                    //dFormula=dFormulaNew2;
                    dFormula = dFormula.replace(re, "hidden_" + hiddenDerivedMetric.length);
                }
                else
                dFormulaFlag++;
            })

        }

        dataRollup.rollup(function(leaves) {
dFormulaNew3=dFormula;
var newDataObj;
            hiddenDerivedMetric.forEach(function(hiddend, i) {
             newDataObj = newData;
                dimensionsList.forEach(function(dim) {

                    newDataObj = newDataObj.filter(function(k) {
                        return k[dim] == leaves[0][dim]
                    });

                });

                newDataObj[0][hiddend["hiddenMetricName"]] = aggregateData(leaves, hiddend["metricName"], hiddend["aggFunc"], dataSourceId);

                var replaceStr = (hiddend["hiddenMetricName"]).replace(/\(/g, '\\(').replace(/\)/g, '\\)');
                var re = new RegExp(replaceStr,'g');
                dFormulaNew3 = dFormulaNew3.replace(re, +newDataObj[0][hiddend["hiddenMetricName"]]);

                

            });
             //newDataObj[0][d[1]] = eval(dFormulaNew3);
			if(d[1]=="D2A %")
			{
				if(["NaN","Infinity"].indexOf(eval(dFormulaNew3).toString())!=-1)
				{
					if(newDataObj[0]["hidden_1"]==0)
						newDataObj[0][d[1]] = 0;
						else
						newDataObj[0][d[1]] = 100;
				}
					else
			newDataObj[0][d[1]] = eval(dFormulaNew3);			
			}
			else
				
            newDataObj[0][d[1]] = eval(dFormulaNew3);
        }).entries(originalData);

}
    });
    
    

}

function createFinalReportForDownload(tempValues, reportIndex, searchTabBoolean, data){
//try{


$("#ajaxLoaderContainer").hide();

	var finalDataForWidget={};
//	var timerData =[] , filterData =[];

	var chartFunctionName = tempValues["chartFunctionName"];
	var widgetParamList = tempValues["reportWidgetList"];
	var mainReportData = tempValues["data"];
	
	//added for Vitellus 1.3 after pradeep's war
	
	dataSourceId = tempValues["dataSourceId"];
	
	
	var chartWidth = tempValues.reportOptionList[1].value + "px";
	if(widgetParamList.length >0){

		var paramList ={}; uniqueWidgetIdList=[];
		var filterData =[];

		widgetParamList.forEach(function(d){
			uniqueWidgetIdList.push(d.widgetId);
			uniqueWidgetIdList=	uniqueWidgetIdList.filter(function(item, j, ar){ return ar.indexOf(item) === j; });
			if(d["parameterName"] !="")
				paramList[d["parameterName"]]=d["parameterValue"];
			
			if(d.widgetId=="2")		
			{		
				paramList[d["parameterName"]]=d["parameterValue"].split(",").join("|");		
			}
			
		});

		var finalDataForWidget={};

		for(var index=0;index< uniqueWidgetIdList.length;index++)

		{
			if(uniqueWidgetIdList[index]=="1")
			{
				$("#timeSliderWidget").html("");
				var timerDimension = paramList["dimension"];

				var timerLevel = paramList["level"];

				var  range = (paramList["range"].toLowerCase() == "true")? true:false;

				var timerData = [];
				mainReportData.forEach(function(d){
					timerData.push(d[timerDimension]);
				});

				var mainD = {"data":timerData,"level":[timerLevel]};
				var options = {};

				options["height"]=100;

				options["width"]=chartWidth;
				options["rangeSelector"] = range;
				var callback = function(d){


					finalDataForWidget[timerDimension]=d;


					var widgetKeyList = d3.keys(finalDataForWidget);	

					var newFiltData = mainReportData.filter(function(k){ 
						var present = true;
						widgetKeyList.forEach(function(tempKey){
							if(finalDataForWidget[tempKey].indexOf(k[tempKey]) == -1)
								present = false;
						});
						if(present) return k; 
					});

					tempValues["data"] = newFiltData;
					if(newFiltData.length<=0)
					{
						alert("No data present for this filter");
$("#ajaxLoaderContainer").hide();
                        showCenterArea();
					}

					var mainData = generateMainData(tempValues);

					// document.getElementById("middleContainer").style.overflow
					// = "auto";
					$("#chart").html("");

//charts[chartFunctionName].call("",'chart_'+tempValues["dashboardReportIndexValue"],mainData["data"],mainData["options"]);
charts[chartFunctionName].call("",'chart',mainData["data"],mainData["options"]);

				};

				charts.drawSlider("timeSliderWidget",mainD,options,callback);
			}

			if(uniqueWidgetIdList[index]=="2")
			{
				// FilterBy
				var filterDimensionArray = [];
				if(paramList["FilterBy"])
					filterDimensionArray = paramList["FilterBy"].split("|");

				$("#filterWidget").html("");


				for(var i=0;i<filterDimensionArray.length;i++)
				{	var valueArray =[];
				mainReportData.forEach(function(d,j){
					valueArray.push(d[filterDimensionArray[i]]);
				})

				filterData.push( {"name":filterDimensionArray[i],"value":valueArray});
				}

				// Filter Widget Callback starts
				var callbackForFilter = function(d){


					var value=[];
					// finalDataForWidget.push(d);

					for (var key in d)
					{
						finalDataForWidget[key]=d[key];
					}

					var widgetKeyList = d3.keys(finalDataForWidget);	

					var finalFilteredData = mainReportData.filter(function(k){ 
						var present = true;
						widgetKeyList.forEach(function(tempKey){
							if(finalDataForWidget[tempKey].indexOf(k[tempKey]) == -1)
								present = false;
						});
						if(present) return k; 
					});	

					tempValues["data"] = finalFilteredData;

					var mainData = generateMainData(tempValues);

					$("#chart").html("");

//charts[chartFunctionName].call("",'chart_'+tempValues["dashboardReportIndexValue"],mainData["data"],mainData["options"]);
charts[chartFunctionName].call("",'chart',mainData["data"],mainData["options"]);

				}

				if(filterData.length>0)
				{
					$("#filterWidget").width(chartWidth);
					charts.addFilter("filterWidget",filterData,callbackForFilter);
				}

			}
			
			
			// FILTER USER GIVEN DATA FOR REPORT SERVICE WITH FILTER 
				
			/*	var fn = filterName;
				var fv = filterValue;
				
				if(fn!="" && fv !="")
				{	
				var fNP = JSON.parse(fn); // PARSING FILTER NAME
				var fVP = JSON.parse(fv); // PARSING FILTER VALUE
				
				
				
			
				// FOR LOOP 
				
				var j=0;
				var i=0;
				var k=0;
				
				for(i=0;i<fNP.length;i++)
				{
					temp1= fNP[i];
					
					console.log(i);
					
					for(j=i;j<fVP.length;j++)
					{
						var fobj={};
						
						fobj[temp1]=fVP[j]; //STORING FIRST ELEMENT IN ARRAY 
						
						var store =[]; 
						
						
						
						for(k in fVP[j])
						{
						var temp3 = fVP[j][k];
						
						store.push(temp3);
						
						}
						
						var tempp = ("#filter_"+temp1.replace(/ /g,'-' )+"_"+reportIndex); // COMBINING THE DIFFERENT VALUE IN ONE STRING 
						
						var giga = store.toString();  
						
						$(tempp).val(giga.split(','));  // SPLITING THE VALUE BY ","
						
						
						
						callbackForFilter(fobj); // CALL BACK FUNCTION FOR FILETRING THE DATA
						
						
						
						break;
						
					}
				}
			}*/

            
			
			//added for Vitellus 1.3 after pradeep's war
			
			
			if(uniqueWidgetIdList[index]=="3")
				{
					var mainData = generateMainData(tempValues);
					//console.log(tempValues);
						$("#chart").html("");
//charts[chartFunctionName].call("",'chart_'+tempValues["dashboardReportIndexValue"],mainData["data"],mainData["options"]);
charts[chartFunctionName].call("",'chart',mainData["data"],mainData["options"]);
					
					//d3.select("#notesWidget").append("div").attr("class","foldtl").style("width",chartWidth+"px").style("height","150px")/* .style("overflow","auto") */.style("margin","50px").style("background","#FFFF66").style("padding", "50px").append("div").attr("id","notesDetails").style("width","auto").style("height","100px").style("overflow","auto");
					
					
					d3.select("#notesWidget").append("div").attr("class","foldtl").style("width","570px").style("height","150px")/* .style("overflow","auto") */
//					.style("margin-left","600px").style("margin-right","50px").style("margin-top","50px").style("margin-bottom","50px")
//.style("margin-top", "50px").style("margin-left", "25px").style("margin-right", "40px").style("margin-bottom", "50px")
.style("margin","auto")
.style("margin-top", "50px")
					.style("background","#ffff7d").style("padding-left", "25px").style("padding-top", "25px").style("padding-right", "5px").style("padding-bottom", "5px").append("div").attr("id","notesDetails").style("width","auto").style("height","100px").style("overflow","auto");
					
					
					var notesValues = tempValues["notesdetails"];
					if(notesValues.length==0)
					{
						d3.select("#notesDetails").attr("class","notesDetails");
				d3.select("#notesDetails").style("width","550");
				d3.select("#notesDetails").style("height","auto");
				
						d3.select("#notesDetails").append("p").text("No Notes available for this chart.").attr("align","center").style("width","550px");
						
						//added for 1.3
						/* d3.select("#notesDetails").attr("class","notesDetails");
						
						
						d3.select("#notesDetails").style("width","550"); */
						
						
						
					} else
					{		//console.log(notesValues);
				
				//added for 1.3
				/* d3.select("#notesDetails").attr("class","notesdetails");
				d3.select("#notesDetails").style("width","auto"); */
				
				d3.select("#notesDetails").attr("class","notesDetails");
				d3.select("#notesDetails").style("width","550");
				d3.select("#notesDetails").style("height","auto");
				
				
							var notesList = notesValues;
							var sortedNotesList =	notesList.sort(function(a,b){
							// Turn your strings into dates, and then subtract them
							// to get a value that is either negative, positive, or zero.
							return new Date(b["last_updated_time"]) - new Date(a["last_updated_time"]);
							});
			
				//if(sortedNotesList[0]["notes_details"].split("|").length >1)
					//if(sortedNotesList.length>1)
				//{	
					displayFinalNotes2();
				
				
				
				function displayFinalNotes2()
					{
						
						var htmlte= "<table width='100%' height='90%' id='Ntable' class='noteTable'><tbody></tbody></table>";
						var oneNoteDetail =$("#notesDetails").append(htmlte);
						var tableId = $("#Ntable");
						for(var x=0;x<sortedNotesList.length && x<2;x++)
						{
							var xx ="<tr><td style='width:250px;table-layout:fixed;word-wrap:break-word;'>"+sortedNotesList[x]["notes_details"]+"</td><td style='width:100px;table-layout:fixed;word-wrap:break-word;'>"+sortedNotesList[x]["userID"]+"</td><td style='width:100px;'>"+sortedNotesList[x]["last_updated_time"]+"</td></tr>";
						tableId.append(xx);
						}
						
						
						
						//d3.select("#notesDetails_"+reportIndex).append("p").text("By "+sortedNotesList[0]["userID"]);
						
						
						
						d3.select("#notesDetails").append("a").on("click",function(){
							$("#notesDetails").empty();
							
							//$('.foldtl').attr('style','height: 150px');
							
							$('.foldtl').attr('style','height: 150px;width:570px;overflow:auto;margin-top:50px;margin-left:600px;margin-right:50px;margin-bottom:50px;background:#ffff7d;padding-left:25px;padding-right:5px;padding-top:25px;padding-bottom:5px');
							
							$("#notesDetails").attr('style','height: 100px;width:auto');
							//d3.select(".foldtl").style("height","150px");
							//d3.select("#notesDetails_"+reportIndex).style("heigth","100");
							var ht ="<table width='100%' height ='90%' id='Ntable' class='noteTable'><tbody></tbody></table>";
							var details = 	$("#notesDetails").append(ht);
							var tableId = $("#Ntable");
							for(var i=0;i<sortedNotesList.length;i++)
							{
								//d3.select("#notesDetails_"+reportIndex).append("p").text(sortedNotesList[i]["notes_details"].split("|")[i]);
							
							/* if(sortedNotesList[i]["notes_details"].split("|").length>1)
							{
								for(var j=0;j<sortedNotesList[i]["notes_details"].split("|").length;j++)
								{
									
									
						var xx ="<tr><td style='width:250px;table-layout:fixed;word-wrap:break-word;'>"+sortedNotesList[i]["notes_details"].split("|")[j]+"</td><td style='width:100px;table-layout:fixed;word-wrap:break-word;'>"+sortedNotesList[0]["userID"]+"</td><td>"+sortedNotesList[0]["last_updated_time"]+"</td></tr>";
									tableId.append(xx);
								//details.append("span").append("text").text(sortedNotesList[i]["notes_details"].split("|")[j]).append("br");
								}
							}else
								
								{
									
								var xx ="<tr><td style='width:250px;table-layout:fixed;word-wrap:break-word;'>"+sortedNotesList[i]["notes_details"]+"</td><td style='width:100px;table-layout:fixed;word-wrap:break-word;'>"+sortedNotesList[0]["userID"]+"</td><td>"+sortedNotesList[0]["last_updated_time"]+"</td></tr>";
									tableId.append(xx);	
									
									
								} */
								
								
						
							var xx ="<tr><td style='width:250px;table-layout:fixed;word-wrap:break-word;'>"+sortedNotesList[i]["notes_details"]+"</td><td style='width:100px;table-layout:fixed;word-wrap:break-word;'>"+sortedNotesList[i]["userID"]+"</td><td style='width:100px;'>"+sortedNotesList[i]["last_updated_time"]+"</td></tr>";
						tableId.append(xx);
						
								//details.append("span").append("text").text(sortedNotesList[i]["notes_details"]).append("br");
								
								
							}
							//d3.select("#notesDetails_"+reportIndex).append("p").text("By "+sortedNotesList[0]["userID"]);
							d3.select("#notesDetails").append("a").attr("id","notes_readLess").on("click",function(){
							$("#notesDetails").empty();
							console.log("into");
							displayFinalNotes2();
						
						}).style("float","right").style("margin-right","8px").attr("class","bottomLink").append("text").text("Read less");
							
						}).style("float","right").style("margin-right","8px").attr("class","bottomLink").append("text").text("Read More"); 
						/* d3.select("#notes_readLess_"+reportIndex).on("click",function(){
							$("#notesDetails_"+reportIndex).empty();
							console.log("into");
							displayFinalNotes();
						
						}); */
				//	}
						
						
				}
				
				
				
					}	
					
				}		//end of if


		}


	}
	else{


		var mainData = generateMainData(tempValues);

//charts[chartFunctionName].call("",'chart_'+tempValues["dashboardReportIndexValue"],mainData["data"],mainData["options"]);
charts[chartFunctionName].call("",'chart',mainData["data"],mainData["options"]);
    }
            dimensionOnChart(tempValues, data, reportIndex);
	}

function dimensionOnChart(tempValues, data, reportIndex) {

    /*if(reportIndex!=undefined)
{
if(d3.select("#chart_"+reportIndex).select(".chartPlotTitle")[0][0]==null)
{
d3.select("#chart_"+reportIndex).append("div").attr("id","dimensionOnChart_"+reportIndex)
.style("position","absolute")
.style("margin-left",((+tempValues.reportOptionList.filter(function(list) {return list["name"] == "width";})[0]["value"]))+"px")

d3.select("#chart_"+reportIndex)
.select("#chart_dimensionOnChartDiv"+reportIndex)
.style("text-align","end");

}
}*/

    if (reportIndex == undefined) {
        reportIndex = tempValues["dashboardReportIndexValue"];
    }

    /*d3.select("#underlyingDataDiv"+reportIndex).remove();

var underlyingDataValue= tempValues.reportOptionList.filter(function(list) {return list["name"] == "underlyingData";});
if(underlyingDataValue.length!=0)
$("#opt_multidropdown"+reportIndex+"_underlyingData").val(underlyingDataValue[0]["value"]);
else
tempValues.reportOptionList.push({"datatype":"boolean","name":"underlyingData","value":"false"});

if(tempValues.reportOptionList.filter(function(list) {return list["name"] == "underlyingData";})[0]["value"]!="false")
{
d3.select("#dimensionOnChart_"+reportIndex).append("div").attr("id","underlyingDataDiv"+reportIndex).style("margin", "5px").style("text-align", "center").append("text").style("font-size", "12px").style("font-weight", "bold").style("color", "rgb(255, 165, 0)").style("cursor", "pointer").text("Click to view Underlying Data")
.on("click",function(){

if(d3.select(this).text()=="Click to view Underlying Data")
{
d3.select(this).text("Click to go back");
$("#chart_" + reportIndex).html("");

var mainData = generateMainData(tempValues,data);
mainData["data"]["dataOrder"]=tempValues.columnList;
charts["drawTabularGrid"].call("", 'chart_' + reportIndex, mainData["data"], {"height":500,"width":((d3.select(".mainPageContainer").node().clientWidth) - (4 * dashboardReportMargin)),"headerStyles":{"fill":"#d3d3d3","font-size":"12","font-color":"#000000"},"cellStyles":{"fill":"#ffffff","border-color":"#000000","border-width":"1","font-size":"12","font-color":"#000000"},"numberOfRowsPerPage":"20","sort":{"enabled":false,"type":"numeric","order":"ascending"},"tooltip":true,"dimensionOnChart":"None","underlyingData":false,"containerStyle":{"bgColor":"#ffffff","titleColor":"#20b2aa","titleAlignment":"left","titleName":"Data Table"},"pagesPosition":"top","tableStyles":{"border-color":"#000000","border-width":"1"}});

}
else if(d3.select(this).text()=="Click to go back")
{
d3.select(this).text("Click to view Underlying Data");
$("#chart_" + reportIndex).html("");
		var mainData = generateMainData(tempValues,data);
		charts[chartFunctionName].call("",'chart_'+reportIndex,mainData["data"],mainData["options"]);
}

});
}*/

    d3.select("#chart_dimensionOnChartDiv" + reportIndex).remove();

    d3.select("#opt_multidropdown" + reportIndex + "_dimensionOnChart").on("change", function() {
        d3.select("#opt_" + reportIndex + "_dimensionOnChart")[0][0].value = JSON.stringify($(this).val());
    });

    d3.select("#opt_multidropdown" + reportIndex + "_dimensionOnChart").selectAll(".options").remove();

    /*d3.selectAll("input")[0].filter(function(d){ 
 return d3.select(d).text().indexOf("Columns for Dimension:")!=-1; })*/

    d3.select("#opt_multidropdown" + reportIndex + "_dimensionOnChart").selectAll("options").data(tempValues.chartDimensionList).enter().append("option").attr("class", "options").attr("value", function(d) {
        return d[0];

    }).text(function(d) {
        return d[1];
    });

    var dimensionOnChartValue = tempValues.reportOptionList.filter(function(list) {
        return list["name"] == "dimensionOnChart";
    });
    if (dimensionOnChartValue.length != 0) {
        if ((dimensionOnChartValue[0]["value"] == "[\"None\"]")|| (dimensionOnChartValue[0]["value"]=="") || (dimensionOnChartValue[0]["value"] == "None"))
        {
            tempValues.reportOptionList.filter(function(list) {
                return list["name"] == "dimensionOnChart";
            })[0]["value"] = "None";
            
            $("#opt_multidropdown" + reportIndex + "_dimensionOnChart").val("None");
            }
        else {
            
                $("#opt_multidropdown" + reportIndex + "_dimensionOnChart").val(JSON.parse(dimensionOnChartValue[0]["value"]));
          /*  else
            {
                $("#opt_multidropdown" + reportIndex + "_dimensionOnChart").val(dimensionOnChartValue[0]["value"]);
                
                }*/
        }
    } else
        tempValues.reportOptionList.push({
            "datatype": "dropdown",
            "name": "dimensionOnChart",
            "value": "None"
        });

    if (tempValues.reportOptionList.filter(function(list) {
        return list["name"] == "dimensionOnChart";
    })[0]["value"] != "None") {

        var chart_dimensionOnChartDiv = d3.select("#dimensionOnChart_" + reportIndex).append("div").attr("id", "chart_dimensionOnChartDiv" + reportIndex).style("margin", "5px").style("text-align", "right")
        /*.append("text").style("font-size", "12px").text(
tempValues.chartDimensionList.filter(function(list) {
                                return list[0] == JSON.parse(tempValues.reportOptionList.filter(function(list) {return list["name"] == "dimensionOnChart";})[0]["value"])[i];
                            })[0][1]+": "
);*/

        JSON.parse(dimensionOnChartValue[0]["value"]).forEach(function(cd, i) {
            var chart_dimensionOnChart = chart_dimensionOnChartDiv.append("select").attr("id", "chart_dimensionOnChart_" + i + "_" + reportIndex).style("font-size", "11px")//.style("margin-right", "10px")
            .style("margin-right", function() {
                if (i < JSON.parse(dimensionOnChartValue[0]["value"]).length)
                    return "10px";
                else
                    return "0px";
            }).style("width", "23px").style("width", "20px")//.style("border-style", "dashed")
            .style("border-width", "1px").style("background", "rgb(255, 255, 255)").style("color", "rgb(0, 0, 0)").style("border-color", "rgb(0, 0, 0)");

            chart_dimensionOnChart.selectAll("options").data(tempValues.columnList).enter().append("option").attr("value", function(d) {
                return d;
            }).text(function(d) {
                return d;
            });

            chart_dimensionOnChart.on("change", function() {

                alert("Please update Interactivity Mapping of Canvas on change of dimension for this report! ");

                tempValues.reportDimensionList.filter(function(list) {
                    return list["dimensionName"] == JSON.parse(tempValues.reportOptionList.filter(function(list) {
                        return list["name"] == "dimensionOnChart";
                    })[0]["value"])[i];
                })[0]["columnName"] = $(this).val();

                $("#chart_" + reportIndex).html("");
                createFinalReportForDownload(tempValues, reportIndex, false, data);

                d3.select("#chart_" + reportIndex).select("#chartheader").style("height", "30px").style("padding", "5px").style("margin", "0px").style("margin-bottom", "5px").style("background-color", "rgb(187,214,236)").style("font-weight", "normal");
            });

            $("#chart_dimensionOnChart_" + i + "_" + reportIndex).val(tempValues.reportDimensionList.filter(function(list) {
                return list["dimensionName"] == JSON.parse(tempValues.reportOptionList.filter(function(list) {
                    return list["name"] == "dimensionOnChart";
                })[0]["value"])[i];
            })[0]["columnName"]);

        });
        var marginLeftSelect = 0;
        d3.select("#dimensionOnChart_" + reportIndex).selectAll("select")[0].forEach(function(d) {
            marginLeftSelect += 30;
        });
        d3.select("#dimensionOnChart_" + reportIndex).style("margin-left", ((tempValues.reportOptionList.filter(function(list) {
            return list["name"] == "width";
        })[0]["value"]) + (+d3.select("#chart_" + reportIndex).style("margin-left").split("px")[0]) - marginLeftSelect - 35));

    }

}

function generateMainData(tempValues, data) {
    try {
        var formatedData = generateReportFormat(tempValues, data);

        var dimensionList = formatedData["formatedDataOrder"];
        var optionsTemp = formatedData["formatedOptions"];
        var data2 = formatedData["formatedData"];

        var mainData = {};
        mainData["data"] = data2;
        mainData["dataOrder"] = dimensionList;
        mainData["aggregationValues"] = formatedData["formatedAggregationValues"];

        var output = {};
        output["data"] = mainData;
        output["options"] = optionsTemp;

        if (output["options"]["containerStyle"]["titleName"] != undefined) {
            if (output["options"]["containerStyle"]["titleName"].trim() == "") {
                delete output["options"]["containerStyle"];
            }
        }
        //finalOptions = JSON.stringify(optionsTemp);
    }
    catch (e) {
        alert("Error in generateMainData: " + e.description);
        $("#ajaxLoaderContainer").hide();
        showCenterArea();
    }

    return output;
}


function generateMainData(tempValues){
	var formatedData = generateReportFormat(tempValues);

	var dimensionList = formatedData["formatedDataOrder"];
	var optionsTemp = formatedData["formatedOptions"];
	var data2 = formatedData["formatedData"];

	var mainData = {};
	mainData["data"] = data2;
	mainData["dataOrder"] = dimensionList;
	mainData["aggregationValues"] = formatedData["formatedAggregationValues"];

	var output = {};
	output["data"] = mainData;
	output["options"] = optionsTemp;
if(output["options"]["containerStyle"]["titleName"]!=undefined)
	{
	if(output["options"]["containerStyle"]["titleName"].trim()=="")
	{
	delete output["options"]["containerStyle"];
	}
	}
	//finalOptions = JSON.stringify(optionsTemp);

	return output;
}

function generateReportFormat(reportDetails){
	
	var dimensionmapping = reportDetails["reportDimensionList"];
	var tempOptionList = reportDetails["reportOptionList"];
	var tempData = reportDetails["data"];
	var chartFunctionName = reportDetails["chartFunctionName"];
	
	var aggregationValuesList = [];
	dimensionmapping.forEach(function(d,i)
	{
		aggregationValuesList.push(dimensionmapping[i].aggregationType);
	});
	
	
	var dimensionsList=[];
	var measureList=[];
	var aggregationList = []; 
	var dimensionList = [];
	var optionsTemp = {};
	
	var data2=[];
	var data = d3.nest();
	
	var data5=[];
		
	//added for walmart
	var data3=d3.nest();
	
	var data8 =[];
	var data7=d3.nest();
	var derivedMetricList=reportDetails.derivedMetricList;
	var dataSourceId=reportDetails.dataSourceId;
	
	switch(chartFunctionName)
	{
		case "drawCalendarChart" :
			dimensionmapping.forEach(function(d, i) {
				if(d["type"] == "Dimension")
					dimensionsList.push(d["columnName"]);
				else if(d["type"] == "Measure"){
					measureList.push(d["columnName"]);
					aggregationList.push(d["aggregationType"]);
				}
			});
		
			data.key(function(d) {return d[dimensionsList[0]]; });
			data.rollup(function(leaves) {
				var temp,temp1=[];
				d3.nest().key(function(d){return d[dimensionsList[1]];})
				.rollup(function(leaves1)
				{ 
					temp={};
					temp[dimensionsList[1]]=leaves1[0][dimensionsList[1]];
					temp[dimensionsList[0]]=leaves1[0][dimensionsList[0]];
					
					temp.Total=aggregateData(leaves1,measureList[0],aggregationList[0]);
						//d3.sum(leaves1,function(d){return d[measureList[0]];});
					temp1.push(temp);
					
					
				}).entries(leaves);
				
				var compValue = d3.max(temp1,function(d){return d.Total;});
				if(aggregationList[0].toLocaleLowerCase() == "min"){
					compValue = d3.min(temp1,function(d){return d.Total;});
				}
				derivedMetric(derivedMetricList,dataSourceId,measureList,dimensionsList,leaves,temp);
                
				for(var k=0;k<temp1.length;k++)
				{					
					if(temp1[k].Total==compValue)
					{
						delete temp1[k]["Total"];
						data2.push(temp1[k]);
						break;
					}
				}
			}).entries(tempData);
			break;
		
		case "drawPie":
		case "drawZoomableSunburst" :
			dimensionmapping.forEach(function(d, i) {
				if(d["type"] == "Dimension")
					dimensionsList.push(d["columnName"]);
				else if(d["type"] == "Measure"){
					measureList.push(d["columnName"]);
					aggregationList.push(d["aggregationType"]);
				}
			});

			dimensionsList.forEach(function(key) {
				data.key(function(d) {return d[key]; });
			});
			data.rollup(function(leaves) {
				var temp={};
				dimensionsList.forEach(function(g){
						//if(leaves[0][g]!="")
							temp[g]=leaves[0][g];
					});
				measureList.forEach(function(g,k){
						temp[g]=aggregateData(leaves,g,aggregationList[k]);//d3.sum(leaves, function(d) {return +d[g];});
				});
				derivedMetric(derivedMetricList,dataSourceId,measureList,dimensionsList,leaves,temp);
				
				data2.push(temp);	
			 }).entries(tempData);
			break;
		case "drawHeatMap" :	dimensionmapping.forEach(function(d, i) {		
				if(d["type"] == "Dimension")		
					dimensionsList.concat(d["columnName"].split("|"))		
				else if(d["type"] == "Measure"){		
					measureList.push(d["columnName"]);		
					aggregationList.push(d["aggregationType"]);		
				}		
			});		
			data2 = tempData;		
			break;
		case "drawTreeMap" :
		case "drawAdvancedSunburstChart" :
		//case "drawZoomableSunburst" :
		case "drawAdvancedCollapsibleTree" :
			dimensionmapping.forEach(function(d, i) {
				if(d["type"] == "Dimension")
					dimensionsList.push(d["columnName"]);
				else if(d["type"] == "Measure"){
					measureList.push(d["columnName"]);
					aggregationList.push(d["aggregationType"]);
				}
			});

			dimensionsList.forEach(function(key) {
				data.key(function(d) {return d[key]; });
			});
			data2 = tempData;
			break;
			
		case "drawMultiDropDownBubbleChart" :
		dimensionsList.push(dimensionmapping[0]["columnName"]);
			dimensionmapping.forEach(function(d, i) {
				if(i!=0){
					if(d["type"] == "Dimension")
						dimensionsList = dimensionsList.concat(d["columnName"].split("|"));
					else if(d["type"] == "Measure"){
						measureList = measureList.concat(d["columnName"].split("|"));
						for(var k=0;k<measureList.length;k++)
							aggregationList.push(d["aggregationType"]);
					}
				}
			});

			dimensionsList.forEach(function(key) {
			    data.key(function(d) {return d[key]; });
			});
			data.rollup(function(leaves) 
			{
				var temp={};
				dimensionsList.forEach(function(g){
					temp[g]=leaves[0][g];
				});
				measureList.forEach(function(g,k){
					temp[g+k]=aggregateData(leaves,g,aggregationList[k]);//d3.sum(leaves, function(d) {return +d[g];});
				});
				derivedMetric(derivedMetricList,dataSourceId,measureList,dimensionsList,leaves,temp)
                
				data2.push(temp);
			 }).entries(tempData);
			 break;
		
		 case "drawBeaconBar":
            dimensionsList.push(dimensionmapping[0]["columnName"]);
            dimensionmapping.forEach(function(d, i) {
                if (i != 0) {
                    if (d["type"] == "Dimension")
                        dimensionsList = dimensionsList.concat(d["columnName"].split("|"));
                    else if (d["type"] == "Measure") {
                        measureList = measureList.concat(d["columnName"].split("|"));
                        for (var k = 0; k < measureList.length; k++)
                            aggregationList.push(d["aggregationType"]);
                    }
                }
            });
			
			//var derivedMetricList=reportDetails.derivedMetricList;
			//var dataSourceId=reportDetails.dataSourceId;
			
            dimensionsList.forEach(function(key) {
                data.key(function(d) {
                    return d[key];
                });
            });
            data.rollup(function(leaves) {
                var temp = {};
                dimensionsList.forEach(function(g) {
                    temp[g] = leaves[0][g];
                });
                measureList.forEach(function(g, k) {
                    temp[g] = aggregateData(leaves, g, aggregationList[k], dataSourceId);
                    //d3.sum(leaves, function(d) {return +d[g];});
                });
				derivedMetric(derivedMetricList,dataSourceId,measureList,dimensionsList,leaves,temp);
                data2.push(temp);
            }).entries(tempData);
            break;

		//case "drawScatterPlotMatrix" :
		case "drawAsterPlot" :
		case "drawCombinationChart" :
			dimensionsList.push(dimensionmapping[0]["columnName"]);
			dimensionmapping.forEach(function(d, i) {
				if(i!=0){
					if(d["type"] == "Dimension")
						dimensionsList = dimensionsList.concat(d["columnName"].split("|"));
					else if(d["type"] == "Measure"){
						measureList = measureList.concat(d["columnName"].split("|"));
						for(var k=0;k<measureList.length;k++)
							aggregationList.push(d["aggregationType"]);
					}
				}
			});

			dimensionsList.forEach(function(key) {
			    data.key(function(d) {return d[key]; });
			});
			data.rollup(function(leaves) 
			{
				var temp={};
				dimensionsList.forEach(function(g){
					temp[g]=leaves[0][g];
				});
				measureList.forEach(function(g,k){
					temp[g]=aggregateData(leaves,g,aggregationList[k]);//d3.sum(leaves, function(d) {return +d[g];});
				});
				derivedMetric(derivedMetricList,dataSourceId,measureList,dimensionsList,leaves,temp);
               
				data2.push(temp);
			 }).entries(tempData);
			 break;
			 
				//Data Table added by Vaidehi 14/7/2016	
				
			//Scatter Plot Matrix Removed aggregationList Added 01/09/2016
			 // case "drawScatterPlotMatrix" :
			 
			 // dimensionsList.push(dimensionmapping[0]["columnName"]);
			// dimensionmapping.forEach(function(d, i) {
				// if(i!=0){
					// if(d["type"] == "Dimension")
						// dimensionsList = dimensionsList.concat(d["columnName"].split("|"));
					// else if(d["type"] == "Measure"){
						// measureList = measureList.concat(d["columnName"].split("|"));
						// /* for(var k=0;k<measureList.length;k++)
							// aggregationList.push(d["aggregationType"]); */
					// }
				// }
			// });

			// /* dimensionsList.forEach(function(key) {
			    // data.key(function(d) {return d[key]; });
			// });
			// data.rollup(function(leaves) 
			// {
				// var temp={};
				// dimensionsList.forEach(function(g){
					// temp[g]=leaves[0][g];
				// });
				// measureList.forEach(function(g,k){
				//	temp[g]=aggregateData(leaves,g,aggregationList[k]);//d3.sum(leaves, function(d) {return +d[g];});
					// temp[g]=g;
				// });
				// data2.push(temp);
			 // }).entries(tempData); */
			 // data2 = tempData;
			 // break;
			 
			 //Scatter Plot Matrix Removed aggregationList Added 01/09/2016
			 
			 case "drawScatterPlotMatrix" :

			 dimensionsList.push(dimensionmapping[0]["columnName"]);
			dimensionmapping.forEach(function(d, i) {
				if(i!=0){
					if(d["type"] == "Dimension")
						dimensionsList = dimensionsList.concat(d["columnName"].split("|"));
					else if(d["type"] == "Measure"){
						measureList = measureList.concat(d["columnName"].split("|"));
						/* for(var k=0;k<measureList.length;k++)
							aggregationList.push(d["aggregationType"]); */
					}
				}
			});

				dimensionsList.forEach(function(key) {
			    data.key(function(d) {return d[key]; });
			});
			tempData.forEach(function(d){
				var temp={};
				dimensionsList.forEach(function(g){
					temp[g] = d[g];
				});
				measureList.forEach(function(g){
					temp[g] = +d[g];
				});
				data2.push(temp);	
			});
			break; 				
				
				
				
		case "drawEdgeBundling":
		case "drawTabularGrid":
		
			dimensionsList.push(dimensionmapping[0]["columnName"]);
			dimensionmapping.forEach(function(d, i) {
				
					if(d["type"] == "Dimension")
						dimensionsList = dimensionsList.concat(d["columnName"].split("|"));
					else if(d["type"] == "Measure"){
						measureList = measureList.concat(d["columnName"].split("|"));
						
				}
			});

			dimensionsList.forEach(function(key) {
			    data.key(function(d) {return d[key]; });
			});
			
			 data2= tempData;
		 
		 
		
			break;
			 
			 
			 
		//case "draw2DMap":
		case "drawGoogleMap" :
		case "draw3DGlobe":

			dimensionmapping.forEach(function(d, i) {
				
				if(d["type"] == "Dimension")
					dimensionsList.push(d["columnName"]);
				else if(d["type"] == "Measure"){
					measureList.push(d["columnName"]);
					aggregationList.push(d["aggregationType"]);
				}
			});

			dimensionsList.forEach(function(key,i) {
				if(i<1){
					data.key(function(d) {return d[key]; });
				}
			});
			data.rollup(function(leaves) 
			{
				var temp={};
				dimensionsList.forEach(function(g){
					temp[g]=leaves[0][g];
				});
				measureList.forEach(function(g,k){
					temp[g]=aggregateData(leaves,g,aggregationList[k]); //d3.sum(leaves, function(d) {return +d[g];});
				});
				derivedMetric(derivedMetricList,dataSourceId,measureList,dimensionsList,leaves,temp);
                
				data2.push(temp);
			 }).entries(tempData);
			break;
			
			
			case "draw2DMap":
		
		
		
			dimensionmapping.forEach(function(d, i) {
				
				if(d["type"] == "Dimension")
					dimensionsList.push(d["columnName"]);
				else if(d["type"] == "Measure"){
					measureList.push(d["columnName"]);
					aggregationList.push(d["aggregationType"]);
				}
				else if(d["type"] == "")
					dimensionsList.push(d["columnName"]);
			});

			dimensionsList.forEach(function(key,i) {
				if(i<1){
					data.key(function(d) {return d[key]; });
				}
			});
		
			  data.rollup(function(leaves) 
			{
				var temp={};
				dimensionsList.forEach(function(g){
					temp[g]=leaves[0][g];
				});
				measureList.forEach(function(g,k){
					temp[g]=aggregateData(leaves,g,aggregationList[k]); //d3.sum(leaves, function(d) {return +d[g];});
				});
				derivedMetric(derivedMetricList,dataSourceId,measureList,dimensionsList,leaves,temp);
				data2.push(temp);
			 }).entries(tempData); 
			 
			 
			 //added for walmart
			 
			dimensionsList.forEach(function(key,i) {
				if(i==3){
					data3.key(function(d) {return d[key]; });
				}
			});
			
			  data3.rollup(function(leaves) 
			{
				var temp={};
				dimensionsList.forEach(function(g){
					temp[g]=leaves[0][g];
				});
				measureList.forEach(function(g,k){
					temp[g]=aggregateData(leaves,g,aggregationList[k]); //d3.sum(leaves, function(d) {return +d[g];});
				});
				derivedMetric(derivedMetricList,dataSourceId,measureList,dimensionsList,leaves,temp);
				data5.push(temp);
			 }).entries(tempData); 
			 
			 dataFor2D=data5;
		
			data6= tempData;
			
			
			if(dimensionsList.length==9){
		dimensionsList.forEach(function(key,i) {
				if(i==6){
					data7.key(function(d) {return d[key]; });
				}
			});
			
			  data7.rollup(function(leaves) 
			{
				var temp={};
				dimensionsList.forEach(function(g){
					temp[g]=leaves[0][g];
				});
				measureList.forEach(function(g,k){
					temp[g]=aggregateData(leaves,g,aggregationList[k],dataSourceId); //d3.sum(leaves, function(d) {return +d[g];});
				});
				derivedMetric(derivedMetricList,dataSourceId,measureList,dimensionsList,leaves,temp);
				data8.push(temp);
			 }).entries(tempData); 		
		
	}
			dataForLocation =data8;
			break;

case "drawStackedBar":
		        if(dimensionmapping.length>2)
			{	
			 dimensionsList.push(dimensionmapping[0]["columnName"]);
			dimensionmapping.forEach(function(d, i) {
				if(i!=0){
					if(d["type"] == "Dimension")
						dimensionsList = dimensionsList.concat(d["columnName"].split("|"));
					else if(d["type"] == "Measure"){
						measureList = measureList.concat(d["columnName"].split("|"));
						for(var k=0;k<measureList.length;k++)
							aggregationList.push(d["aggregationType"]);
					}
				}
			});
			dimensionsList.forEach(function(key) {
			    data.key(function(d) {return d[key]; });
			});
			data.rollup(function(leaves) 
			{
				var temp={};
				dimensionsList.forEach(function(g){
					temp[g]=leaves[0][g];
				});
				measureList.forEach(function(g,k){
					//temp[g]=d3.sum(leaves, function(d) {return +d[g];});
					temp[g]=aggregateData(leaves,g,aggregationList[k],dataSourceId);
					//temp[g]=d3.max(leaves, function(d) {return +d[g];});
				});
				derivedMetric(derivedMetricList,dataSourceId,measureList,dimensionsList,leaves,temp);
				data2.push(temp);
			 }).entries(tempData);
			}
			else
			{
				dimensionsList.push(dimensionmapping[0]["columnName"]);
			dimensionmapping.forEach(function(d, i) {
				if(i!=0){
					if(d["type"] == "Dimension")
						dimensionsList = dimensionsList.concat(d["columnName"].split("|"));
					else if(d["type"] == "Measure"){
						measureList = measureList.concat(d["columnName"].split("|"));
						for(var k=0;k<measureList.length;k++)
							aggregationList.push(d["aggregationType"]);
					}
				}
			});
			dimensionsList.forEach(function(key) {
			    data.key(function(d) {return d[key]; });
			});
			data.rollup(function(leaves) 
			{
				var temp={};
				dimensionsList.forEach(function(g){
					temp[g]=leaves[0][g];
				});
				measureList.forEach(function(g,k){
					//temp[g]=d3.sum(leaves, function(d) {return +d[g];});
					temp[g]=aggregateData(leaves,g,aggregationList[k],dataSourceId);
					//temp[g]=d3.max(leaves, function(d) {return +d[g];});
				});
				derivedMetric(derivedMetricList,dataSourceId,measureList,dimensionsList,leaves,temp);
				data2.push(temp);
			 }).entries(tempData);

			}
		
		
        break;			
        
        case "drawBoxPlot" :
        
        dimensionmapping.forEach(function(d, i) {
				if(d["type"] == "Dimension")
					dimensionsList.push(d["columnName"]);
				else if(d["type"] == "Measure"){
					measureList.push(d["columnName"]);
					aggregationList.push(d["aggregationType"]);
				}
			});
			var boxPlotDistinctDimensionValues=[];
			var boxPlotDistinctDimensionValuesRowCount={};
			tempData.forEach(function(d){
			
			if(boxPlotDistinctDimensionValuesRowCount[d[dimensionsList[0]]]==undefined)
			boxPlotDistinctDimensionValuesRowCount[d[dimensionsList[0]]]=0;
			
			boxPlotDistinctDimensionValuesRowCount[d[dimensionsList[0]]]=boxPlotDistinctDimensionValuesRowCount[d[dimensionsList[0]]]+1;
			
			if(boxPlotDistinctDimensionValues.indexOf(d[dimensionsList[0]])==-1)
			boxPlotDistinctDimensionValues.push(d[dimensionsList[0]]);
			});
			
			var boxPlotDistinctDimensionValuesRowCountArr=[];
			d3.keys(boxPlotDistinctDimensionValuesRowCount).forEach(function(d){
			boxPlotDistinctDimensionValuesRowCountArr.push(boxPlotDistinctDimensionValuesRowCount[d]);
			});
			
			var maxRowCount=d3.max(boxPlotDistinctDimensionValuesRowCountArr);
			
        tempData.forEach(function(d){
        var temp={};
        temp[d[dimensionsList[0]]]=+d[measureList[0]];
        
        boxPlotDistinctDimensionValues.filter(function(k){ return k!=d[dimensionsList[0]]; }).forEach(function(v){
        temp[v]=0;
        })
        
        data2.push(temp);
        });
        
       
        
        		break;		
			
			
		case "drawBar" :
		if (dimensionmapping.length > 3) {
                dimensionmapping.forEach(function(d, i) {
                    if (d["type"] == "Dimension")
                        dimensionsList.push(d["columnName"]);
                    else if (d["type"] == "Measure") {
                        measureList.push(d["columnName"]);
                        aggregationList.push(d["aggregationType"]);
                    }
                });
                measureList = measureList[0].split("|");
                //if(measureList.length==1)
                //measureList=[measureList[0]];

                dimensionsList.forEach(function(key) {
                    data.key(function(d) {
                        return d[key];
                    });
                });
				//var derivedMetricList=reportDetails.derivedMetricList;
				//var dataSourceId=reportDetails.dataSourceId;
				
                data.rollup(function(leaves) {
                    var temp = {};
                    dimensionsList.forEach(function(g) {
                        if (leaves[0][g] != "")
                            temp[g] = leaves[0][g];
                    });

                    //					console.log("dataSourceId before calling the aggregate data"+dataSourceId);
                    measureList.forEach(function(g, k) {
                        //temp[g]=d3.sum(leaves, function(d) {return +d[g];});
                        //		temp[g]=aggregateData(leaves,g,aggregationList[k],dataSourceId);
                        temp[g] = aggregateData(leaves, g, aggregationList[0], dataSourceId);
                        //temp[g]=d3.max(leaves, function(d) {return +d[g];});
                    });
					
					derivedMetric(derivedMetricList,dataSourceId,measureList,dimensionsList,leaves,temp);
                    data2.push(temp);
                }).entries(tempData);
            } else {
                dimensionsList.push(dimensionmapping[0]["columnName"]);
                dimensionmapping.forEach(function(d, i) {
                    if (i != 0) {
                        if (d["type"] == "Dimension")
                            dimensionsList = dimensionsList.concat(d["columnName"].split("|"));
                        else if (d["type"] == "Measure") {
                            measureList = measureList.concat(d["columnName"].split("|"));
                            for (var k = 0; k < measureList.length; k++)
                                aggregationList.push(d["aggregationType"]);
                        }
                    }
                });
                dimensionsList.forEach(function(key) {
                    data.key(function(d) {
                        return d[key];
                    });
                });
				//var derivedMetricList=reportDetails.derivedMetricList;
				//var dataSourceId=reportDetails.dataSourceId;
				
                data.rollup(function(leaves) {
                    var temp = {};
                    dimensionsList.forEach(function(g) {
                        temp[g] = leaves[0][g];
                    });
                    measureList.forEach(function(g, k) {
                        //temp[g]=d3.sum(leaves, function(d) {return +d[g];});
                        temp[g] = aggregateData(leaves, g, aggregationList[k], dataSourceId);
                        //temp[g]=d3.max(leaves, function(d) {return +d[g];});
                    });
					derivedMetric(derivedMetricList,dataSourceId,measureList,dimensionsList,leaves,temp);
                    
                    data2.push(temp);
                }).entries(tempData);

            }
			break;
		case "drawLine":
		case "drawArea" :
			if(dimensionmapping.length>2)
			{	
				dimensionmapping.forEach(function(d, i) {
				if(d["type"] == "Dimension")
					dimensionsList.push(d["columnName"]);
				else if(d["type"] == "Measure"){
					measureList.push(d["columnName"]);
					aggregationList.push(d["aggregationType"]);
				}
			});

			dimensionsList.forEach(function(key) {
				data.key(function(d) {return d[key]; });
			});
			data.rollup(function(leaves) {
				var temp={};
				dimensionsList.forEach(function(g){
						if(leaves[0][g]!="")
							temp[g]=leaves[0][g];
					});
				measureList.forEach(function(g,k){
						//temp[g]=d3.sum(leaves, function(d) {return +d[g];});
					temp[g]=aggregateData(leaves,g,aggregationList[k]);
					//temp[g]=d3.max(leaves, function(d) {return +d[g];});
				});
				derivedMetric(derivedMetricList,dataSourceId,measureList,dimensionsList,leaves,temp);
                    
				data2.push(temp);	
			 }).entries(tempData);
			}
			else
			{
				dimensionsList.push(dimensionmapping[0]["columnName"]);
			dimensionmapping.forEach(function(d, i) {
				if(i!=0){
					if(d["type"] == "Dimension")
						dimensionsList = dimensionsList.concat(d["columnName"].split("|"));
					else if(d["type"] == "Measure"){
						measureList = measureList.concat(d["columnName"].split("|"));
						for(var k=0;k<measureList.length;k++)
							aggregationList.push(d["aggregationType"]);
					}
				}
			});
			dimensionsList.forEach(function(key) {
			    data.key(function(d) {return d[key]; });
			});
			data.rollup(function(leaves) 
			{
				var temp={};
				dimensionsList.forEach(function(g){
					temp[g]=leaves[0][g];
				});
				measureList.forEach(function(g,k){
					//temp[g]=d3.sum(leaves, function(d) {return +d[g];});
					temp[g]=aggregateData(leaves,g,aggregationList[k]);
					//temp[g]=d3.max(leaves, function(d) {return +d[g];});
				});
				derivedMetric(derivedMetricList,dataSourceId,measureList,dimensionsList,leaves,temp);
                    
				data2.push(temp);
			 }).entries(tempData);

			}
			
				break;
				
		case "drawPlanogram" :
			dimensionmapping.forEach(function(d, i) {
				if(d["type"] == "Dimension" || d["type"] == "Measure")
					dimensionsList.push(d["columnName"]);
				else if(d["type"] == "Measures"){
					measureList.push(d["columnName"]);
						//console.log("column name is ::"+d["columnName"]);
						//added as per BOA		
					//console.log("d aggr type"+d["aggregationType"]);		
					aggregationList.push(d["aggregationType"]);
				}
			});

			dimensionsList.forEach(function(key) {
			    data.key(function(d) {return d[key]; });
			});
			data.rollup(function(leaves) 
			{
				var temp={};
				dimensionsList.forEach(function(g){
					temp[g]=leaves[0][g];
				});
				var measureSplitList = measureList[0].split("|");
				var aggregationTp;
				measureSplitList.forEach(function(g,k){
					//temp[g]=leaves[0][g];
					if(typeof aggregationList[k]!="undefined"){						
					aggregationTp =aggregationList[k] ;		
					}		
					});		
							
				measureSplitList.forEach(function(g,k){		
					// added as per BOA		
					temp[g]=aggregateData(leaves,g,aggregationTp);		
					//temp[g]=leaves[0][g];
				});
				derivedMetric(derivedMetricList,dataSourceId,measureList,dimensionsList,leaves,temp);
                    
				data2.push(temp);
			 }).entries(tempData);
			break;
		case "drawScatterplot" :
case "drawHistogram" :
case "drawGaugeChart" :  // new code added

case "drawGrid" :
			dimensionmapping.forEach(function(d, i) {
				if(d["type"] == "Dimension")
					dimensionsList.push(d["columnName"]);
				else if(d["type"] == "Measure"){
					measureList.push(d["columnName"]);
				}
			});
			dimensionsList.forEach(function(key) {
			    data.key(function(d) {return d[key]; });
			});
			tempData.forEach(function(d){
				var temp={};
				dimensionsList.forEach(function(g){
					temp[g] = d[g];
				});
				measureList.forEach(function(g){
					temp[g] = +d[g];
				});
				data2.push(temp);	
			});
			break;	
			
		case "drawParallelSets" :
				dimensionmapping.forEach(function(d, i) {
				if(d["type"] == "Dimension")
					dimensionsList.push(d["columnName"]);
				else if(d["type"] == "Measure"){
					measureList.push(d["columnName"]);
					aggregationList.push(d["aggregationType"]);
				}
			});

			dimensionsList.forEach(function(key) {
			    data.key(function(d) {return d[key]; });
			});
			data2 = tempData;
			/* data.rollup(function(leaves) 
			{
				var temp={};
				dimensionsList.forEach(function(g){
					temp[g]=leaves[0][g];
				});
				measureList.forEach(function(g,k){
					temp[g]=aggregateData(leaves,g,aggregationList[k]);//d3.sum(leaves, function(d) {return +d[g];});
				});
				data2.push(temp);
			 }).entries(tempData); */
			break;
			
		case "drawUniversalBubble" :		
			data2 = tempData;		
			break;
		
		case "drawAdvancedBubble" :
		dimensionmapping.forEach(function(d, i) {
				if(d["type"] == "Dimension")
					dimensionsList.push(d["columnName"]);
				else if(d["type"] == "Measure"){
					measureList.push(d["columnName"]);
					aggregationList.push(d["aggregationType"]);
				}
			});

			dimensionsList.forEach(function(key) {
			    data.key(function(d) {return d[key]; });
			});
			data.rollup(function(leaves) 
			{
				var temp={};
				dimensionsList.forEach(function(g){
					temp[g]=leaves[0][g];
				});
				measureList.forEach(function(g,k){
					temp[g+k]=aggregateData(leaves,g,aggregationList[k]);//d3.sum(leaves, function(d) {return +d[g];});
				});
				derivedMetric(derivedMetricList,dataSourceId,measureList,dimensionsList,leaves,temp);
                    
				data2.push(temp);
			 }).entries(tempData);
			 break;
			 
		 case "drawNetwork":	 
			 	dimensionmapping.forEach(function(d, i) {
				if(d["type"] == "Dimension")
					dimensionsList.push(d["columnName"]);
				else if(d["type"] == "Measure"){
					measureList.push(d["columnName"]);
					aggregationList.push(d["aggregationType"]);
				}
			});

			dimensionsList.forEach(function(key) {
			    data.key(function(d) {return d[key]; });
			});
			data.rollup(function(leaves) 
			{
				var temp={};
				dimensionsList.forEach(function(g){
					temp[g]=leaves[0][g];
				});
				measureList.forEach(function(g,k){
					
					temp[g]=aggregateData(leaves,g,aggregationList[k]);//d3.sum(leaves, function(d) {return +d[g];});
					
					// Aggregate only when value of Transaction Type is numeric
					if(k==3)
					{
					if(isNumber(leaves[0][g]))
					temp[g]=aggregateData(leaves,g,aggregationList[k]);
					else
						temp[g]=leaves[0][g];
					
					}
				});
				derivedMetric(derivedMetricList,dataSourceId,measureList,dimensionsList,leaves,temp);
                    
				data2.push(temp);
			 }).entries(tempData);
			 //console.log(data2);
			 break;	 
			 
			  case "drawInfographicsType3":
            dimensionmapping.forEach(function(d, i) {
                if (d["type"] == "Dimension")
                    dimensionsList.push(d["columnName"]);
                else if (d["type"] == "Measure") {
                    measureList.push(d["columnName"]);
                   // aggregationList.push(d["aggregationType"]);
                }
            });

            dimensionsList.forEach(function(key) {
                data.key(function(d) {
                    return d[key];
                });
            });
            measureList.forEach(function(key) {
                data.key(function(d) {
                    return d[key];
                });
            });
            data.rollup(function(leaves) {
                var temp = {};
                dimensionsList.forEach(function(g) {
                    temp[g] = leaves[0][g];
                });
               // measureList.forEach(function(g, k) {
                measureList.forEach(function(g) {
                  temp[g] = leaves[0][g];
                   // temp[g] = aggregateData(leaves, g, aggregationList[k], dataSourceId);
                    //d3.sum(leaves, function(d) {return +d[g];});
                });
				derivedMetric(derivedMetricList,dataSourceId,measureList,dimensionsList,leaves,temp);
                    
                data2.push(temp);
            }).entries(tempData);
			break;
        
			 
		case "drawStreamChart":
		case "drawChordDiagram":	
		case "drawMatrixChart":
		//case "drawParallelSets":
		//case "drawHeatMap" :
		case "drawSparklineInfographics":
		case "drawSankeyDiagram":
		case "drawFunnelChart":
case "drawTrendInfoChart":
case "drawTextAreaChart":
		case "drawBubble":	
		case "drawWaterfall":		
		case "drawBullet":
		case "drawCircularbarChart" :
		case "drawForceLayout" :
			//case added for Network
		//case "drawNetwork" :
		default :
			dimensionmapping.forEach(function(d, i) {
				if(d["type"] == "Dimension")
					dimensionsList.push(d["columnName"]);
				else if(d["type"] == "Measure"){
					measureList.push(d["columnName"]);
					aggregationList.push(d["aggregationType"]);
				}
			});

			dimensionsList.forEach(function(key) {
			    data.key(function(d) {return d[key]; });
			});
			data.rollup(function(leaves) 
			{
				var temp={};
				dimensionsList.forEach(function(g){
					temp[g]=leaves[0][g];
				});
				measureList.forEach(function(g,k){
					temp[g]=aggregateData(leaves,g,aggregationList[k]);//d3.sum(leaves, function(d) {return +d[g];});
				});
				derivedMetric(derivedMetricList,dataSourceId,measureList,dimensionsList,leaves,temp);
                    
				data2.push(temp);
			 }).entries(tempData);
					
	};
	
	
	switch(chartFunctionName)
	{
		case "drawHeatMap" :aggregationValuesList = [];		
			dimensionmapping.forEach(function(d, i) {		
				if(i<2){		
					dimensionList.push(d["columnName"].split("|"));		
					aggregationValuesList.push(d["aggregationType"]);		
					}		
					else{		
						dimensionList.push(d["columnName"]);		
					aggregationValuesList.push(d["aggregationType"]);		
					}		
				});		
						
				tempOptionList.forEach(function(d, i) {		
					var tempVar = d["name"].split("|");		
					var optionMainValue = fetchOptionValue(d);		
							
					if(tempVar.length == 1)		
						optionsTemp[tempVar[0]] = optionMainValue;		
					else if(tempVar.length == 2){		
						if(!optionsTemp[tempVar[0]]) optionsTemp[tempVar[0]] = {};		
						optionsTemp[tempVar[0]][tempVar[1]]= optionMainValue;			
					}else if(tempVar.length == 3){		
						if(!optionsTemp[tempVar[0]]) optionsTemp[tempVar[0]] = {};		
						if(!optionsTemp[tempVar[0]][tempVar[1]]) optionsTemp[tempVar[0]][tempVar[1]] = {};		
						optionsTemp[tempVar[0]][tempVar[1]][tempVar[2]]= optionMainValue;			
					}		
								
				});		
				
				//added for xAxisTitle and yAxisTitle
				if(dimensionList.length>1)
				{
					//console.log("Inside case statement::"+dimensionList.length);
					optionsTemp['multiLevel']=true;
					optionsTemp['xAxis']['titleNameArray']=[];
					dimensionList.forEach(function(d){
						optionsTemp['xAxis']['titleNameArray'].push(d);
					});

				}	;
						
			 break;	
		
		case "drawTreeMap" :
		
			aggregationValuesList = [];
			dimensionmapping.forEach(function(d, i) {
				if(i!=2&&i!=1){
					dimensionList.push(d["columnName"]);
					aggregationValuesList.push(d["aggregationType"]);
					}
				});
				dimensionList.push(dimensionmapping[1]["columnName"]);
				dimensionList.push(dimensionmapping[2]["columnName"]);
				aggregationValuesList.push(dimensionmapping[1]["aggregationType"]);
				aggregationValuesList.push(dimensionmapping[2]["aggregationType"]);
				
				tempOptionList.forEach(function(d, i) {
					var tempVar = d["name"].split("|");
					var optionMainValue = fetchOptionValue(d);
					
					if(tempVar.length == 1)
						optionsTemp[tempVar[0]] = optionMainValue;
					else if(tempVar.length == 2){
						if(!optionsTemp[tempVar[0]]) optionsTemp[tempVar[0]] = {};
						optionsTemp[tempVar[0]][tempVar[1]]= optionMainValue;	
					}else if(tempVar.length == 3){
						if(!optionsTemp[tempVar[0]]) optionsTemp[tempVar[0]] = {};
						if(!optionsTemp[tempVar[0]][tempVar[1]]) optionsTemp[tempVar[0]][tempVar[1]] = {};
						optionsTemp[tempVar[0]][tempVar[1]][tempVar[2]]= optionMainValue;	
					}
						
				});
				
			 break;	
		case "drawZoomableSunburst" : 
		case "drawAdvancedSunburstChart" :
		case "drawAdvancedCollapsibleTree" :
			aggregationValuesList = [];
			dimensionmapping.forEach(function(d, i) {
				if(i!=1){
					dimensionList.push(d["columnName"]);
					aggregationValuesList.push(d["aggregationType"]);
				}
				});
				dimensionList.push(dimensionmapping[1]["columnName"]);
				aggregationValuesList.push(dimensionmapping[1]["aggregationType"]);
				
				tempOptionList.forEach(function(d, i) {
					var tempVar = d["name"].split("|");
					var optionMainValue = fetchOptionValue(d);
					
					if(tempVar.length == 1)
						optionsTemp[tempVar[0]] = optionMainValue;
					else if(tempVar.length == 2){
						if(!optionsTemp[tempVar[0]]) optionsTemp[tempVar[0]] = {};
						optionsTemp[tempVar[0]][tempVar[1]]= optionMainValue;	
					}else if(tempVar.length == 3){
						if(!optionsTemp[tempVar[0]]) optionsTemp[tempVar[0]] = {};
						if(!optionsTemp[tempVar[0]][tempVar[1]]) optionsTemp[tempVar[0]][tempVar[1]] = {};
						optionsTemp[tempVar[0]][tempVar[1]][tempVar[2]]= optionMainValue;	
					}
						
				});
				
			 break;	
		case "drawParallelSets" : 
			aggregationValuesList = [];
			dimensionmapping.forEach(function(d, i) {
				if(i!=2){
					dimensionList.push(d["columnName"]);		
					aggregationValuesList.push(d["aggregationType"]);
					}
				});
			
				dimensionList.push(dimensionmapping[2]["columnName"]);
				aggregationValuesList.push(dimensionmapping[2]["aggregationType"]);
				
				tempOptionList.forEach(function(d, i) {
					var tempVar = d["name"].split("|");
					var optionMainValue = fetchOptionValue(d);
					
					if(tempVar.length == 1)
						optionsTemp[tempVar[0]] = optionMainValue;
					else if(tempVar.length == 2){
						if(!optionsTemp[tempVar[0]]) optionsTemp[tempVar[0]] = {};
						optionsTemp[tempVar[0]][tempVar[1]]= optionMainValue;	
					}else if(tempVar.length == 3){
						if(!optionsTemp[tempVar[0]]) optionsTemp[tempVar[0]] = {};
						if(!optionsTemp[tempVar[0]][tempVar[1]]) optionsTemp[tempVar[0]][tempVar[1]] = {};
						optionsTemp[tempVar[0]][tempVar[1]][tempVar[2]]= optionMainValue;	
					}
						
				});
				
			 break;	
		case "drawMultiDropDownBubbleChart" :
		var lengthOne=0;
		dimensionmapping.forEach(function(d, i) {
			
				if(i==0)
					dimensionList.push(d["columnName"]);
				else if(d.type == "Measure" ){
					if(i==2){
					var arr=[];
					lengthOne=d["columnName"].split("|").length;
					for(var x=0;x<lengthOne;x++){
						
						arr.push(d["columnName"].split("|")[x]+x);
						
					}
					
					//arr.push(d["columnName"].split("|")[0]+(i-2),d["columnName"].split("|")[1]+(i-1));
					dimensionList.push(arr);}
					
					if(i==3)
					{
					var len= d["columnName"].split("|").length;
					
					var arr=[];
					var lm=lengthOne;
					for(var x=0;x<len;x++){
						
						arr.push(d["columnName"].split("|")[x]+lm);
						lm=lm+1;
					}
					
					//arr.push(d["columnName"].split("|")[0]+(i-1));
					dimensionList.push(arr);
					
					}
						//dimensionList.push(d["columnName"].split("|")[1]+(i-1));
					
				}
				else
				
					dimensionList.push(d["columnName"].split("|"));
			});
			
			tempOptionList.forEach(function(d, i) {
			var tempVar = d["name"].split("|");
			var optionMainValue = fetchOptionValue(d);
			
			if(tempVar.length == 1)
				optionsTemp[tempVar[0]] = optionMainValue;
			else if(tempVar.length == 2){
				if(!optionsTemp[tempVar[0]]) optionsTemp[tempVar[0]] = {};
				optionsTemp[tempVar[0]][tempVar[1]]= optionMainValue;	
			}else if(tempVar.length == 3){
				if(!optionsTemp[tempVar[0]]) optionsTemp[tempVar[0]] = {};
				if(!optionsTemp[tempVar[0]][tempVar[1]]) optionsTemp[tempVar[0]][tempVar[1]] = {};
				optionsTemp[tempVar[0]][tempVar[1]][tempVar[2]]= optionMainValue;	
			}
				
			});
		break;
		
		case "drawCombinationChart":
			dimensionmapping.forEach(function(d, i) {
				if(i==0)
					dimensionList.push(d["columnName"]);
				else
					dimensionList.push(d["columnName"].split("|"));
			});
			tempOptionList.forEach(function(d, i) {
			var tempVar = d["name"].split("|");
			var optionMainValue = fetchOptionValue(d);
			
			if(tempVar.length == 1)
				optionsTemp[tempVar[0]] = optionMainValue;
			else if(tempVar.length == 2){
				if(!optionsTemp[tempVar[0]]) optionsTemp[tempVar[0]] = {};
				optionsTemp[tempVar[0]][tempVar[1]]= optionMainValue;	
			}else if(tempVar.length == 3){
				if(!optionsTemp[tempVar[0]]) optionsTemp[tempVar[0]] = {};
				if(!optionsTemp[tempVar[0]][tempVar[1]]) optionsTemp[tempVar[0]][tempVar[1]] = {};
				optionsTemp[tempVar[0]][tempVar[1]][tempVar[2]]= optionMainValue;	
			}
				
			});
		break;
//Tabular Grid
			case "drawEdgeBundling":
			case "drawTabularGrid":
			dimensionmapping.forEach(function(d, i) {
				//if(i==0)
				//	dimensionList.push(d["columnName"]);
				//else
				//{
					d["columnName"].split("|").forEach(function(g)
					{	
						dimensionList.push(g);
						measureList.push(g);
					});						
			//	}
			});
			tempOptionList.forEach(function(d, i) {
			var tempVar = d["name"].split("|");
			var optionMainValue = fetchOptionValue(d);

			if(tempVar.length == 1)
				optionsTemp[tempVar[0]] = optionMainValue;
			else if(tempVar.length == 2){
				if(!optionsTemp[tempVar[0]]) optionsTemp[tempVar[0]] = {};
				optionsTemp[tempVar[0]][tempVar[1]]= optionMainValue;	
			}else if(tempVar.length == 3){
				if(!optionsTemp[tempVar[0]]) optionsTemp[tempVar[0]] = {};
				if(!optionsTemp[tempVar[0]][tempVar[1]]) optionsTemp[tempVar[0]][tempVar[1]] = {};
				optionsTemp[tempVar[0]][tempVar[1]][tempVar[2]]= optionMainValue;	
			}

			});
			break; 
		case "drawScatterPlotMatrix" :
		case "drawAsterPlot":				
			dimensionmapping.forEach(function(d, i) {
				if(i==0)
					dimensionList.push(d["columnName"]);
				else
				{
					d["columnName"].split("|").forEach(function(g)
					{	
						dimensionList.push(g);
					});						
				}
			});
			tempOptionList.forEach(function(d, i) {
			var tempVar = d["name"].split("|");
			var optionMainValue = fetchOptionValue(d);
			
			if(tempVar.length == 1)
				optionsTemp[tempVar[0]] = optionMainValue;
			else if(tempVar.length == 2){
				if(!optionsTemp[tempVar[0]]) optionsTemp[tempVar[0]] = {};
				optionsTemp[tempVar[0]][tempVar[1]]= optionMainValue;	
			}else if(tempVar.length == 3){
				if(!optionsTemp[tempVar[0]]) optionsTemp[tempVar[0]] = {};
				if(!optionsTemp[tempVar[0]][tempVar[1]]) optionsTemp[tempVar[0]][tempVar[1]] = {};
				optionsTemp[tempVar[0]][tempVar[1]][tempVar[2]]= optionMainValue;	
			}
				
			});
			break;
case "drawStackedBar":
		        
		     if(dimensionmapping.length>2)
			{
				dimensionmapping.forEach(function(d, i) {
				if(d.type == "Dimension" )
					dimensionList.push(d["columnName"]);
				else if(d.type == "Measure" ){
				   var arr=[];
				
					
						
						arr.push(d["columnName"].split("|"));
						
				
					
					dimensionList.push(arr);
				  
				}
				
							
				
			});
				/*dimensionmapping.forEach(function(d, i) {
				if(i!=1)
					dimensionList.push(d["columnName"]);
				});
				dimensionList.push(dimensionmapping[1]["columnName"]);*/
			}
			else
			{
			dimensionmapping.forEach(function(d, i) {
				if(d.type == "Dimension" )
					dimensionList.push(d["columnName"]);
				else if(d.type == "Measure" ){
				   var arr=[];
				
					
						
						arr.push(d["columnName"].split("|"));
						
				
					
					dimensionList.push(arr);
				  
				}
			});
			}

			tempOptionList.forEach(function(d, i) {
			var tempVar = d["name"].split("|");
			var optionMainValue = fetchOptionValue(d);
			
			if(tempVar.length == 1)
				optionsTemp[tempVar[0]] = optionMainValue;
			else if(tempVar.length == 2){
				if(!optionsTemp[tempVar[0]]) optionsTemp[tempVar[0]] = {};
				optionsTemp[tempVar[0]][tempVar[1]]= optionMainValue;	
			}else if(tempVar.length == 3){
				if(!optionsTemp[tempVar[0]]) optionsTemp[tempVar[0]] = {};
				if(!optionsTemp[tempVar[0]][tempVar[1]]) optionsTemp[tempVar[0]][tempVar[1]] = {};
				optionsTemp[tempVar[0]][tempVar[1]][tempVar[2]]= optionMainValue;	
			}
				
			});
			if(dimensionsList.length>1)
			{
				optionsTemp['multiLevel']=true;
				optionsTemp['xAxis']['titleNameArray']=[];
				dimensionsList.forEach(function(d){
					optionsTemp['xAxis']['titleNameArray'].push(d);
				});

			}		 
		
		break;
		case "drawBar":
		 if (dimensionmapping.length > 3) {
                dimensionmapping.forEach(function(d, i) {
                    if (i != 1)
                        dimensionList.push(d["columnName"]);
                });
                dimensionList.push(dimensionmapping[1]["columnName"]);
            } else {
                dimensionmapping.forEach(function(d, i) {
                    if (i == 0)
                        dimensionList.push(d["columnName"]);
                    else {
                        d["columnName"].split("|").forEach(function(g) {
                            dimensionList.push(g);
                        });
                    }
                });
            }

            tempOptionList.forEach(function(d, i) {
                var tempVar = d["name"].split("|");
                var optionMainValue = fetchOptionValue(d);

                if (tempVar.length == 1)
                    optionsTemp[tempVar[0]] = optionMainValue;
                else if (tempVar.length == 2) {
                    if (!optionsTemp[tempVar[0]])
                        optionsTemp[tempVar[0]] = {};
                    optionsTemp[tempVar[0]][tempVar[1]] = optionMainValue;
                } else if (tempVar.length == 3) {
                    if (!optionsTemp[tempVar[0]])
                        optionsTemp[tempVar[0]] = {};
                    if (!optionsTemp[tempVar[0]][tempVar[1]])
                        optionsTemp[tempVar[0]][tempVar[1]] = {};
                    optionsTemp[tempVar[0]][tempVar[1]][tempVar[2]] = optionMainValue;
                }

            });
            if (dimensionsList.length > 1) {
                optionsTemp['multiLevel'] = true;
                optionsTemp['xAxis']['titleNameArray'] = [];
                dimensionsList.forEach(function(d) {
                    optionsTemp['xAxis']['titleNameArray'].push(d);
                });

                if (measureList.length > 1) {
                    optionsTemp['multiLevelWithType'] = true;
                    optionsTemp['multiLevel'] = false;
                }

            }

            break;
case "drawBoxPlot" :
		case "drawLine":
		case "drawArea" :
			if(dimensionmapping.length>2)
			{
				dimensionmapping.forEach(function(d, i) {
				if(i!=1)
					dimensionList.push(d["columnName"]);
				});
				dimensionList.push(dimensionmapping[1]["columnName"]);
			}
			else
			{
			dimensionmapping.forEach(function(d, i) {
				if(i==0)
					dimensionList.push(d["columnName"]);
				else
				{
					d["columnName"].split("|").forEach(function(g)
					{	
						dimensionList.push(g);
					});						
				}
			});
			}

			tempOptionList.forEach(function(d, i) {
			var tempVar = d["name"].split("|");
			var optionMainValue = fetchOptionValue(d);
			
			if(tempVar.length == 1)
				optionsTemp[tempVar[0]] = optionMainValue;
			else if(tempVar.length == 2){
				if(!optionsTemp[tempVar[0]]) optionsTemp[tempVar[0]] = {};
				optionsTemp[tempVar[0]][tempVar[1]]= optionMainValue;	
			}else if(tempVar.length == 3){
				if(!optionsTemp[tempVar[0]]) optionsTemp[tempVar[0]] = {};
				if(!optionsTemp[tempVar[0]][tempVar[1]]) optionsTemp[tempVar[0]][tempVar[1]] = {};
				optionsTemp[tempVar[0]][tempVar[1]][tempVar[2]]= optionMainValue;	
			}
				
			});
			if(dimensionsList.length>1)
			{
				optionsTemp['multiLevel']=true;
				optionsTemp['xAxis']['titleNameArray']=[];
				dimensionsList.forEach(function(d){
					optionsTemp['xAxis']['titleNameArray'].push(d);
				});

			}		
		break;
		case "drawPie":
			dimensionmapping.forEach(function(d, i) {
				if(i!=1)
					dimensionList.push(d["columnName"]);
				});
				dimensionList.push(dimensionmapping[1]["columnName"]);
				
				tempOptionList.forEach(function(d, i) {
					var tempVar = d["name"].split("|");
					var optionMainValue = fetchOptionValue(d);
					
					if(tempVar.length == 1)
						optionsTemp[tempVar[0]] = optionMainValue;
					else if(tempVar.length == 2){
						if(!optionsTemp[tempVar[0]]) optionsTemp[tempVar[0]] = {};
						optionsTemp[tempVar[0]][tempVar[1]]= optionMainValue;	
					}else if(tempVar.length == 3){
						if(!optionsTemp[tempVar[0]]) optionsTemp[tempVar[0]] = {};
						if(!optionsTemp[tempVar[0]][tempVar[1]]) optionsTemp[tempVar[0]][tempVar[1]] = {};
						optionsTemp[tempVar[0]][tempVar[1]][tempVar[2]]= optionMainValue;	
					}
						
				});
				
			if(dimensionsList.length>1){
				optionsTemp['multiLevel']=true;
			}	
		break;

	/*	//Tabular Grid
		case "drawEdgeBundling":
		case "drawTabularGrid":
		dimensionmapping.forEach(function(d, i) {
			//if(i==0)
			//	dimensionList.push(d["columnName"]);
			//else
			//{
				d["columnName"].split("|").forEach(function(g)
				{	
					dimensionList.push(g);
				});						
		//	}
		});
		tempOptionList.forEach(function(d, i) {
		var tempVar = d["name"].split("|");
		var optionMainValue = fetchOptionValue(d);
		
		if(tempVar.length == 1)
			optionsTemp[tempVar[0]] = optionMainValue;
		else if(tempVar.length == 2){
			if(!optionsTemp[tempVar[0]]) optionsTemp[tempVar[0]] = {};
			optionsTemp[tempVar[0]][tempVar[1]]= optionMainValue;	
		}else if(tempVar.length == 3){
			if(!optionsTemp[tempVar[0]]) optionsTemp[tempVar[0]] = {};
			if(!optionsTemp[tempVar[0]][tempVar[1]]) optionsTemp[tempVar[0]][tempVar[1]] = {};
			optionsTemp[tempVar[0]][tempVar[1]][tempVar[2]]= optionMainValue;	
		}
			
		});
		break;
		*/
		
		
		
		case "drawPlanogram" :
			var categoryArray = [];
			//var columnName = [];
			dimensionmapping.forEach(function(d, i) {
				if(d.type == "Dimension" || d.type == "Measure")
				{
					dimensionList.push(d["columnName"]);
				}
				else if(d.type == "Measures")
				{
					categoryArray = d.columnName.split("|");
				}
			});
			dimensionList.push(categoryArray);
			//dimensionList.push(columnName);
			tempOptionList.forEach(function(d, i) {
				var tempVar = d["name"].split("|");
				var optionMainValue = fetchOptionValue(d);

				if(tempVar.length == 1)
					optionsTemp[tempVar[0]] = optionMainValue;
				else if(tempVar.length == 2){
					if(!optionsTemp[tempVar[0]]) optionsTemp[tempVar[0]] = {};
					optionsTemp[tempVar[0]][tempVar[1]]= optionMainValue;	
				}else if(tempVar.length == 3){
					if(!optionsTemp[tempVar[0]]) optionsTemp[tempVar[0]] = {};
					if(!optionsTemp[tempVar[0]][tempVar[1]]) optionsTemp[tempVar[0]][tempVar[1]] = {};
					optionsTemp[tempVar[0]][tempVar[1]][tempVar[2]]= optionMainValue;	
				}

			});
			break;
		
		case "drawAdvancedBubble" : 
		dimensionmapping.forEach(function(d, i) {
				if(d.type == "Measure" ){
					if(i==3)
						dimensionList.push(d["columnName"]+(i-1));
					else
						dimensionList.push(d["columnName"]+i);
				}
				else
					dimensionList.push(d["columnName"]);
			}); 
			tempOptionList.forEach(function(d, i) {
			var tempVar = d["name"].split("|");
			var optionMainValue = fetchOptionValue(d);
			
			if(tempVar.length == 1)
				optionsTemp[tempVar[0]] = optionMainValue;
			else if(tempVar.length == 2){
				if(!optionsTemp[tempVar[0]]) optionsTemp[tempVar[0]] = {};
				optionsTemp[tempVar[0]][tempVar[1]]= optionMainValue;	
			}else if(tempVar.length == 3){
				if(!optionsTemp[tempVar[0]]) optionsTemp[tempVar[0]] = {};
				if(!optionsTemp[tempVar[0]][tempVar[1]]) optionsTemp[tempVar[0]][tempVar[1]] = {};
				optionsTemp[tempVar[0]][tempVar[1]][tempVar[2]]= optionMainValue;	
			}
				
			});
            break;
		
		case "drawUniversalBubble" :
		case "drawStreamChart" : 
		case "drawChordDiagram" :	
		case "drawMatrixChart" :
		case "drawSparklineInfographics":
		case "drawCalendarChart" : 
		case "drawSankeyDiagram":
		case "draw3DGlobe":
		case "drawFunnelChart":
case "drawTrendInfoChart":
case "drawTextAreaChart":
		case "draw2DMap":
		case "drawGoogleMap" :
		case "drawBubble":
		case "drawWaterfall":	
		case "drawScatterplot":	
		case "drawBullet":
		case "drawCircularbarChart" :
		case "drawForceLayout" :
		
			//case added for Network
		case "drawNetwork" :
		default :
			dimensionmapping.forEach(function(d, i) {
				dimensionList.push(d["columnName"]);
			});
			tempOptionList.forEach(function(d, i) {
			var tempVar = d["name"].split("|");
			var optionMainValue = fetchOptionValue(d);
			
			if(tempVar.length == 1)
				optionsTemp[tempVar[0]] = optionMainValue;
			else if(tempVar.length == 2){
				if(!optionsTemp[tempVar[0]]) optionsTemp[tempVar[0]] = {};
				optionsTemp[tempVar[0]][tempVar[1]]= optionMainValue;	
			}else if(tempVar.length == 3){
				if(!optionsTemp[tempVar[0]]) optionsTemp[tempVar[0]] = {};
				if(!optionsTemp[tempVar[0]][tempVar[1]]) optionsTemp[tempVar[0]][tempVar[1]] = {};
				optionsTemp[tempVar[0]][tempVar[1]][tempVar[2]]= optionMainValue;	
			}
				
			});

	}
	
	var reportFormated = new Object();
	
	//useDerivedMetric(reportDetails.data, data2, reportDetails.derivedMetricList, dimensionsList,measureList, data, reportDetails.dataSourceId);
		if(!derviedStatus)
		{
			useDerivedMetric(reportDetails.data, data2, reportDetails.derivedMetricList, dimensionsList,measureList, data, reportDetails.dataSourceId);
		}
	reportFormated["formatedData"] = data2;
	reportFormated["formatedDataOrder"] = dimensionList;
	reportFormated["formatedOptions"] = optionsTemp;
	reportFormated["formatedAggregationValues"] = aggregationValuesList;
	
	return reportFormated;
}

function derivedMetric(derivedMetricList,dataSourceId,measureList,dimensionsList,leaves,temp)
{
derivedMetricList.forEach(function(d) {
    
    if(measureList.indexOf(d[1])!=-1)
    {

        var dFormula = d[2];
        var dFormulaNew = d[2];
        var dFormulaNew2;
        var dFormulaNew3;
        var dFormulaFlag=1;

        var hiddenDerivedMetric = [];

        while ((dFormulaFlag<=addrTypeList.length-1)) {
        dFormulaFlag=0;
            addrTypeList.forEach(function(fx) {
                var hiddenDerivedMetricObj = {};
                if (dFormula.indexOf(fx) != -1) {
                    hiddenDerivedMetricObj["aggFunc"] = dFormula.substring(dFormula.indexOf(fx), dFormula.indexOf(fx)+fx.length);
                    hiddenDerivedMetricObj["metricName"] = dFormula.substring(dFormula.indexOf(fx)+fx.length, dFormula.indexOf(")") + 1).replace(/\(/g, '').replace(/\)/g, '');
                    hiddenDerivedMetric.push(hiddenDerivedMetricObj);
                    hiddenDerivedMetricObj["hiddenMetricName"] = "hidden_" + hiddenDerivedMetric.length;
                   // dFormula = dFormula.substring(dFormula.indexOf(")") + 1);

                    var replaceStr = (hiddenDerivedMetricObj["aggFunc"] + "(" + hiddenDerivedMetricObj["metricName"] + ")").replace(/\(/g, '\\(').replace(/\)/g, '\\)');
                    var re = new RegExp(replaceStr,'g');
                  //  dFormulaNew2 = dFormulaNew.replace(re, "hidden_" + hiddenDerivedMetric.length);
                    //dFormula=dFormulaNew2;
                    dFormula = dFormula.replace(re, "hidden_" + hiddenDerivedMetric.length);
                }
                else
                dFormulaFlag++;
            })

        }
			
dFormulaNew3=dFormula;

            hiddenDerivedMetric.forEach(function(hiddend, i) {
             

                temp[hiddend["hiddenMetricName"]] = aggregateData(leaves, hiddend["metricName"], hiddend["aggFunc"], dataSourceId);

                var replaceStr = (hiddend["hiddenMetricName"]).replace(/\(/g, '\\(').replace(/\)/g, '\\)');
                var re = new RegExp(replaceStr,'g');
                dFormulaNew3 = dFormulaNew3.replace(re, +temp[hiddend["hiddenMetricName"]]);

                

            });
             //newDataObj[0][d[1]] = eval(dFormulaNew3);
			if(d[1]=="D2A %")
			{
				if(["NaN","Infinity"].indexOf(eval(dFormulaNew3).toString())!=-1)
				{
					
					
					if(temp["hidden_1"]==0)
						temp[d[1]] = 0;
						else
						temp[d[1]] = 100;
				}
					else
			temp[d[1]] = eval(dFormulaNew3);			
			}
			else
				
            temp[d[1]] = eval(dFormulaNew3);
			
	}
				});
				derviedStatus=true;
}

function aggregateData(data, measure, aggregationType, dataSourceId) {

    var aggrValue;

    //added for Vitellus 1.3 after pradeep's war

    /*if(dataSourceId===2 || dataSourceId==="2"){
	
	aggrValue=data[0][measure];
}*/

    /* else if(dataSourceId===undefined){
		
		
			$.ajax({		
		url : 'FetchDataSourceId.htm',		
		data : {		
			'reportId' : rpid		
					},		
		success : function(responseText) {		
					
			var tempValues = JSON.parse(responseText);		
			dataSourceId = tempValues["dataSourceId"];
			if(dataSourceId===2){aggrValue=data[0][measure];}
			
			//tempValues["dataSourceId"] =dataSourceId;
//				console.log("dataSourceId is ::::"+dataSourceId);
			},		
		error: function (error) {		
				alert("Could not fetch the report list. Please try again."+error);
				$("#ajaxLoaderContainer").hide();
                        showCenterArea();		
			}		
		})	;
		
		
	} */

    //else {
    switch (aggregationType.toLocaleLowerCase()) {

    case "sum":
        aggrValue = d3.sum(data, function(d) {
            return +d[measure];
        });

        aggrValue = Math.round(aggrValue * 100) / 100;
        break;
    case "max":
        aggrValue = d3.max(data, function(d) {
            return +d[measure];
        });
        aggrValue = Math.round(aggrValue * 100) / 100;
        break;
    case "min":
        aggrValue = d3.min(data, function(d) {
            return +d[measure];
        });
        aggrValue = Math.round(aggrValue * 100) / 100;
        break;
    case "avg":
        aggrValue = d3.mean(data, function(d) {
            return +d[measure];
        });
        aggrValue = Math.round(aggrValue * 100) / 100;
        break;
    case "count":
        aggrValue = data.length;
        aggrValue = Math.round(aggrValue * 100) / 100;
        break;
    case "distinctcount":
        aggrValue = d3.keys(d3.nest().key(function(d) {
            return d[measure];
        }).entries(data)).length;
        aggrValue = Math.round(aggrValue * 100) / 100;
        break;

        //	case "top3":
        //	break;

    default:
    }
    //}
    return aggrValue;

}

function fetchOptionValue(optionObj){
	var optionValue;
	var dataType = optionObj["datatype"];
	switch(dataType.toLocaleLowerCase()){
	
	case "string" : optionValue = optionObj["value"];
		 break;
		 
	case "number" : optionValue = Number(optionObj["value"]);
	 	break;
	 	
	case "boolean" :
		optionValue = (optionObj["value"].toLocaleLowerCase() == "true")?true:false;
		break;
	case "color" :
		optionValue = optionObj["value"];
		break;
	case "colors" : 
		optionValue = optionObj["value"].split("|");
		break;
		//for(var x=0;x<valueList.length;x++)
			//optionValue.push(optionObj["value"]);			
	case "dropdown" : 
		optionValue = optionObj["value"];
	 break;
	  case "colordropdown" : 		
			
		optionValue = optionObj["value"];		
		// console.log("Option value new :::"+optionObj["value"]);		
	 break;
	 
	default:
		optionValue = optionObj["value"];
	}
	return optionValue;
}
