# Supplementary material for: Data based predictive models for odor perception
Source: Sci Rep. 2020 Oct 13;10:17136. doi: 10.1038/s41598-020-73978-1 (PMC7553929; doi:10.1038/s41598-020-73978-1)
Supplement: Supplementary file 3 — Supplementary file3 [file 41598_2020_73978_MOESM3_ESM.zip › js/.svn/text-base/generateReport_old.js.svn-base]

function createFinalReportForDownload(tempValues){
	var finalDataForWidget={};
//	var timerData =[] , filterData =[];

	var chartFunctionName = tempValues["chartFunctionName"];
	var widgetParamList = tempValues["reportWidgetList"];
	var mainReportData = tempValues["data"];
	var chartWidth = tempValues.reportOptionList[1].value + "px";
	if(widgetParamList.length >0){

		var paramList ={}; uniqueWidgetIdList=[];
		var filterData =[];

		widgetParamList.forEach(function(d){
			uniqueWidgetIdList.push(d.widgetId);
			uniqueWidgetIdList=	uniqueWidgetIdList.filter(function(item, j, ar){ return ar.indexOf(item) === j; });
			if(d["parameterName"] !="")
				paramList[d["parameterName"]]=d["parameterValue"];
		});

		var finalDataForWidget={};

		for(var index=0;index< uniqueWidgetIdList.length;index++)

		{
			if(uniqueWidgetIdList[index]=="1")
			{
				$("#timeSliderWidget").html("");
				var timerDimension = paramList["dimension"];

				var timerLevel = paramList["level"];

				var  range = (paramList["range"].toLowerCase() == "true")? true:false;

				var timerData = [];
				mainReportData.forEach(function(d){
					timerData.push(d[timerDimension]);
				});

				var mainD = {"data":timerData,"level":[timerLevel]};
				var options = {};

				options["height"]=100;

				options["width"]=chartWidth;
				options["rangeSelector"] = range;
				var callback = function(d){


					finalDataForWidget[timerDimension]=d;


					var widgetKeyList = d3.keys(finalDataForWidget);	

					var newFiltData = mainReportData.filter(function(k){ 
						var present = true;
						widgetKeyList.forEach(function(tempKey){
							if(finalDataForWidget[tempKey].indexOf(k[tempKey]) == -1)
								present = false;
						});
						if(present) return k; 
					});

					tempValues["data"] = newFiltData;
					if(newFiltData.length<=0)
					{
						alert("No data present for this filter");
					}

					var mainData = generateMainData(tempValues);

					// document.getElementById("middleContainer").style.overflow
					// = "auto";
					$("#chart").html("");

					charts[chartFunctionName].call("",'chart',mainData["data"],mainData["options"]);

				};

				charts.drawSlider("timeSliderWidget",mainD,options,callback);
			}

			if(uniqueWidgetIdList[index]=="2")
			{
				// FilterBy
				var filterDimensionArray = [];
				if(paramList["FilterBy"])
					filterDimensionArray = paramList["FilterBy"].split("|");

				$("#filterWidget").html("");


				for(var i=0;i<filterDimensionArray.length;i++)
				{	var valueArray =[];
				mainReportData.forEach(function(d,j){
					valueArray.push(d[filterDimensionArray[i]]);
				})

				filterData.push( {"name":filterDimensionArray[i],"value":valueArray});
				}

				// Filter Widget Callback starts
				var callbackForFilter = function(d){


					var value=[];
					// finalDataForWidget.push(d);

					for (var key in d)
					{
						finalDataForWidget[key]=d[key];
					}

					var widgetKeyList = d3.keys(finalDataForWidget);	

					var finalFilteredData = mainReportData.filter(function(k){ 
						var present = true;
						widgetKeyList.forEach(function(tempKey){
							if(finalDataForWidget[tempKey].indexOf(k[tempKey]) == -1)
								present = false;
						});
						if(present) return k; 
					});	

					tempValues["data"] = finalFilteredData;

					var mainData = generateMainData(tempValues);

					$("#chart").html("");

					charts[chartFunctionName].call("",'chart',mainData["data"],mainData["options"]);

				}

				if(filterData.length>0)
				{
					$("#filterWidget").width(chartWidth);
					charts.addFilter("filterWidget",filterData,callbackForFilter);
				}

			}

		}


	}
	else{


		var mainData = generateMainData(tempValues);

		charts[chartFunctionName].call("",'chart',mainData["data"],mainData["options"]);

	}

}


function generateMainData(tempValues){
	var formatedData = generateReportFormat(tempValues);

	var dimensionList = formatedData["formatedDataOrder"];
	var optionsTemp = formatedData["formatedOptions"];
	var data2 = formatedData["formatedData"];

	var mainData = {};
	mainData["data"] = data2;
	mainData["dataOrder"] = dimensionList;
	mainData["aggregationValues"] = formatedData["formatedAggregationValues"];

	var output = {};
	output["data"] = mainData;
	output["options"] = optionsTemp;
	//finalOptions = JSON.stringify(optionsTemp);

	return output;
}

function generateReportFormat(reportDetails){
	
	var dimensionmapping = reportDetails["reportDimensionList"];
	var tempOptionList = reportDetails["reportOptionList"];
	var tempData = reportDetails["data"];
	var chartFunctionName = reportDetails["chartFunctionName"];
	
	var aggregationValuesList = [];
	dimensionmapping.forEach(function(d,i)
	{
		aggregationValuesList.push(dimensionmapping[i].aggregationType);
	});
	
	
	var dimensionsList=[];
	var measureList=[];
	var aggregationList = []; 
	var dimensionList = [];
	var optionsTemp = {};
	
	var data2=[];
	var data = d3.nest();
	
	switch(chartFunctionName)
	{
		case "drawCalendarChart" :
			dimensionmapping.forEach(function(d, i) {
				if(d["type"] == "Dimension")
					dimensionsList.push(d["columnName"]);
				else if(d["type"] == "Measure"){
					measureList.push(d["columnName"]);
					aggregationList.push(d["aggregationType"]);
				}
			});
		
			data.key(function(d) {return d[dimensionsList[0]]; });
			data.rollup(function(leaves) {
				var temp,temp1=[];
				d3.nest().key(function(d){return d[dimensionsList[1]];})
				.rollup(function(leaves1)
				{ 
					temp={};
					temp[dimensionsList[1]]=leaves1[0][dimensionsList[1]];
					temp[dimensionsList[0]]=leaves1[0][dimensionsList[0]];
					
					temp.Total=aggregateData(leaves1,measureList[0],aggregationList[0]);
						//d3.sum(leaves1,function(d){return d[measureList[0]];});
					temp1.push(temp);
					
					
				}).entries(leaves);
				
				var compValue = d3.max(temp1,function(d){return d.Total;});
				if(aggregationList[0].toLocaleLowerCase() == "min"){
					compValue = d3.min(temp1,function(d){return d.Total;});
				}
				
				for(var k=0;k<temp1.length;k++)
				{					
					if(temp1[k].Total==compValue)
					{
						delete temp1[k]["Total"];
						data2.push(temp1[k]);
						break;
					}
				}
			}).entries(tempData);
			break;
		
		case "drawPie":
			dimensionmapping.forEach(function(d, i) {
				if(d["type"] == "Dimension")
					dimensionsList.push(d["columnName"]);
				else if(d["type"] == "Measure"){
					measureList.push(d["columnName"]);
					aggregationList.push(d["aggregationType"]);
				}
			});

			dimensionsList.forEach(function(key) {
				data.key(function(d) {return d[key]; });
			});
			data.rollup(function(leaves) {
				var temp={};
				dimensionsList.forEach(function(g){
						if(leaves[0][g]!="")
							temp[g]=leaves[0][g];
					});
				measureList.forEach(function(g,k){
						temp[g]=aggregateData(leaves,g,aggregationList[k]);//d3.sum(leaves, function(d) {return +d[g];});
				});
				data2.push(temp);	
			 }).entries(tempData);
			break;
		case "drawHeatMap" :	dimensionmapping.forEach(function(d, i) {		
				if(d["type"] == "Dimension")		
					dimensionsList.concat(d["columnName"].split("|"))		
				else if(d["type"] == "Measure"){		
					measureList.push(d["columnName"]);		
					aggregationList.push(d["aggregationType"]);		
				}		
			});		
			data2 = tempData;		
			break;
		case "drawTreeMap" :
		case "drawAdvancedSunburstChart" :
		case "drawZoomableSunburst" :
		case "drawAdvancedCollapsibleTree" :
			dimensionmapping.forEach(function(d, i) {
				if(d["type"] == "Dimension")
					dimensionsList.push(d["columnName"]);
				else if(d["type"] == "Measure"){
					measureList.push(d["columnName"]);
					aggregationList.push(d["aggregationType"]);
				}
			});

			dimensionsList.forEach(function(key) {
				data.key(function(d) {return d[key]; });
			});
			data2 = tempData;
			break;
			
		case "drawMultiDropDownBubbleChart" :
		case "drawScatterPlotMatrix" :
		case "drawAsterPlot" :
		case "drawCombinationChart" :
			dimensionsList.push(dimensionmapping[0]["columnName"]);
			dimensionmapping.forEach(function(d, i) {
				if(i!=0){
					if(d["type"] == "Dimension")
						dimensionsList = dimensionsList.concat(d["columnName"].split("|"));
					else if(d["type"] == "Measure"){
						measureList = measureList.concat(d["columnName"].split("|"));
						for(var k=0;k<measureList.length;k++)
							aggregationList.push(d["aggregationType"]);
					}
				}
			});

			dimensionsList.forEach(function(key) {
			    data.key(function(d) {return d[key]; });
			});
			data.rollup(function(leaves) 
			{
				var temp={};
				dimensionsList.forEach(function(g){
					temp[g]=leaves[0][g];
				});
				measureList.forEach(function(g,k){
					temp[g]=aggregateData(leaves,g,aggregationList[k]);//d3.sum(leaves, function(d) {return +d[g];});
				});
				data2.push(temp);
			 }).entries(tempData);
			 break;
			 
				//Data Table added by Vaidehi 14/7/2016	
		case "drawEdgeBundling":
		case "drawTabularGrid":
		
			dimensionsList.push(dimensionmapping[0]["columnName"]);
			dimensionmapping.forEach(function(d, i) {
				
					if(d["type"] == "Dimension")
						dimensionsList = dimensionsList.concat(d["columnName"].split("|"));
					else if(d["type"] == "Measure"){
						measureList = measureList.concat(d["columnName"].split("|"));
						
				}
			});

			dimensionsList.forEach(function(key) {
			    data.key(function(d) {return d[key]; });
			});
			
			 data2= tempData;
		 
		 
		
			break;
			 
			 
			 
		case "draw2DMap":
		case "drawGoogleMap" :
		case "draw3DGlobe":

			dimensionmapping.forEach(function(d, i) {
				
				if(d["type"] == "Dimension")
					dimensionsList.push(d["columnName"]);
				else if(d["type"] == "Measure"){
					measureList.push(d["columnName"]);
					aggregationList.push(d["aggregationType"]);
				}
			});

			dimensionsList.forEach(function(key,i) {
				if(i<1){
					data.key(function(d) {return d[key]; });
				}
			});
			data.rollup(function(leaves) 
			{
				var temp={};
				dimensionsList.forEach(function(g){
					temp[g]=leaves[0][g];
				});
				measureList.forEach(function(g,k){
					temp[g]=aggregateData(leaves,g,aggregationList[k]); //d3.sum(leaves, function(d) {return +d[g];});
				});
				data2.push(temp);
			 }).entries(tempData);
			break;
		case "drawBar" :
		case "drawLine":
		case "drawArea" :
			if(dimensionmapping.length>2)
			{	
				dimensionmapping.forEach(function(d, i) {
				if(d["type"] == "Dimension")
					dimensionsList.push(d["columnName"]);
				else if(d["type"] == "Measure"){
					measureList.push(d["columnName"]);
					aggregationList.push(d["aggregationType"]);
				}
			});

			dimensionsList.forEach(function(key) {
				data.key(function(d) {return d[key]; });
			});
			data.rollup(function(leaves) {
				var temp={};
				dimensionsList.forEach(function(g){
						if(leaves[0][g]!="")
							temp[g]=leaves[0][g];
					});
				measureList.forEach(function(g,k){
						//temp[g]=d3.sum(leaves, function(d) {return +d[g];});
					temp[g]=aggregateData(leaves,g,aggregationList[k]);
					//temp[g]=d3.max(leaves, function(d) {return +d[g];});
				});
				data2.push(temp);	
			 }).entries(tempData);
			}
			else
			{
				dimensionsList.push(dimensionmapping[0]["columnName"]);
			dimensionmapping.forEach(function(d, i) {
				if(i!=0){
					if(d["type"] == "Dimension")
						dimensionsList = dimensionsList.concat(d["columnName"].split("|"));
					else if(d["type"] == "Measure"){
						measureList = measureList.concat(d["columnName"].split("|"));
						for(var k=0;k<measureList.length;k++)
							aggregationList.push(d["aggregationType"]);
					}
				}
			});
			dimensionsList.forEach(function(key) {
			    data.key(function(d) {return d[key]; });
			});
			data.rollup(function(leaves) 
			{
				var temp={};
				dimensionsList.forEach(function(g){
					temp[g]=leaves[0][g];
				});
				measureList.forEach(function(g,k){
					//temp[g]=d3.sum(leaves, function(d) {return +d[g];});
					temp[g]=aggregateData(leaves,g,aggregationList[k]);
					//temp[g]=d3.max(leaves, function(d) {return +d[g];});
				});
				data2.push(temp);
			 }).entries(tempData);

			}
			
				break;
				
		case "drawPlanogram" :
			dimensionmapping.forEach(function(d, i) {
				if(d["type"] == "Dimension" || d["type"] == "Measure")
					dimensionsList.push(d["columnName"]);
				else if(d["type"] == "Measures"){
					measureList.push(d["columnName"]);
				}
			});

			dimensionsList.forEach(function(key) {
			    data.key(function(d) {return d[key]; });
			});
			data.rollup(function(leaves) 
			{
				var temp={};
				dimensionsList.forEach(function(g){
					temp[g]=leaves[0][g];
				});
				var measureSplitList = measureList[0].split("|");
				measureSplitList.forEach(function(g,k){
					temp[g]=leaves[0][g];
				});
				data2.push(temp);
			 }).entries(tempData);
			break;
		case "drawScatterplot" :
			dimensionmapping.forEach(function(d, i) {
				if(d["type"] == "Dimension")
					dimensionsList.push(d["columnName"]);
				else if(d["type"] == "Measure"){
					measureList.push(d["columnName"]);
				}
			});
			dimensionsList.forEach(function(key) {
			    data.key(function(d) {return d[key]; });
			});
			tempData.forEach(function(d){
				var temp={};
				dimensionsList.forEach(function(g){
					temp[g] = d[g];
				});
				measureList.forEach(function(g){
					temp[g] = +d[g];
				});
				data2.push(temp);	
			});
			break;	
			
		case "drawParallelSets" :
				dimensionmapping.forEach(function(d, i) {
				if(d["type"] == "Dimension")
					dimensionsList.push(d["columnName"]);
				else if(d["type"] == "Measure"){
					measureList.push(d["columnName"]);
					aggregationList.push(d["aggregationType"]);
				}
			});

			dimensionsList.forEach(function(key) {
			    data.key(function(d) {return d[key]; });
			});
			data2 = tempData;
			/* data.rollup(function(leaves) 
			{
				var temp={};
				dimensionsList.forEach(function(g){
					temp[g]=leaves[0][g];
				});
				measureList.forEach(function(g,k){
					temp[g]=aggregateData(leaves,g,aggregationList[k]);//d3.sum(leaves, function(d) {return +d[g];});
				});
				data2.push(temp);
			 }).entries(tempData); */
			break;
			
		case "drawUniversalBubble" :		
			data2 = tempData;		
			break;
		
		case "drawAdvancedBubble" :
		case "drawStreamChart":
		case "drawChordDiagram":	
		case "drawMatrixChart":
		//case "drawParallelSets":
		//case "drawHeatMap" :
		case "drawSankeyDiagram":
		case "drawFunnelChart":
		case "drawBubble":	
		case "drawWaterfall":		
		case "drawBullet":
		case "drawCircularbarChart" :
		case "drawForceLayout" :
		default :
			dimensionmapping.forEach(function(d, i) {
				if(d["type"] == "Dimension")
					dimensionsList.push(d["columnName"]);
				else if(d["type"] == "Measure"){
					measureList.push(d["columnName"]);
					aggregationList.push(d["aggregationType"]);
				}
			});

			dimensionsList.forEach(function(key) {
			    data.key(function(d) {return d[key]; });
			});
			data.rollup(function(leaves) 
			{
				var temp={};
				dimensionsList.forEach(function(g){
					temp[g]=leaves[0][g];
				});
				measureList.forEach(function(g,k){
					temp[g]=aggregateData(leaves,g,aggregationList[k]);//d3.sum(leaves, function(d) {return +d[g];});
				});
				data2.push(temp);
			 }).entries(tempData);
					
	};
	
	
	switch(chartFunctionName)
	{
		case "drawHeatMap" :aggregationValuesList = [];		
			dimensionmapping.forEach(function(d, i) {		
				if(i<2){		
					dimensionList.push(d["columnName"].split("|"));		
					aggregationValuesList.push(d["aggregationType"]);		
					}		
					else{		
						dimensionList.push(d["columnName"]);		
					aggregationValuesList.push(d["aggregationType"]);		
					}		
				});		
						
				tempOptionList.forEach(function(d, i) {		
					var tempVar = d["name"].split("|");		
					var optionMainValue = fetchOptionValue(d);		
							
					if(tempVar.length == 1)		
						optionsTemp[tempVar[0]] = optionMainValue;		
					else if(tempVar.length == 2){		
						if(!optionsTemp[tempVar[0]]) optionsTemp[tempVar[0]] = {};		
						optionsTemp[tempVar[0]][tempVar[1]]= optionMainValue;			
					}else if(tempVar.length == 3){		
						if(!optionsTemp[tempVar[0]]) optionsTemp[tempVar[0]] = {};		
						if(!optionsTemp[tempVar[0]][tempVar[1]]) optionsTemp[tempVar[0]][tempVar[1]] = {};		
						optionsTemp[tempVar[0]][tempVar[1]][tempVar[2]]= optionMainValue;			
					}		
								
				});		
						
			 break;	
		
		case "drawTreeMap" :
		
			aggregationValuesList = [];
			dimensionmapping.forEach(function(d, i) {
				if(i!=2&&i!=1){
					dimensionList.push(d["columnName"]);
					aggregationValuesList.push(d["aggregationType"]);
					}
				});
				dimensionList.push(dimensionmapping[1]["columnName"]);
				dimensionList.push(dimensionmapping[2]["columnName"]);
				aggregationValuesList.push(dimensionmapping[1]["aggregationType"]);
				aggregationValuesList.push(dimensionmapping[2]["aggregationType"]);
				
				tempOptionList.forEach(function(d, i) {
					var tempVar = d["name"].split("|");
					var optionMainValue = fetchOptionValue(d);
					
					if(tempVar.length == 1)
						optionsTemp[tempVar[0]] = optionMainValue;
					else if(tempVar.length == 2){
						if(!optionsTemp[tempVar[0]]) optionsTemp[tempVar[0]] = {};
						optionsTemp[tempVar[0]][tempVar[1]]= optionMainValue;	
					}else if(tempVar.length == 3){
						if(!optionsTemp[tempVar[0]]) optionsTemp[tempVar[0]] = {};
						if(!optionsTemp[tempVar[0]][tempVar[1]]) optionsTemp[tempVar[0]][tempVar[1]] = {};
						optionsTemp[tempVar[0]][tempVar[1]][tempVar[2]]= optionMainValue;	
					}
						
				});
				
			 break;	
		case "drawZoomableSunburst" : 
		case "drawAdvancedSunburstChart" :
		case "drawAdvancedCollapsibleTree" :
			aggregationValuesList = [];
			dimensionmapping.forEach(function(d, i) {
				if(i!=1){
					dimensionList.push(d["columnName"]);
					aggregationValuesList.push(d["aggregationType"]);
				}
				});
				dimensionList.push(dimensionmapping[1]["columnName"]);
				aggregationValuesList.push(dimensionmapping[1]["aggregationType"]);
				
				tempOptionList.forEach(function(d, i) {
					var tempVar = d["name"].split("|");
					var optionMainValue = fetchOptionValue(d);
					
					if(tempVar.length == 1)
						optionsTemp[tempVar[0]] = optionMainValue;
					else if(tempVar.length == 2){
						if(!optionsTemp[tempVar[0]]) optionsTemp[tempVar[0]] = {};
						optionsTemp[tempVar[0]][tempVar[1]]= optionMainValue;	
					}else if(tempVar.length == 3){
						if(!optionsTemp[tempVar[0]]) optionsTemp[tempVar[0]] = {};
						if(!optionsTemp[tempVar[0]][tempVar[1]]) optionsTemp[tempVar[0]][tempVar[1]] = {};
						optionsTemp[tempVar[0]][tempVar[1]][tempVar[2]]= optionMainValue;	
					}
						
				});
				
			 break;	
		case "drawParallelSets" : 
			aggregationValuesList = [];
			dimensionmapping.forEach(function(d, i) {
				if(i!=2){
					dimensionList.push(d["columnName"]);		
					aggregationValuesList.push(d["aggregationType"]);
					}
				});
			
				dimensionList.push(dimensionmapping[2]["columnName"]);
				aggregationValuesList.push(dimensionmapping[2]["aggregationType"]);
				
				tempOptionList.forEach(function(d, i) {
					var tempVar = d["name"].split("|");
					var optionMainValue = fetchOptionValue(d);
					
					if(tempVar.length == 1)
						optionsTemp[tempVar[0]] = optionMainValue;
					else if(tempVar.length == 2){
						if(!optionsTemp[tempVar[0]]) optionsTemp[tempVar[0]] = {};
						optionsTemp[tempVar[0]][tempVar[1]]= optionMainValue;	
					}else if(tempVar.length == 3){
						if(!optionsTemp[tempVar[0]]) optionsTemp[tempVar[0]] = {};
						if(!optionsTemp[tempVar[0]][tempVar[1]]) optionsTemp[tempVar[0]][tempVar[1]] = {};
						optionsTemp[tempVar[0]][tempVar[1]][tempVar[2]]= optionMainValue;	
					}
						
				});
				
			 break;	
		case "drawMultiDropDownBubbleChart" :
		case "drawCombinationChart":
			dimensionmapping.forEach(function(d, i) {
				if(i==0)
					dimensionList.push(d["columnName"]);
				else
					dimensionList.push(d["columnName"].split("|"));
			});
			tempOptionList.forEach(function(d, i) {
			var tempVar = d["name"].split("|");
			var optionMainValue = fetchOptionValue(d);
			
			if(tempVar.length == 1)
				optionsTemp[tempVar[0]] = optionMainValue;
			else if(tempVar.length == 2){
				if(!optionsTemp[tempVar[0]]) optionsTemp[tempVar[0]] = {};
				optionsTemp[tempVar[0]][tempVar[1]]= optionMainValue;	
			}else if(tempVar.length == 3){
				if(!optionsTemp[tempVar[0]]) optionsTemp[tempVar[0]] = {};
				if(!optionsTemp[tempVar[0]][tempVar[1]]) optionsTemp[tempVar[0]][tempVar[1]] = {};
				optionsTemp[tempVar[0]][tempVar[1]][tempVar[2]]= optionMainValue;	
			}
				
			});
		break;
		case "drawScatterPlotMatrix" :
		case "drawAsterPlot":				
			dimensionmapping.forEach(function(d, i) {
				if(i==0)
					dimensionList.push(d["columnName"]);
				else
				{
					d["columnName"].split("|").forEach(function(g)
					{	
						dimensionList.push(g);
					});						
				}
			});
			tempOptionList.forEach(function(d, i) {
			var tempVar = d["name"].split("|");
			var optionMainValue = fetchOptionValue(d);
			
			if(tempVar.length == 1)
				optionsTemp[tempVar[0]] = optionMainValue;
			else if(tempVar.length == 2){
				if(!optionsTemp[tempVar[0]]) optionsTemp[tempVar[0]] = {};
				optionsTemp[tempVar[0]][tempVar[1]]= optionMainValue;	
			}else if(tempVar.length == 3){
				if(!optionsTemp[tempVar[0]]) optionsTemp[tempVar[0]] = {};
				if(!optionsTemp[tempVar[0]][tempVar[1]]) optionsTemp[tempVar[0]][tempVar[1]] = {};
				optionsTemp[tempVar[0]][tempVar[1]][tempVar[2]]= optionMainValue;	
			}
				
			});
			break;
		case "drawBar":
		case "drawLine":
		case "drawArea" :
			if(dimensionmapping.length>2)
			{
				dimensionmapping.forEach(function(d, i) {
				if(i!=1)
					dimensionList.push(d["columnName"]);
				});
				dimensionList.push(dimensionmapping[1]["columnName"]);
			}
			else
			{
			dimensionmapping.forEach(function(d, i) {
				if(i==0)
					dimensionList.push(d["columnName"]);
				else
				{
					d["columnName"].split("|").forEach(function(g)
					{	
						dimensionList.push(g);
					});						
				}
			});
			}

			tempOptionList.forEach(function(d, i) {
			var tempVar = d["name"].split("|");
			var optionMainValue = fetchOptionValue(d);
			
			if(tempVar.length == 1)
				optionsTemp[tempVar[0]] = optionMainValue;
			else if(tempVar.length == 2){
				if(!optionsTemp[tempVar[0]]) optionsTemp[tempVar[0]] = {};
				optionsTemp[tempVar[0]][tempVar[1]]= optionMainValue;	
			}else if(tempVar.length == 3){
				if(!optionsTemp[tempVar[0]]) optionsTemp[tempVar[0]] = {};
				if(!optionsTemp[tempVar[0]][tempVar[1]]) optionsTemp[tempVar[0]][tempVar[1]] = {};
				optionsTemp[tempVar[0]][tempVar[1]][tempVar[2]]= optionMainValue;	
			}
				
			});
			if(dimensionsList.length>1)
			{
				optionsTemp['multiLevel']=true;
				optionsTemp['xAxis']['titleNameArray']=[];
				dimensionsList.forEach(function(d){
					optionsTemp['xAxis']['titleNameArray'].push(d);
				});

			}		
		break;
		case "drawPie":
			dimensionmapping.forEach(function(d, i) {
				if(i!=1)
					dimensionList.push(d["columnName"]);
				});
				dimensionList.push(dimensionmapping[1]["columnName"]);
				
				tempOptionList.forEach(function(d, i) {
					var tempVar = d["name"].split("|");
					var optionMainValue = fetchOptionValue(d);
					
					if(tempVar.length == 1)
						optionsTemp[tempVar[0]] = optionMainValue;
					else if(tempVar.length == 2){
						if(!optionsTemp[tempVar[0]]) optionsTemp[tempVar[0]] = {};
						optionsTemp[tempVar[0]][tempVar[1]]= optionMainValue;	
					}else if(tempVar.length == 3){
						if(!optionsTemp[tempVar[0]]) optionsTemp[tempVar[0]] = {};
						if(!optionsTemp[tempVar[0]][tempVar[1]]) optionsTemp[tempVar[0]][tempVar[1]] = {};
						optionsTemp[tempVar[0]][tempVar[1]][tempVar[2]]= optionMainValue;	
					}
						
				});
				
			if(dimensionsList.length>1){
				optionsTemp['multiLevel']=true;
			}	
		break;

		//Tabular Grid
		case "drawEdgeBundling":
		case "drawTabularGrid":
		dimensionmapping.forEach(function(d, i) {
			//if(i==0)
			//	dimensionList.push(d["columnName"]);
			//else
			//{
				d["columnName"].split("|").forEach(function(g)
				{	
					dimensionList.push(g);
				});						
		//	}
		});
		tempOptionList.forEach(function(d, i) {
		var tempVar = d["name"].split("|");
		var optionMainValue = fetchOptionValue(d);
		
		if(tempVar.length == 1)
			optionsTemp[tempVar[0]] = optionMainValue;
		else if(tempVar.length == 2){
			if(!optionsTemp[tempVar[0]]) optionsTemp[tempVar[0]] = {};
			optionsTemp[tempVar[0]][tempVar[1]]= optionMainValue;	
		}else if(tempVar.length == 3){
			if(!optionsTemp[tempVar[0]]) optionsTemp[tempVar[0]] = {};
			if(!optionsTemp[tempVar[0]][tempVar[1]]) optionsTemp[tempVar[0]][tempVar[1]] = {};
			optionsTemp[tempVar[0]][tempVar[1]][tempVar[2]]= optionMainValue;	
		}
			
		});
		break;
		
		
		
		
		case "drawPlanogram" :
			var categoryArray = [];
			//var columnName = [];
			dimensionmapping.forEach(function(d, i) {
				if(d.type == "Dimension" || d.type == "Measure")
				{
					dimensionList.push(d["columnName"]);
				}
				else if(d.type == "Measures")
				{
					categoryArray = d.columnName.split("|");
				}
			});
			dimensionList.push(categoryArray);
			//dimensionList.push(columnName);
			tempOptionList.forEach(function(d, i) {
				var tempVar = d["name"].split("|");
				var optionMainValue = fetchOptionValue(d);

				if(tempVar.length == 1)
					optionsTemp[tempVar[0]] = optionMainValue;
				else if(tempVar.length == 2){
					if(!optionsTemp[tempVar[0]]) optionsTemp[tempVar[0]] = {};
					optionsTemp[tempVar[0]][tempVar[1]]= optionMainValue;	
				}else if(tempVar.length == 3){
					if(!optionsTemp[tempVar[0]]) optionsTemp[tempVar[0]] = {};
					if(!optionsTemp[tempVar[0]][tempVar[1]]) optionsTemp[tempVar[0]][tempVar[1]] = {};
					optionsTemp[tempVar[0]][tempVar[1]][tempVar[2]]= optionMainValue;	
				}

			});
			break;
		
		case "drawAdvancedBubble" : 
		case "drawUniversalBubble" :
		case "drawStreamChart" : 
		case "drawChordDiagram" :	
		case "drawMatrixChart" :
		case "drawCalendarChart" : 
		case "drawSankeyDiagram":
		case "draw3DGlobe":
		case "drawFunnelChart":
		case "draw2DMap":
		case "drawGoogleMap" :
		case "drawBubble":
		case "drawWaterfall":	
		case "drawScatterplot":	
		case "drawBullet":
		case "drawCircularbarChart" :
		case "drawForceLayout" :
		default :
			dimensionmapping.forEach(function(d, i) {
				dimensionList.push(d["columnName"]);
			});
			tempOptionList.forEach(function(d, i) {
			var tempVar = d["name"].split("|");
			var optionMainValue = fetchOptionValue(d);
			
			if(tempVar.length == 1)
				optionsTemp[tempVar[0]] = optionMainValue;
			else if(tempVar.length == 2){
				if(!optionsTemp[tempVar[0]]) optionsTemp[tempVar[0]] = {};
				optionsTemp[tempVar[0]][tempVar[1]]= optionMainValue;	
			}else if(tempVar.length == 3){
				if(!optionsTemp[tempVar[0]]) optionsTemp[tempVar[0]] = {};
				if(!optionsTemp[tempVar[0]][tempVar[1]]) optionsTemp[tempVar[0]][tempVar[1]] = {};
				optionsTemp[tempVar[0]][tempVar[1]][tempVar[2]]= optionMainValue;	
			}
				
			});

	}
	
	var reportFormated = new Object();
	reportFormated["formatedData"] = data2;
	reportFormated["formatedDataOrder"] = dimensionList;
	reportFormated["formatedOptions"] = optionsTemp;
	reportFormated["formatedAggregationValues"] = aggregationValuesList;
	
	return reportFormated;
}


function aggregateData(data,measure,aggregationType){

var aggrValue;
switch(aggregationType.toLocaleLowerCase()){
	
	case "sum" : 
		aggrValue = d3.sum(data, function(d) {return +d[measure];});
		 break;
	case "max" : 
		aggrValue = d3.max(data, function(d) {return +d[measure];});
		 break;
	case "min" : 
		aggrValue = d3.min(data, function(d) {return +d[measure];});
		 break;
	case "avg" : 
		aggrValue = d3.mean(data, function(d) {return +d[measure];});
		 break;
	case "count" :
		aggrValue = data.length;
		break;
	case "distinctcount" :
		aggrValue = d3.keys(d3.nest().key(function(d){return d[measure];}).entries(data)).length;
		break;
	default:
		
	}

return aggrValue;
	
}

function fetchOptionValue(optionObj){
	var optionValue;
	var dataType = optionObj["datatype"];
	switch(dataType.toLocaleLowerCase()){
	
	case "string" : optionValue = optionObj["value"];
		 break;
		 
	case "number" : optionValue = Number(optionObj["value"]);
	 	break;
	 	
	case "boolean" :
		optionValue = (optionObj["value"].toLocaleLowerCase() == "true")?true:false;
		break;
	case "color" :
		optionValue = optionObj["value"];
		break;
	case "colors" : 
		optionValue = optionObj["value"].split("|");
		break;
		//for(var x=0;x<valueList.length;x++)
			//optionValue.push(optionObj["value"]);			
	case "dropdown" : 
		optionValue = optionObj["value"];
	 break;
	 
	default:
		optionValue = optionObj["value"];
	}
	return optionValue;
}
