# Supplementary material for: Data based predictive models for odor perception
Source: Sci Rep. 2020 Oct 13;10:17136. doi: 10.1038/s41598-020-73978-1 (PMC7553929; doi:10.1038/s41598-020-73978-1)
Supplement: Supplementary file 3 — Supplementary file3 [file 41598_2020_73978_MOESM3_ESM.zip › js/chart.multiDropDownBubbleChart.min.js]

try {
    if (!charts) {
        charts = {};
    }
} catch (e) {
    charts = {};
}

charts["drawMultiDropDownBubbleChart"] = function(id, mainData, options) {
    
    
	var errorDivisionNotFound="Division does not exist";
	var errorIncorrectParameterOrder="Pass the parameters in the following order to charts.drawMultiDropDownBubbleChart()\n1.division id\n2.data and dataorder\n3.options";
	var errorDataUnavailable="Data not supplied";
	var errorUndefinedDataOrder="Data order not defined";
	var errorIncorrectDataFormat="Data is in incorrect format";
	var errorIncorrectDataOrderFormat="Data Order is in incorrect format.\nProvide the data order values separated by comma enclosed within square brackets";
	
	var errorInsufficientColumns="Insufficient number of columns in data order to draw the chart\nProvide the dataOrder values in following Order\n1.Category column name\n2.Group By Column name(s)\n3.Size by column name(s)\n4.Colour by column name(s)";
	var errorInvalidLegendVisibility="Enter true or false for legend visibility option without enclosed in quotes";	
	var errorInvalidLegendInteraction="Enter true or false for legend interactivity option without enclosed in quotes";
	var errorInvalidTooltip="Enter true or false for tooltip option without enclosed in quotes";
	var errorInvalidPosition="Only left or right value supported for legend position option enclosed in double quotes";
	var errorInvalidSortEnabled="Enter true or false for sort enables option without enclosed in quotes";
	var warningNumber="Number(not enclosed within double quotes) is expected for option : ";
	var warningSortOrder="Following are the values supported by sort order option\n1.ascending\n2.descending";
	var warningSortType="Following are the values supported by sort type option\n1.numeric\n2.alphabetical";
	var warningColor="Provide the colour values separated by comma enclosed withtin square brackets\n";
	var errorInvalidDataOrderValues="The dataOrder should contain 4 sets of values.\nThe first set containing single values should be enclosed in quotes.\nThe rest 3 set of values should be enclosed within square brackets.\nAll four set of values should be separated by comma";
	var errorInvalidSize="The third set of values in dataOrder should be measure column names";
	var errorInvalidColour="The fourth set of values in dataOrder should be measure column names";
	var t1;
    try
   {
	   if(mainData["data"].length == 0)
		throw "No data present";
	   
	if(document.getElementById(id)==null)
			throw errorDivisionNotFound;
		if((!mainData.hasOwnProperty("data"))&&(!mainData.hasOwnProperty("dataOrder")))
			throw errorIncorrectParameterOrder;
		if(!mainData.hasOwnProperty("data"))
			throw errorDataUnavailable;
		if(!mainData.hasOwnProperty("dataOrder"))
			throw errorUndefinedDataOrder;
		if(!(mainData["data"] instanceof Array) )
			throw errorIncorrectDataFormat;
		if(!(mainData['dataOrder'] instanceof Array))
			throw errorIncorrectDataOrderFormat;
		if(mainData["dataOrder"].length<4)
			throw errorInsufficientColumns;
		if(mainData["dataOrder"][0] instanceof Array)
			throw errorInvalidDataOrderValues;
		
		if((!(mainData["dataOrder"][1] instanceof Array))||(!(mainData["dataOrder"][2] instanceof Array))||(!(mainData["dataOrder"][3] instanceof Array)))
			throw errorInvalidDataOrderValues;
		if(mainData["dataOrder"][2]!="")
		{
			t1=+mainData["data"][0][mainData["dataOrder"][2][0]];
			if(isNaN(t1)==true)
				throw errorInvalidSize;
		}
		if(mainData["dataOrder"][3])
		{
			t1=+mainData["data"][0][mainData["dataOrder"][3][0]];
			if(isNaN(t1)==true)
				throw errorInvalidColour;
		}

    var height, width, marginStyles = {}, colorArray = [], containerStyle = {}, tooltip, bubbleStyle = {};
    var e4;
    var mddDefaultOptions = {
        'height': 500,
        'width': 1200,
        'marginStyles': {top: 10,right: 10,bottom: 10,left: 10},
        'color':charts.defaultChartColors,
        //'color':["#788fb3", "#a2be60", "#8a698a", "#e0c448", "#e38b81", "#8fa9d1", "#b5d077", "#aa81aa", "#edda87", "#f1a79e", "#647a9e", "#8da455", "#7d5b7c", "#bca644", "#c67970", "#1E90FF", "#7FFFD4", "#4B0082", "#8A2BE2", "#A52A2A", "#DEB887", "#5F9EA0", "#D2691E", "#FF7F50", "#DC143C", "#00008B", "#008B8B", "#B8860B", "#A9A9A9", "#006400", "#BDB76B", "#8B008B", "#556B2F", "#FF8C00", "#E9967A", "#8FBC8F", "#483D8B", "#2F4F4F", "#696969", "#DAA520", "#CD5C5C", "#ADD8E6", "#F08080", "#BA55D3", "#9370DB", "#3CB371", "#6B8E23", "#DB7093", "#CD853F", "#FFC0CB", "#DDA0DD", "#663399", "#BC8F8F", "#8B4513", "#FA8072", "#F4A460", "#2E8B57", "#A0522D", "#708090", "#D2B48C", "#008080", "#D8BFD8", "#FF6347", "#EE82EE", "#9ACD32"],
		'containerStyle': {},
        
        'tooltip': true,
        'bubbleStyle': {
            'bubbleDefaultRadius': 15,
            'bubbleRadiusScaleOnSizeBy': 65
        },
	'sort':{
	'enabled':true,
	'order':"ascending",
	'type':"alphabetical"
	}
    }
    
    
     height = mddDefaultOptions.height;
    width = mddDefaultOptions.width;
    marginStyles = mddDefaultOptions.marginStyles;
    colorArray = mddDefaultOptions.color;
    //containerStyle = mddDefaultOptions.containerStyle;   
    tooltip = mddDefaultOptions.tooltip;  
    bubbleStyle = mddDefaultOptions.bubbleStyle;
    var bubbleSort=mddDefaultOptions.sort;
    if (options == undefined) 
    {
        options = {};
    }
    
    if (options.hasOwnProperty('height')&&(options['height']!=="")) 
    {
	options['height']=+options['height'];
	if(isNaN(options['height'])==true)
		printWarning(warningNumber+"height");
	else
        	height = options.height;
    } 
   /* else 
    {
        height = mddDefaultOptions.height;
    }*/
    
    if (options.hasOwnProperty('width')&&(options['width']!=="")) 
    {
	options['width']=+options['width'];
	if(isNaN(options['width'])==true)
		printWarning(warningNumber+"width");
	else
        	width = options.width;
    } 
    /*else 
    {
        width = mddDefaultOptions.width;
    }*/
    
    if (options.hasOwnProperty('marginStyles')) 
    {
	if(options['marginStyles'].hasOwnProperty('left')&&(options['marginStyles']['left']!==""))
		{
			options['marginStyles']['left']=+options['marginStyles']['left'];
			if(isNaN(options['marginStyles']['left'])==true)	
				printWarning(warningNumber+"left property of marginStyles");
			else
				marginStyles.left=options['marginStyles']['left'];
		}
			
		if(options['marginStyles'].hasOwnProperty('right')&&(options['marginStyles']['right']!=="") )
		{
			options['marginStyles']['right']=+options['marginStyles']['right'];
			if(isNaN(options['marginStyles']['right'])==true)	
				printWarning(warningNumber+"right property of marginStyles");
			else
				marginStyles.right=options['marginStyles']['right'];
		}
		if(options['marginStyles'].hasOwnProperty('top')&&(options['marginStyles']['top']!==""))
		{
			options['marginStyles']['top']=+options['marginStyles']['top'];	
			if(isNaN(options['marginStyles']['top'])==true)
				printWarning(warningNumber+"top property of marginStyles");
			else
				marginStyles.top=options['marginStyles']['top'];
		}
		if(options['marginStyles'].hasOwnProperty('bottom')&&(options['marginStyles']['bottom']!==""))
		{
			options['marginStyles']['bottom']=+options['marginStyles']['bottom'];	
			if(isNaN(options['marginStyles']['bottom'])==true)
				printWarning(warningNumber+"bottom property of marginStyles");
			else
				marginStyles.bottom=options['marginStyles']['bottom'];
		}
        /*marginStyles = options.marginStyles;
        
        if (!marginStyles.hasOwnProperty('top')) 
        {
            marginStyles.top = mddDefaultOptions.marginStyles.top;
        }
        
        if (!marginStyles.hasOwnProperty('right')) 
        {
            marginStyles.right = mddDefaultOptions.marginStyles.right;
        }
        
        if (!marginStyles.hasOwnProperty('bottom')) 
        {
            marginStyles.bottom = mddDefaultOptions.marginStyles.bottom;
        }
        
        if (!marginStyles.hasOwnProperty('left')) 
        {
            marginStyles.left = mddDefaultOptions.marginStyles.left;
        }*/
    } 
    /*else 
    {
        marginStyles = mddDefaultOptions.marginStyles;
    }*/
    
    if (options.hasOwnProperty('color')) 
    {
	if(options['color']!="")
		{
			if(!(options['color'] instanceof Array))
			{
				printWarning(warningColor);
			}
			else 
				colorArray = options.color;
		}
        	var k=0;
		if(colorArray.length<3)
		{
			while(3>colorArray.length)
			{	
				colorArray.push(charts.defaultChartColors[k].slice(0));	
				k++;
			}	
		}
    } 
    /*else 
    {
        colorArray = mddDefaultOptions.color;
    }*/
    
    if (options.hasOwnProperty('containerStyle')) 
    {
        containerStyle = options.containerStyle;
	if(!containerStyle.hasOwnProperty('height'))
	{
       // containerStyle.height = height*1.01;
	}
	if(!containerStyle.hasOwnProperty('width'))
	{
        containerStyle.width = width;// * 1.01;
	}

	    charts.setChartPlot(containerStyle, id);
    } 
    else 
    {
        containerStyle = mddDefaultOptions.containerStyle;
    }
    
    if (options.hasOwnProperty('tooltip')) 
    {
	e4=(options['tooltip'].constructor===Boolean);
		if(e4==false)
		{
			if(options['tooltip']!="")
			{
				if(options['tooltip'].toLowerCase()=="true")
				{
					tooltip=true;
				}
				else if(options['tooltip'].toLowerCase()=="false")
				{
					tooltip=false;
				}
				else
					throw errorInvalidTooltip;
			}
			
		}
		else
			tooltip = options.tooltip;
        
    } 
    /*else 
    {
        tooltip = mddDefaultOptions.tooltip;
    }*/
    
    if (options.hasOwnProperty('bubbleStyle')) 
    {
	if(options['bubbleStyle'].hasOwnProperty('bubbleDefaultRadius')&&options['bubbleStyle']['bubbleDefaultRadius']!=="")
	{
		options['bubbleStyle']['bubbleDefaultRadius']=+options['bubbleStyle']['bubbleDefaultRadius'];
		if(isNaN(options['bubbleStyle']['bubbleDefaultRadius'])==true)	
			printWarning(warningNumber+"bubbleDefaultRadius property of bubbleStyle");
		else
			bubbleStyle['bubbleDefaultRadius']=options['bubbleStyle']['bubbleDefaultRadius'];	
	}
	if(options['bubbleStyle'].hasOwnProperty('bubbleRadiusScaleOnSizeBy')&&options['bubbleStyle']['bubbleRadiusScaleOnSizeBy']!=="")
	{
		options['bubbleStyle']['bubbleRadiusScaleOnSizeBy']=+options['bubbleStyle']['bubbleRadiusScaleOnSizeBy'];
		if(isNaN(options['bubbleStyle']['bubbleRadiusScaleOnSizeBy'])==true)	
			printWarning(warningNumber+"bubbleRadiusScaleOnSizeBy property of bubbleStyle");
		else
			bubbleStyle['bubbleRadiusScaleOnSizeBy']=options['bubbleStyle']['bubbleRadiusScaleOnSizeBy'];	
	}
	
        /*bubbleStyle = options.bubbleStyle;
        
        if (!bubbleStyle.hasOwnProperty('bubbleDefaultRadius')) 
        {
            bubbleStyle.bubbleDefaultRadius = mddDefaultOptions.bubbleStyle.bubbleDefaultRadius;
        }
        
        if (!bubbleStyle.hasOwnProperty('bubbleRadiusScaleOnSizeBy')) 
        {
            bubbleStyle.bubbleRadiusScaleOnSizeBy = mddDefaultOptions.bubbleStyle.bubbleRadiusScaleOnSizeBy;
        }*/
    } 
    /*else 
    {
        bubbleStyle = mddDefaultOptions.bubbleStyle;
    }*/
    if(options.hasOwnProperty('sort'))
	{
		if(options['sort'].hasOwnProperty('enabled'))
		{
			e4=(options['sort']['enabled'].constructor===Boolean);
			
			if(e4==false)
			{
				if(options['sort']['enabled']!="")
				{	
					if(options['sort']['enabled'].toLowerCase()=="true")
					{
						bubbleSort.enabled=true;
					}
					else if(options['sort']['enabled'].toLowerCase()=="false")
					{
						bubbleSort.enabled=false;
					}
					else
						throw errorInvalidSortEnabled;
				}
			}
			else
				bubbleSort.enabled=options['sort']['enabled'];
		}
		if(options['sort'].hasOwnProperty('order')&&options['sort']['order']!="")
		{
			bubbleSort.order=options['sort']['order'];	
			if(bubbleSort['order'].toLowerCase()!="ascending"&&bubbleSort['order'].toLowerCase()!="descending")
				printWarning(warningSortOrder);
		}		
	}
    
    
    
    
    
    
    var inputData = mainData.data;
    var inputDataOrder = mainData.dataOrder;
    
  //  console.log(inputData);
  //  console.log(inputDataOrder);
    var dropDownDetails = {};
    var a = [];
    var i=0,j;
    
    if (inputDataOrder[0] != "") 
    {
        dropDownDetails[id+"_board"] = [];
        
        var tempData = d3.nest().key(function(d) {
            return d[inputDataOrder[0]]
        }).entries(inputData.slice());
        tempData.forEach(function(d) {
            var element = d.key;
            a[i]= element;
            i++;
           }) 
            
            
           var n = a.length;

		for(i=0;i<n;++i)
		{
			
			j=i-1;
			var point = a[i];

				while (j >= 0 && a[j] > point)
				{
 					a[j+1]=a[j];
 					j=j-1;
				}
			a[j+1]=point;

		}
			for(i=0;i<n;++i)
			{
				dropDownDetails[id+"_board"].push(a[i]);
			}
			
			
			
           /* 
            dropDownDetails[id+"_board"].push(element);
            */
            
        
      
    }
    
    if (inputDataOrder[1] != "") 
    {
    	inputDataOrder[1].sort();
        dropDownDetails[id+"_group"] = inputDataOrder[1];
    }
    if (inputDataOrder[2] != "") 
    {
    	inputDataOrder[2].sort();
        dropDownDetails[id+"_color"] = inputDataOrder[2];
    }
    if (inputDataOrder[3] != "") 
    {
    	inputDataOrder[3].sort();
        dropDownDetails[id+"_size"] = inputDataOrder[3];
    }
    
    
    var margin = marginStyles;
    
    widthOriginal = width - margin.right - margin.left, 
    heightOriginal = height - margin.top - margin.bottom;


    //var group = size = color = '';
    var group ='';
    var size ='';
    var color = '';
    
    
    var dropDownKeyArr = [];

    
    for (var key in dropDownDetails) 
    {
        dropDownKeyArr.push(key);
    }
     
    d3.select("#" + id).append("div").attr("class", "row").style("margin-left", margin.left + "px").style("margin-right", margin.right + "px").style("margin-top", margin.top + "px");
    
    var dropDownDivs = d3.select("#" + id).select(".row").style("font-family", "Arial")
			.selectAll("divs")
			.data(dropDownKeyArr)
			.enter().append("div")
			.attr("class", "col-xs-2")
    		.style("width", function(d,i)
			{
				if(i==0)
					return "31%";
				else
					return "20%";
			})
			.style("float", "left")
			.style("position", "relative")
			.style("min-height", "1px")
			.style("padding-right",function(d,i)
			{
				return "0px";
			})
			.style("padding-left",function(d,i)
			{
				return (width*15)/400;
					
			});
    
    dropDownDivs
    .data(dropDownKeyArr)
    .append("text")
.style("font-size", function(){ 
if((10*(width/180))<12)
return (10*(width/180))+"px";
else
return "12px";
})
    .style("font-weight", "bold")
    .style("color", "darkcyan")
    .text(function(d) {
        if (d == id+"_board")
            return inputDataOrder[0] + ": "
        else
		{
/*			var str = d.split("_");
			if(str.length>2)
			{
			return str[2].charAt(0).toUpperCase() + str[2].slice(1) + "  By :";
			}
			else
			return str[1].charAt(0).toUpperCase() + str[1].slice(1) + "  By :";	
        //    return (d.slice(0, 1).toUpperCase() + d.slice(1)) + " by" + ":";
*/
			var str = d.split("_")[d.split("_").length-1];
			return str.charAt(0).toUpperCase() + str.slice(1) + "  By :";
		}
	});
    
    dropDownDivs
    .data(dropDownKeyArr)
    .append("select")
    .attr("class", "form-control")
    .style("display", "block")
    .style("width", "100%")
    .style("height", "20px")
    .style("padding", 0)
    .style("font-size", "13px")
    .style("line-height", "1.42857143")
    .style("color", "#555")
  //  .style("background-color", "rgba(211, 234, 67, 0.32)")
    .style("background-image", "none")
    .style("border", "1px solid #ccc")
    .style("border-radius", "4px")
    .style("box-shadow", "inset 0 1px 1px rgba(0,0,0,.075)")
    .style("transition", "border-color ease-in-out .15s,box-shadow ease-in-out .15s")
    //.style("font-family", "Arial")
    .style("font-family", "Arial")
    .style("text-transform", "none")
    .style("margin", 0)
    .style("font", "Arial")
    .style("box-sizing", "border-box")
    .attr("name", function(d) {
        return d;
    })
    .attr("id", function(d) {
        return d;
    })
    .selectAll("options")
    .data(function(d, i) {
			return ([""]).concat(dropDownDetails[d]);
    })
    .enter()
    .append("option")
    .style("box-sizing", "border-box")
    .attr("value", function(d) {
        return d;
    })
    .text(function(d,i) {
/*		var isnum = /^\d+$/.test(d);
		
		if(isnum==false){
			var matches = d.match(/\d+/g);
			if (matches != null) {
   return d.slice(0,-1);
}
			else return d;
		}
        
	else return d;*/

	if(d3.select(this.parentElement).attr("id").indexOf("_color")!=-1)
	{
		if(i==0){
		return "Select";
		}
		else return d.slice(0,-1);
	}
	else if(d3.select(this.parentElement).attr("id").indexOf("_size")!=-1)
	{	
		if(i==0){
		return "Select";
		}
		else return d.slice(0,-1);
	}
	else if(d3.select(this.parentElement).attr("id").indexOf("_group")!=-1){
		if(i==0){
		return "Select";
		}
		else return d;
	}
	else {
		if(i==0){
		return "All";
		}
		else return d;
	}
    });
    
    d3.select("#" + id).select("#"+id+"_color").selectAll("option").attr("value", function(d) {
        if (d != "")
            return d + "Category";
    });
    
    
    
    
    d3.select("#" + id).append("div").attr("id", "chart"+"multiDropDown").style("margin-left", margin.left + "px").style("margin-right", margin.right + "px").style("margin-top", margin.top + "px");
    
    d3.select("#" + id).append("div").attr("class", "col").style("margin-left", margin.left + "px").style("margin-right", margin.right + "px")
.style("margin-top", margin.top + "px")
.style("margin-bottom", margin.bottom + "px");
    d3.select("#" + id).select(".col").append("div").attr("class", "row").style("margin-right", "-15px").style("margin-left", "-15px");
/*    d3.select("#" + id).select(".col").select(".row").style("font-family","Arial").append("span").attr("class", "colorLegend_"+id)
    
    .style("margin-left", "30%")
    .style("height", "30px");*/
//    d3.select("#" + id).select(".col").select(".row").append("span").attr("class", "colors_"+id)
    d3.select("#" + id).select(".col").select(".row").append("div").attr("class", "colors_"+id)
    .style("height", "0px")
//    .style("margin-left", "2%");
    .style("margin-left", margin.left + "px");

if(d3.select("#" + id).select(".chartPlotTitle").node()!=null)
heightOriginal=heightOriginal -15-margin.top- 30-20- d3.select("#" + id).select(".chartPlotTitle").node().clientHeight;
else
heightOriginal=heightOriginal -15-margin.top- 30-20;
 
    var new_data = d3.nest().key(function(d) {
        return d[inputDataOrder[0]];
    }).entries(inputData.slice());
    
    var data1 = [];
    
    mmdStart("");
    
    function mmdStart(key) 
    {
		data1 = [];
        if(key == ""){
			new_data.forEach(function(d) {
                data1 = data1.concat(JSON.parse(JSON.stringify(d["values"])));
			});
		}else{
			new_data.forEach(function(d) {
            if (d["key"] == key)
                data1 = JSON.parse(JSON.stringify(d["values"]));
			});
		}
		
        mmdCreate(data1);
    }
 
    
    function mmdCreate(data) {
        
		//d3.select("#" + id).select("#chart"+"multiDropDown").empty();
		
        var tooltipContent = d3.keys(data[0]);

        //var colorCategories=['#e9c34c','#333399','#00B80F','#8A00B8','#00418B','#00868B','#69BA83'];
        
        var colors = {};
        colors["default"] = "#e9c34c";
        
        dropDownDetails[id+"_color"].forEach(function(d) {
            if (d != "")
                d = d + "Category";
            colors[d] = {};
            colors[d]["Top"] = "red";//"rgb(7, 58, 175)"//colorArray[3] //'#333399';
            colors[d]["Middle"] = "orange";//"rgb(60, 122, 197)";//colorArray[2] //'#00B80F';
            colors[d]["Bottom"] = "#F0F000";//"#98c3f9";//colorArray[1] //'#8A00B8';
        });


        
        
        var radius = bubbleStyle.bubbleRadiusScaleOnSizeBy;
        
        var default_radius = bubbleStyle.bubbleDefaultRadius;
     
        
        
        var fill = d3.scale.ordinal().range(['#FF00CC', '#FF00CC', '#00FF00', '#00FF00', '#FFFF00', '#FF0000', '#FF0000', '#FF0000', '#FF0000', '#7F0000']);
        var mddSvg = d3.select("#" + id).select("#chart"+"multiDropDown").append("svg")
//        .attr("width", widthOriginal + margin.left + margin.right)
        .attr("width", widthOriginal)
        //.attr("height", height-20);
        .attr("height", heightOriginal + margin.top + margin.bottom);

        // width = width + margin.right + margin.left, 
        //height = height + margin.top + margin.bottom;
        width = widthOriginal + margin.left + margin.right, 
        height = heightOriginal + margin.top + margin.bottom
        
        data = mmdGetDataMapping(data, size);
        
        var padding = 5;
        var maxRadius = d3.max(_.pluck(data, 'radius'));

        
        var mmdGetCenters = function(vname, size) {
            var centers, map;
            centers = _.uniq(_.pluck(data, vname)).map(function(d) {
                return {name: d,value: 1};
            });
            
    /*        centers=centers.sort(function(a,b){
        return d3.ascending(a.name,b.name);
        });*/
            
            map = d3.layout.treemap().size(size)
            //.tile(d3.treemapDice)
            .ratio(1 / 1); //.ratio(1.05/1);
		if(bubbleSort.enabled==true)
		{
			if(bubbleSort.order.toLowerCase()=="ascending")
			{
		 		map.sort(function (a, b) {
  				return d3.ascending(b["name"],a["name"]);
				});
			}
			else if(bubbleSort.order.toLowerCase()=="descending")
			{
		 		map.sort(function (a, b) {
  				return d3.ascending(a["name"],b["name"]);
				});
			}
		}
            map.nodes({children: centers});
	   
            
            return centers;
        };

        
        var nodes = mddSvg.selectAll("circle")
        .data(data);
        
        nodes.enter().append("circle")
        .attr("class", "node")
        .attr("cx", function(d) {
            return d.x+"px";
        })
        .attr("cy", function(d) {
            return d.x+"px";
        })
        .attr("r", function(d) {
            return d.radius+"px";
        })
        .style("fill", function(d, i) {
            return colors['default'];
        })
	.style("stroke","#555")
	.style("stroke-width","2px")
	.style("opacity",.8);
        
if(mainData["dashboardSnapshotInteractivityDetails"]!=undefined)
{
d3.select("#"+id).selectAll(".node").style("stroke-width","2px");
var node=d3.select("#"+id).selectAll(".node");
d3.keys(mainData["dashboardSnapshotInteractivityDetails"]).forEach(function(c) {
node=node.filter(function(d){
 return mainData["dashboardSnapshotInteractivityDetails"][c].indexOf(d[c])!= -1; });
});

d3.select(node.node()).style("stroke-width","5px");
}        
        
        if (tooltip) 
        {
            
            
            addTooltip("body");
            
            nodes
.on("click",function(d){//Interactivity
if(mainData["dashboardIndex"]!=undefined)
{
d3.select("#"+id).selectAll(".node").style("stroke-width","2px");
d3.select(this).style("stroke-width","5px");
var interactivityData={};
interactivityData["chart_id"]=id;
interactivityData[inputDataOrder[0]]=d[inputDataOrder[0]];
inputDataOrder[1].forEach(function(k){ interactivityData[k]=d[k]; });
d3.select("#dashboardInteractivityHidden_" + mainData["dashboardIndex"]).datum(interactivityData);
$("#dashboardInteractivityHidden_" + mainData["dashboardIndex"]).change();
}
})//Interactivity
            .on("mouseover", function(d) {
		d3.select(this).style("stroke","#000").style("opacity",1);
                // mmdShowPopover.call(this, d);
                var tooltipContentStr = "";
                	
                tooltipContent.forEach(function(k) {

/*var matches = k.match(/\d+/g);
if (matches != null) {
                    tooltipContentStr += k.slice(0,-1) + ": " + d[k] + "<br />";
}
else                     tooltipContentStr += k + ": " + d[k] + "<br />";*/

var matches = k.match(/\d+/g);
if (matches != null) {
if(!isNaN(d[k]))
                    tooltipContentStr += k.slice(0,-1) + ": " + d3.format(",.2f")(+d[k]) + "<br />";
else
                    tooltipContentStr += k.slice(0,-1) + ": " + d[k] + "<br />";
}
else
{
if(!isNaN(d[k]))
                     tooltipContentStr += k + ": " +  d3.format(",.2f")(+d[k]) + "<br />";
else
                     tooltipContentStr += k + ": " + d[k] + "<br />";
}

                })
                
                showTooltip(tooltipContentStr);
            })
            .on("mouseout", function(d) {
		d3.select(this).style("stroke","#555")
//Interactivity	.style("stroke-width","2px")
	.style("opacity",.8)
                // mmdRemovePopovers();
                hideTooltip();
            });
        }
        
        
        function mmdGetDataMapping(data, vname) {
            
			var radiusScale=d3.scale.linear();
			
			if(vname!='')
			{
				var max = d3.max(_.pluck(data, vname));
			var min = d3.min(_.pluck(data, vname));
			
				radiusScale
			.domain([min,max]).range([default_radius,radius*default_radius]);
            }
            
            for (var j = 0; j < data.length; j++) {
            //    data[j].radius = (vname != '') ? (radius * (data[j][vname] / max)) : default_radius;
			    data[j].radius = (vname != '') ?  radiusScale(data[j][vname]) : default_radius;
                data[j].x = data[j].x ? data[j].x : Math.random() * width;
                data[j].y = data[j].y ? data[j].y : Math.random() * height;
                
                dropDownDetails[id+"_color"].forEach(function(d) {
                    data[j][d + "Category"] = mmdGetCategory(d, data[j]);
                });

            }
            
            return data;
        }
        
        function mmdGetCategory(type, d) {

		var max = d3.max(_.pluck(data, type));
		var min = d3.min(_.pluck(data, type));
		var a=d3.scale.quantile().domain([min,max]).range([0,1,2]);
		if(a(d[type])==0)
			return 'Bottom';
		else if(a(d[type])==1)
			return 'Middle';
		else if(a(d[type])==2)
			return 'Top';
        }
        
        $('#'+id+'_board').change(function() {
           
            d3.select("#"+id).select('#chart'+'multiDropDown').select("svg").remove();
            mmdStart(this.value);
        });
        
        $('#'+id+'_group').change(function() {
            group = this.value;
            mmdDraw(group);
        });
        
        $('#'+id+'_size').change(function() {
            var val = this.value;
            var max = d3.max(_.pluck(data, val));
            
            
            d3.select("#" + id).selectAll("circle")
            .data(mmdGetDataMapping(data, this.value))
            .transition()
            // .attr('r', function(d, i) { return val ? (radius * (data[i][val] / max)*0.50) : 15 })
            .attr('r', function(d, i) {
              //  return val ? (radius * (data[i][val] / max)) : default_radius
			  return d.radius+"px";
            })
            .attr('cx', function(d) {
                return d.x
            })
            .attr('cy', function(d) {
                return d.y
            })
            .duration(1000);
            
            size = this.value;
            
            force.start();
        });
        
        $('#'+id+'_color').change(function() {
            color = this.value;
			if(color == "Select") 
			{ 
				color ="";
			}
			//mmdChangeColor(this.value);
            mmdChangeColor(color);
        });
        
        
    
        
        function mmdChangeColor(val) {
//            $('.colorLegend_'+id).empty();
//            if (val)
//                $('.colorLegend_'+id).append('Color Legend:')
            // console.log(val);
            d3.select("#" + id).selectAll("circle")
          //  .transition().duration(1000)
            .style('fill', function(d) {
                return val ? colors[val][d[val]] : colors['default']
            })
            ;
            
            $('.colors_'+id).empty();
            
            if (val) {
                
                
//                d3.select("#" + id).select(".colors_"+id).selectAll("span").data(d3.keys(colors[val]))
                d3.select("#" + id).select(".colors_"+id).selectAll("div").data(d3.keys(colors[val]))
//                .enter().append("span")
                .enter().append("div")
                .attr("class", "col-xs-1 color-legend")
				.style("color","white")
				.style("font-weight","bold")
                .style("position", "relative")
.style("font-size","12px")
.style("text-align","center")
                .style("padding-right", "15px")
                .style("padding-left", "15px")
                .style("background", function(d) {
                    return colors[val][d];
                })
//                .style("min-height", "20%")
                .style("height", "15px")
//                .style("width", "60px")
                .style("width", (widthOriginal/(d3.keys(colors[val]).length)))
//                .style("cursor", "pointer")
//				.style("float", "none")
				.style("float", "left")
                .on("mouseover", function(d) {
	
                	  
                    var tempStartValue, tempEndValue;
                    var tempRangeData = data.slice();
                    tempRangeData = tempRangeData.filter(function(k) {
                        return k[val] == d;
                    });
                    var tempStartValue = d3.max(tempRangeData, function(d) {
                        return d[val.slice(0, val.indexOf("Category"))]
                    });
                    var tempEndValue = d3.min(tempRangeData, function(d) {
                        return d[val.slice(0, val.indexOf("Category"))]
                    });
                    var tooltipContentStr;
			if(tempStartValue!=undefined&&tempEndValue!=undefined)
			{
                   		 tooltipContentStr = tempStartValue.toFixed(2) + " to " + tempEndValue.toFixed(2);
                    		showTooltip(tooltipContentStr);
			}
                })
                .on("mouseout", function() {
                    hideTooltip()
                })
                .text(function(d) {
                    return d;
                })

            }
        }
        
        
        var force = d3.layout.force();
        
        mmdChangeColor(color);
        mmdDraw(group);
        
        function mmdDraw(varname) {
            var centers = mmdGetCenters(varname, [width, height]);
            
            
            force.on("tick", mmdTick(centers, varname));
            mmdLabels(centers)
            force.start();
        }
        
        function mmdTick(centers, varname) {
            var foci = {};
            for (var i = 0; i < centers.length; i++) {
                foci[centers[i].name] = centers[i];
            }
            return function(e) {
                for (var i = 0; i < data.length; i++) {
                    var o = data[i];
                    var f = foci[o[varname]];
                    o.y += ((f.y + (f.dy / 2)) - o.y) * e.alpha;
                    o.x += ((f.x + (f.dx / 2)) - o.x) * e.alpha;
                }
                nodes.each(mmdCollide(.11))
                .attr("cx", function(d) {
                    return d.x;
                })
                .attr("cy", function(d) {
                    return d.y;
                });
            }
        }
        
        function mmdLabels(centers) {
        
        
        
            mddSvg.selectAll(".label").remove();
            
            mddSvg.selectAll(".label")
            .data(centers).enter().append("text")
            .attr("class", "label")
            .text(function(d) {
                return d.name
            })
            .attr("transform", function(d) {
                return "translate(" + (d.x + ((d.dx / 2) - 30)) + ", " + (d.y + d.dy - 25) + ")";
            });
        }


        function mmdCollide(alpha) {
            var qudtree = d3.geom.quadtree(data);
            return function(d) {
                var r = d.radius + maxRadius + padding,
				nx2 = d.x + r,
                nx1 = d.x - r,
                ny2 = d.y + r;
				ny1 = d.y - r,
                qudtree.visit(function(quad, x1, y1, x2, y2) {
                    if (quad.point && (quad.point !== d)) {
                        var x = d.x - quad.point.x, 
                        y = d.y - quad.point.y, 
                        l = Math.sqrt(x * x + y * y), 
                        r = d.radius + quad.point.radius + padding;
                        if (l < r) {
                            l = (l - r) / l * alpha;
							d.y -= y *= l;
                            d.x -= x *= l;
                            quad.point.y += y;
							quad.point.x += x;
                        }
                    }
                    return x1 > nx2 || x2 < nx1 || y1 > ny2 || y2 < ny1;
                });
            };
        }
        
        
        
                    dropDownKeyArr.forEach(function(d){
    if(d.indexOf(id+"_board")==-1)
    {
    
    if(d.indexOf(id+"_color")!=-1)
{
   
    $("#"+d).val(dropDownDetails[d][0]+"Category");

}
else if(d.indexOf(id+"_size")!=-1)
{
    $("#"+d).val(dropDownDetails[d][0]);
   
}
else
    $("#"+d).val(dropDownDetails[d][0]);
    
        $("#"+d).change();
    }
    
    });
    
    }
	}
	catch(e)
	{
		printError(e);
	}
	function printError(e)
	{
		console.log(e);
	//	alert(e);
	}
	function printWarning(message)
	{
		//alert(message);
		console.log(message);
	}

}
