# Supplementary material for: Data based predictive models for odor perception
Source: Sci Rep. 2020 Oct 13;10:17136. doi: 10.1038/s41598-020-73978-1 (PMC7553929; doi:10.1038/s41598-020-73978-1)
Supplement: Supplementary file 3 — Supplementary file3 [file 41598_2020_73978_MOESM3_ESM.zip › js/ext/.svn/entries]

10

dir
727
svn://10.23.156.60/DataPlus_Vitellus/Source/Latest%20Vitellus%20v2.1%20VIBO/Vitellus/WebContent/Report_Download/Template/js/ext
svn://10.23.156.60/DataPlus_Vitellus


2018-11-13T11:25:34.298823Z
429
1396382


3b70867a-1874-11e8-a9d5-bbf3b6ff10a6

zoom.js
file


2018-12-31T07:36:47.697988Z
c741e01584cfea8a5af5feaad0a886c8
2018-11-13T11:25:34.298823Z
429
1396382


8614

d3.js
file


2018-12-31T07:36:47.649988Z
1be4e36dafd7dddbf7b674b6caa034ba
2018-11-13T11:25:34.298823Z
429
1396382


146528

d3.parsets.js
file


2018-12-31T07:36:47.654988Z
cbc325395a0717dee26bd81f21b260a4
2018-11-13T11:25:34.298823Z
429
1396382


27032

underscore-min.js
file


2018-12-31T07:36:47.670988Z
c97897ce4671cab4aab4275c3aabcf79
2018-11-13T11:25:34.298823Z
429
1396382


26848

x3dom-full.js
file


2018-12-31T07:36:47.693988Z
9371aef29db08fb59571e3562f9d682d
2018-11-13T11:25:34.298823Z
429
1396382


5034727

d3-funnel.js
file


2018-12-31T07:36:47.637988Z
ce6f9bf1f083b298cb35fb5ca428540e
2018-11-13T11:25:34.298823Z
429
1396382


29379

moment.js
file


2018-12-31T07:36:47.663988Z
1305263bc69f21dc2620823ed6565feb
2018-11-13T11:25:34.298823Z
429
1396382


119815

d3.geo.projection.v0.min.js
file


2018-12-31T07:36:47.643988Z
3486ddc7451e1fc1565f7b23ffc83cc6
2018-11-13T11:25:34.298823Z
429
1396382


46378

jquery.min.js
file


2018-12-31T07:36:47.658988Z
1d14cd3798bc4d6aaf65dd625870723f
2018-11-13T11:25:34.298823Z
429
1396382


93434

vis.js
file


2018-12-31T07:36:47.678988Z
104408684f247a178c58a279a337b221
2018-11-13T11:25:34.298823Z
429
1396382


1583866

topojson.v1.min.js
file


2018-12-31T07:36:47.666988Z
38e9b9aa59db8c8108255b564d5ff61e
2018-11-13T11:25:34.298823Z
429
1396382


6220
