# Supplementary material for: Data based predictive models for odor perception
Source: Sci Rep. 2020 Oct 13;10:17136. doi: 10.1038/s41598-020-73978-1 (PMC7553929; doi:10.1038/s41598-020-73978-1)
Supplement: Supplementary file 3 — Supplementary file3 [file 41598_2020_73978_MOESM3_ESM.zip › js/ext/.svn/text-base/d3-funnel.js.svn-base]

//https://github.com/jakezatecky/d3-funnel
//https://github.com/jakezatecky/d3-funnel/blob/master/LICENSE.txt
//https://github.com/jakezatecky/d3-funnel/tree/master/dist

/*
 The MIT License (MIT)

 Copyright (c) 2015 <Jake Zatecky>

 Permission is hereby granted, free of charge, to any person obtaining a copy
 of this software and associated documentation files (the "Software"), to deal
 in the Software without restriction, including without limitation the rights
 to use, copy, modify, merge, publish, distribute, sublicense, and/or sell
 copies of the Software, and to permit persons to whom the Software is
 furnished to do so, subject to the following conditions:

 The above copyright notice and this permission notice shall be included in
 all copies or substantial portions of the Software.

 THE SOFTWARE IS PROVIDED "AS IS", WITHOUT WARRANTY OF ANY KIND, EXPRESS OR
 IMPLIED, INCLUDING BUT NOT LIMITED TO THE WARRANTIES OF MERCHANTABILITY,
 FITNESS FOR A PARTICULAR PURPOSE AND NONINFRINGEMENT. IN NO EVENT SHALL THE
 AUTHORS OR COPYRIGHT HOLDERS BE LIABLE FOR ANY CLAIM, DAMAGES OR OTHER
 LIABILITY, WHETHER IN AN ACTION OF CONTRACT, TORT OR OTHERWISE, ARISING FROM,
 OUT OF OR IN CONNECTION WITH THE SOFTWARE OR THE USE OR OTHER DEALINGS IN
 THE SOFTWARE.
 */

'use strict';

var _createClass = (function() {
	function defineProperties(target, props) {
		for ( var i = 0; i < props.length; i++) {
			var descriptor = props[i];
			descriptor.enumerable = descriptor.enumerable || false;
			descriptor.configurable = true;
			if ('value' in descriptor)
				descriptor.writable = true;
			Object.defineProperty(target, descriptor.key, descriptor);
		}
	}
	return function(Constructor, protoProps, staticProps) {
		if (protoProps)
			defineProperties(Constructor.prototype, protoProps);
		if (staticProps)
			defineProperties(Constructor, staticProps);
		return Constructor;
	};
})();

function _classCallCheck(instance, Constructor) {
	if (!(instance instanceof Constructor)) {
		throw new TypeError('Cannot call a class as a function');
	}
}

(function(global, d3) {

	/* global d3 */
	/* jshint bitwise: false */
	'use strict';

	var D3Funnel = (function() {

		/**
		 * @param {string}
		 *            selector A selector for the container element.
		 * 
		 * @return {void}
		 */

		function D3Funnel(selector) {
			_classCallCheck(this, D3Funnel);

			this.selector = selector;

			// Default configuration values
			this.defaults = {
				width : 350,
				height : 400,
				bottomWidth : 1 / 3,
				bottomPinch : 0,
				isCurved : false,
				curveHeight : 20,
				fillType : 'solid',
				isInverted : false,
				hoverEffects : false,
				dynamicArea : false,
				dynamicWidth : false,
				minHeight : false,
				minWidth : false,
				animation : false,
				label : {
					fontSize : '14px',
					fill : '#fff'
				}
			};
		}

		_createClass(
				D3Funnel,
				[
						{
							key : 'destroy',

							/**
							 * Remove the funnel and its events from the DOM.
							 * 
							 * @return {void}
							 */
							value : function destroy() {
								// D3's remove method appears to be sufficient
								// for removing the events
								d3.select(this.selector).selectAll('svg')
										.remove();
							}
						},
						{
							key : 'draw',

							/**
							 * Draw the chart inside the container with the data
							 * and configuration specified. This will remove any
							 * previous SVG elements in the container and draw a
							 * new funnel chart on top of it.
							 * 
							 * @param {Array}
							 *            data A list of rows containing a
							 *            category, a count, and optionally a
							 *            color (in hex).
							 * @param {Object}
							 *            options An optional configuration
							 *            object to override defaults. See the
							 *            docs.
							 * 
							 * @return {void}
							 */
							value : function draw(data, options) {
								// console.log(data);
								// console.log(JSON.stringify(data));
								// Remove any previous drawings
								this.destroy();

								// Initialize chart options
								this._initialize(data, options);

								// Add the SVG
								this.svg = d3.select(this.selector).append(
										'svg').attr('width', this.width).attr(
										'height', this.height);

								this.sectionPaths = this._makePaths();

								// Define color gradients
								if (this.fillType === 'gradient') {
									this._defineColorGradients(this.svg);
								}

								// Add top oval if curved
								if (this.isCurved) {
									this._drawTopOval(this.svg,
											this.sectionPaths);
								}

								// Add each block section
								this._drawSection(0);
							}
						},
						{
							key : '_initialize',

							/**
							 * Initialize and calculate important variables for
							 * drawing the chart.
							 * 
							 * @param {Array}
							 *            data
							 * @param {Object}
							 *            options
							 * 
							 * @return {void}
							 */
							value : function _initialize(data) {
								var options = arguments[1] === undefined ? {}
										: arguments[1];

								if (!isArray(data) || data.length === 0
										|| !isArray(data[0])
										|| data[0].length < 2) {
									throw new Error('Funnel data is not valid.');
								}

								// Initialize options if not set
								options = typeof options !== 'undefined' ? options
										: {};

								this.data = data;

								// Counter
								var i = undefined;

								// Prepare the configuration settings based on
								// the defaults
								// Set the default width and height based on the
								// container
								var settings = extend({}, this.defaults);
								settings.width = parseInt(d3.select(
										this.selector).style('width'), 10);

								settings.height = parseInt(d3.select(
										this.selector).style('height'), 10);

								// Overwrite default settings with user options
								var keys = Object.keys(options);
								for (i = 0; i < keys.length; i++) {
									if (keys[i] !== 'label') {
										settings[keys[i]] = options[keys[i]];
									}
								}

								// Label settings
								if (options.hasOwnProperty('label')) {
									var validLabelOptions = /fontSize|fill/;
									var labelOption = undefined;
									for (labelOption in options.label) {
										if (labelOption
												.match(validLabelOptions)) {
											settings.label[labelOption] = options.label[labelOption];
										}
									}
								}
								this.label = settings.label;

								// In the case that the width or height is not
								// valid, set
								// the width/height as its default hard-coded
								// value
								if (settings.width <= 0) {
									settings.width = this.defaults.width;
								}
								if (settings.height <= 0) {
									settings.height = this.defaults.height;
								}

								// Initialize the colors for each block section
								var colorScale = d3.scale.category10();
								for (i = 0; i < this.data.length; i++) {
									var hexExpression = /^#([0-9a-f]{3}|[0-9a-f]{6})$/i;

									// If a color is not set for the record, add
									// one
									if (!('2' in this.data[i])
											|| !hexExpression
													.test(this.data[i][3])) {
										this.data[i][3] = colorScale(i);
									}
								}

								// Initialize funnel chart settings
								this.width = settings.width;
								this.height = settings.height;
								this.bottomWidth = settings.width
										* settings.bottomWidth;
								this.bottomPinch = settings.bottomPinch;
								this.isCurved = settings.isCurved;
								this.curveHeight = settings.curveHeight;
								this.fillType = settings.fillType;
								this.isInverted = settings.isInverted;
								this.hoverEffects = settings.hoverEffects;
								this.dynamicArea = settings.dynamicArea;
								this.dynamicWidth = settings.dynamicWidth;
								this.minHeight = settings.minHeight;
								this.minWidth = settings.minWidth;
								this.animation = settings.animation;

								// Calculate the bottom left x position
								this.bottomLeftX = (this.width - this.bottomWidth) / 2;

								// Change in x direction
								// Will be sharper if there is a pinch
								this.dx = this.bottomPinch > 0 ? this.bottomLeftX
										/ (data.length - this.bottomPinch)
										: this.bottomLeftX / data.length;
								// Change in y direction
								// Curved chart needs reserved pixels to account
								// for curvature
								this.dy = this.isCurved ? (this.height - this.curveHeight)
										/ data.length
										: this.height / data.length;

								// Support for events
								this.onItemClick = settings.onItemClick;
							}
						},
						{
							key : '_makePaths',

							/**
							 * Create the paths to be used to define the
							 * discrete funnel sections and returns the results
							 * in an array.
							 * 
							 * @return {Array}
							 */
							value : function _makePaths() {
								var paths = [];

								// Initialize velocity
								var dx = this.dx;
								var dy = this.dy;
								// console.log(this.height);
								// Initialize starting positions
								var prevLeftX = 0;
								var prevRightX = this.width;
								var prevHeight = 0;

								// Start from the bottom for inverted
								if (this.isInverted) {
									prevLeftX = this.bottomLeftX;
									prevRightX = this.width - this.bottomLeftX;
								}

								// Initialize next positions
								var nextLeftX = 0;
								var nextRightX = 0;
								var nextHeight = 0;

								var middle = this.width / 2;

								// Move down if there is an initial curve
								if (this.isCurved) {
									prevHeight = 10;
								}

								var topBase = this.width;
								// console.log(topBase);
								var bottomBase = 0;

								var totalArea = this.height
										* (this.width + this.bottomWidth) / 2;
								var slope = 2 * this.height
										/ (this.width - this.bottomWidth);

								// This is greedy in that the section will have
								// a guranteed height and
								// the remaining is shared among the ratio,
								// instead of being shared
								// according to the remaining minus the
								// guranteed
								if (this.minHeight !== false) {
									var height = this.height - this.minHeight
											* this.data.length;
									totalArea = height
											* (this.width + this.bottomWidth)
											/ 2;
								}

								var totalCount = 0;
								var count = 0;
								var countWidth = 0;
								var totalCountWidth = 0;
								// Harvest total count
								for ( var i = 0; i < this.data.length; i++) {

									if (!isNaN(this.data[i][1])) {
										totalCount += isArray(this.data[i][1]) ? this.data[i][1][0]
												: this.data[i][1];
									}
									totalCountWidth += isArray(this.data[i][2]) ? this.data[i][2][0]
											: this.data[i][2];

								}

								// Create the path definition for each funnel
								// section
								// Remember to loop back to the beginning point
								// for a closed path
								for ( var i = 0; i < this.data.length; i++) {

									if (!isNaN(this.data[i][1])) {
										count = isArray(this.data[i][1]) ? this.data[i][1][0]
												: this.data[i][1];
									}
									countWidth = isArray(this.data[i][2]) ? this.data[i][2][0]
											: this.data[i][2];
									// Calculate dynamic shapes based on area
									if (this.dynamicArea) {

										// console.log(count+ " "+totalCount);
										var ratio = count / totalCount;
										var area = ratio * totalArea;

										if (this.minHeight !== false) {
											area += this.minHeight
													* (this.width + this.bottomWidth)
													/ 2;
										}

										// console.log(topBase +" "+this.width
										// +" " +this.bottomWidth);
										bottomBase = Math.sqrt((slope * topBase
												* topBase - 4 * area)
												/ slope);
										dx = topBase / 2 - bottomBase / 2;
										dy = area * 2 / (topBase + bottomBase);

										if (this.isCurved) {
											dy = dy - this.curveHeight
													/ this.data.length;
										}

										topBase = bottomBase;
									}

									if (this.dynamicWidth) {

										// console.log(this.data);

										/*
										 * var widthScale = d3.scale.linear()
										 * .domain([]) .range([10,this.width]);
										 */

										var widthArray = [];
										this.data.forEach(function(d, i) {
											widthArray.push(d[2]);
										})

										var widthScale = d3.scale
												.linear()
												.domain(
														[
																d3
																		.min(widthArray),
																d3
																		.max(widthArray) ])
											//	.range([ 200, this.width ]);
												.range([ this.width*0.10, this.width ]);

										if (this.dynamicArea) {
											widthScale.range([150,this.width-150])
											totalArea = this.height
													* (widthScale(countWidth) + this.bottomWidth)
													/ 2;
											slope = 2
											* this.height
											/ (widthScale(countWidth) - this.bottomWidth);
										
										//console.log(totalArea);
										} else {
										
											totalArea = this.height
													* (this.width + this.bottomWidth)
													/ 2;

											slope = 2
											* this.height
											/ (this.width - this.bottomWidth);
										
										}
										
										
										
										
										// slope = 2 * this.height /
										// (widthScale(countWidth) -
										// this.bottomWidth);

										/* var ratioWidth = countWidth /
										 totalCountWidth;*/
										var ratioWidth = count / totalCount;

										area = ratioWidth * totalArea;
										bottomBase = (widthScale(countWidth));
										if (this.dynamicArea) {
										//	console.log(bottomBase);
										//	bottomBase = (widthScale(countWidth));
											dy = area * 2
													/ (topBase + bottomBase);
											
										} else
											dy = this.isCurved ? (this.height - this.curveHeight)
													/ this.data.length
													: this.height
															/ this.data.length;

										

										dx = (topBase - bottomBase) / 2;

										if (this.isCurved) {
											dy = dy - this.curveHeight
													/ this.data.length;
										}

										topBase = bottomBase;
									}

									// Stop velocity for pinched sections
									if (this.bottomPinch > 0) {
										// Check if we've reached the bottom of
										// the pinch
										// If so, stop changing on x
										if (!this.isInverted) {
											if (i >= this.data.length
													- this.bottomPinch) {
												dx = 0;
											}
											// Pinch at the first sections
											// relating to the bottom pinch
											// Revert back to normal velocity
											// after pinch
										} else {
											// Revert velocity back to the
											// intial if we are using
											// static area's (prevents zero
											// velocity if isInverted
											// and bottomPinch are non trivial
											// and dynamicArea is false)
											if (!this.dynamicArea) {
												dx = this.dx;
											}

											dx = i < this.bottomPinch ? 0 : dx;
										}
									}

									// Calculate the position of next section
									nextLeftX = prevLeftX + dx;
									nextRightX = prevRightX - dx;
									nextHeight = prevHeight + dy;

									// Expand outward if inverted
									if (this.isInverted) {
										nextLeftX = prevLeftX - dx;
										nextRightX = prevRightX + dx;
									}

									// Plot curved lines
									if (this.isCurved) {
										paths
												.push([
														// Top Bezier curve
														[ prevLeftX,
																prevHeight, 'M' ],
														[
																middle,
																prevHeight
																		+ (this.curveHeight - 10),
																'Q' ],
														[ prevRightX,
																prevHeight, '' ],
														// Right line
														[ nextRightX,
																nextHeight, 'L' ],
														// Bottom Bezier curve
														[ nextRightX,
																nextHeight, 'M' ],
														[
																middle,
																nextHeight
																		+ this.curveHeight,
																'Q' ],
														[ nextLeftX,
																nextHeight, '' ],
														// Left line
														[ prevLeftX,
																prevHeight, 'L' ] ]);
										// Plot straight lines
									} else {
										paths.push([
										// Start position
										[ prevLeftX, prevHeight, 'M' ],
										// Move to right
										[ prevRightX, prevHeight, 'L' ],
										// Move down
										[ nextRightX, nextHeight, 'L' ],
										// Move to left
										[ nextLeftX, nextHeight, 'L' ],
										// Wrap back to top
										[ prevLeftX, prevHeight, 'L' ] ]);
									}

									// Set the next section's previous position
									prevLeftX = nextLeftX;
									prevRightX = nextRightX;
									prevHeight = nextHeight;
								}

								return paths;
							}
						},
						{
							key : '_defineColorGradients',

							/**
							 * Define the linear color gradients.
							 * 
							 * @param {Object}
							 *            svg
							 * 
							 * @return {void}
							 */
							value : function _defineColorGradients(svg) {
								var defs = svg.append('defs');

								// Create a gradient for each section
								for ( var i = 0; i < this.data.length; i++) {
									var color = this.data[i][3];
									var shade = shadeColor(color, -0.25);

									// Create linear gradient
									var gradient = defs
										/*	.append('linearGradient').attr({
												id : 'gradient-' + i
											});*/
												.append('linearGradient').attr({
												id : this.selector.split("#")[1]+'_gradient-' + i
											});

									// Define the gradient stops
									var stops = [ [ 0, shade ], [ 40, color ],
											[ 60, color ], [ 100, shade ] ];

									// Add the gradient stops
									for ( var j = 0; j < stops.length; j++) {
										var _stop = stops[j];
										gradient.append('stop').attr({
											offset : _stop[0] + '%',
											style : 'stop-color:' + _stop[1]
										});
									}
								}
							}
						},
						{
							key : '_drawTopOval',

							/**
							 * Draw the top oval of a curved funnel.
							 * 
							 * @param {Object}
							 *            svg
							 * @param {Array}
							 *            sectionPaths
							 * 
							 * @return {void}
							 */
							value : function _drawTopOval(svg, sectionPaths) {
								var leftX = 0;
								var rightX = this.width;
								var centerX = this.width / 2;

								if (this.isInverted) {
									leftX = this.bottomLeftX;
									rightX = this.width - this.bottomLeftX;
								}

								// Create path form top-most section
								var paths = sectionPaths[0];
								var path = 'M' + leftX + ',' + paths[0][1]
										+ ' Q' + centerX + ','
										+ (paths[1][1] + this.curveHeight - 10)
										+ ' ' + rightX + ',' + paths[2][1]
										+ ' M' + rightX + ',10' + ' Q'
										+ centerX + ',0' + ' ' + leftX + ',10';

								// Draw top oval
								svg.append('path').attr('fill',
										shadeColor(this.data[0][3], -0.4))
										.attr('d', path);
							}
						},
						{
							key : '_drawSection',

							/**
							 * Draw the next section in the iteration.
							 * 
							 * @param {int}
							 *            index
							 * 
							 * @return {void}
							 */
							value : function _drawSection(index) {
								var _this = this;

								if (index === this.data.length) {
									return;
								}

								// Create a group just for this block
								var group = this.svg.append('g');

								// Fetch path element
								var path = this._getSectionPath(group, index);
								path.data(this._getSectionData(index));

								// Add animation components
								if (this.animation !== false) {
									(function() {
										var self = _this;
										path
												.transition()
												.duration(_this.animation)
												.ease('linear')
												.attr('fill',
														_this._getColor(index))
												.attr(
														'd',
														_this
																._getPathDefinition(index))
												.each(
														'end',
														function() {
															self
																	._drawSection(index + 1);
														});
									})();
								} else {
									path
											.attr('fill', this._getColor(index))
											.attr(
													'd',
													this
															._getPathDefinition(index));
									this._drawSection(index + 1);
								}

								// Add the hover events
								if (this.hoverEffects) {
									path.on('mouseover', this._onMouseOver).on(
											'mouseout', this._onMouseOut);
								}

								// ItemClick event
								if (this.onItemClick) {
									path.on('click', this.onItemClick);
								}

								this._addSectionLabel(group, index);
							}
						},
						{
							key : '_getSectionPath',

							/**
							 * @param {Object}
							 *            group
							 * @param {int}
							 *            index
							 * 
							 * @return {Object}
							 */
							value : function _getSectionPath(group, index) {
								var path = group.append('path');

								if (this.animation !== false) {
									this._addBeforeTransition(path, index);
								}

								return path;
							}
						},
						{
							key : '_addBeforeTransition',

							/**
							 * Set the attributes of a path element before its
							 * animation.
							 * 
							 * @param {Object}
							 *            path
							 * @param {int}
							 *            index
							 * 
							 * @return {void}
							 */
							value : function _addBeforeTransition(path, index) {
								var paths = this.sectionPaths[index];

								var beforePath = '';
								var beforeFill = '';

								// Construct the top of the trapezoid and leave
								// the other elements
								// hovering around to expand downward on
								// animation
								if (!this.isCurved) {
									beforePath = 'M' + paths[0][0] + ','
											+ paths[0][1] + ' L' + paths[1][0]
											+ ',' + paths[1][1] + ' L'
											+ paths[1][0] + ',' + paths[1][1]
											+ ' L' + paths[0][0] + ','
											+ paths[0][1];
								} else {
									beforePath = 'M' + paths[0][0] + ','
											+ paths[0][1] + ' Q' + paths[1][0]
											+ ',' + paths[1][1] + ' '
											+ paths[2][0] + ',' + paths[2][1]
											+ ' L' + paths[2][0] + ','
											+ paths[2][1] + ' M' + paths[2][0]
											+ ',' + paths[2][1] + ' Q'
											+ paths[1][0] + ',' + paths[1][1]
											+ ' ' + paths[0][0] + ','
											+ paths[0][1];
								}

								// Use previous fill color, if available
								if (this.fillType === 'solid') {
									beforeFill = index > 0 ? this
											._getColor(index - 1) : this
											._getColor(index);
									// Use current background if gradient
									// (gradients do not transition)
								} else {
									beforeFill = this._getColor(index);
								}

								path.attr('d', beforePath).attr('fill',
										beforeFill);
							}
						},
						{
							key : '_getSectionData',

							/**
							 * @param {int}
							 *            index
							 * 
							 * @return {Array}
							 */
							value : function _getSectionData(index) {
								return [ {
									index : index,
									label : this.data[index][0],
									value : isArray(this.data[index][1]) ? this.data[index][1][0]
											: this.data[index][1],
									formattedValue : isArray(this.data[index][1]) ? this.data[index][1][1]
											: this.data[index][1]
													.toLocaleString(),
									formattedWidthValue : isArray(this.data[index][2]) ? this.data[index][1][2]
											: this.data[index][2]
													.toLocaleString(),
									baseColor : this.data[index][3],
									fill : this._getColor(index)
								} ];
							}
						},
						{
							key : '_getColor',

							/**
							 * Return the color for the given index.
							 *
							 * @param {int} index
							 *
							 * @return {string}
							 */
							value : function _getColor(index) {
								if (this.fillType === 'solid') {
									return this.data[index][3];
								} else {
									//return 'url(#gradient-' + index + ')';
									return 'url(#'+this.selector.split("#")[1]+'_gradient-' + index + ')';
								}
							}
						},
						{
							key : '_getPathDefinition',

							/**
							 * @param {int} index
							 *
							 * @return {string}
							 */
							value : function _getPathDefinition(index) {
								var pathStr = '';
								var point = [];
								var paths = this.sectionPaths[index];

								for ( var j = 0; j < paths.length; j++) {
									point = paths[j];
									pathStr += point[2] + point[0] + ','
											+ point[1] + ' ';
								}

								return pathStr;
							}
						},
						{
							key : '_onMouseOver',

							/**
							 * @param {Object} data
							 *
							 * @return {void}
							 */
							value : function _onMouseOver(data) {
								d3.select(this).attr('fill',
										shadeColor(data.baseColor, -0.2));
							}
						},
						{
							key : '_onMouseOut',

							/**
							 * @param {Object} data
							 *
							 * @return {void}
							 */
							value : function _onMouseOut(data) {
								d3.select(this).attr('fill', data.fill);
							}
						},
						{
							key : '_addSectionLabel',

							/**
							 * @param {Object} group
							 * @param {int}	index
							 *
							 * @return {void}
							 */
							value : function _addSectionLabel(group, index) {
								var i = index;
								var paths = this.sectionPaths[index];
								var sectionData = this._getSectionData(index)[0];
							//	console.log(this._getSectionData(index));
								var textStr;

								textStr = sectionData.label;
								if ((sectionData.formattedValue) != null
										&& (sectionData.formattedValue) != "NA"
										&& (sectionData.formattedValue) != "")
									textStr += " :: "
											+ sectionData.formattedValue;
								if ((sectionData.formattedWidthValue) != null
										&& (sectionData.formattedWidthValue) != "NA"
										&& (sectionData.formattedWidthValue) != "")
									textStr += " ::  "
											+ sectionData.formattedWidthValue;

								var textFill = this.data[i][4]
										|| this.label.fill;

								var textX = this.width / 2; // Center the text
								var textY = !this.isCurved ? // Average height of bases
								(paths[1][1] + paths[2][1]) / 2
										: (paths[2][1] + paths[3][1]) / 2
												+ this.curveHeight
												/ this.data.length;

								group.append('text').text(textStr).attr({
									'x' : textX,
									'y' : textY,
									'text-anchor' : 'middle',
									'dominant-baseline' : 'middle',
									'fill' : textFill,
									'pointer-events' : 'none'
								}).style('font-size', this.label.fontSize);
							}
						} ]);

		return D3Funnel;
	})();

	/**
	 * Check if the supplied value is an array.
	 *
	 * @param {*} value
	 *
	 * @return {bool}
	 */
	function isArray(value) {
		return Object.prototype.toString.call(value) === '[object Array]';
	}

	/**
	 * Extends an object with the members of another.
	 *
	 * @param {Object} a The object to be extended.
	 * @param {Object} b The object to clone from.
	 *
	 * @return {Object}
	 */
	function extend(a, b) {
		var prop = undefined;
		for (prop in b) {
			if (b.hasOwnProperty(prop)) {
				a[prop] = b[prop];
			}
		}
		return a;
	}

	/**
	 * Shade a color to the given percentage.
	 *
	 * @param {string} color A hex color.
	 * @param {number} shade The shade adjustment. Can be positive or negative.
	 *
	 * @return {string}
	 */
	function shadeColor(color, shade) {
		var f = parseInt(color.slice(1), 16);
		var t = shade < 0 ? 0 : 255;
		var p = shade < 0 ? shade * -1 : shade;
		var R = f >> 16, G = f >> 8 & 255;
		var B = f & 255;

		var converted = 16777216 + (Math.round((t - R) * p) + R) * 65536
				+ (Math.round((t - G) * p) + G) * 256
				+ (Math.round((t - B) * p) + B);

		return '#' + converted.toString(16).slice(1);
	}

	global.D3Funnel = D3Funnel;
})(window, d3);
