# Supplementary material for: Data based predictive models for odor perception
Source: Sci Rep. 2020 Oct 13;10:17136. doi: 10.1038/s41598-020-73978-1 (PMC7553929; doi:10.1038/s41598-020-73978-1)
Supplement: Supplementary file 3 — Supplementary file3 [file 41598_2020_73978_MOESM3_ESM.zip › js/ext/.svn/text-base/d3.parsets.js.svn-base]

/*
Copyright (c) 2012, Jason Davies
All rights reserved.

Redistribution and use in source and binary forms, with or without
modification, are permitted provided that the following conditions are met:

  * Redistributions of source code must retain the above copyright notice, this
    list of conditions and the following disclaimer.

  * Redistributions in binary form must reproduce the above copyright notice,
    this list of conditions and the following disclaimer in the documentation
    and/or other materials provided with the distribution.

  * The name Jason Davies may not be used to endorse or promote products
    derived from this software without specific prior written permission.

THIS SOFTWARE IS PROVIDED BY THE COPYRIGHT HOLDERS AND CONTRIBUTORS "AS IS" AND
ANY EXPRESS OR IMPLIED WARRANTIES, INCLUDING, BUT NOT LIMITED TO, THE IMPLIED
WARRANTIES OF MERCHANTABILITY AND FITNESS FOR A PARTICULAR PURPOSE ARE
DISCLAIMED. IN NO EVENT SHALL JASON DAVIES BE LIABLE FOR ANY DIRECT, INDIRECT,
INCIDENTAL, SPECIAL, EXEMPLARY, OR CONSEQUENTIAL DAMAGES (INCLUDING, BUT NOT
LIMITED TO, PROCUREMENT OF SUBSTITUTE GOODS OR SERVICES; LOSS OF USE, DATA, OR
PROFITS; OR BUSINESS INTERRUPTION) HOWEVER CAUSED AND ON ANY THEORY OF
LIABILITY, WHETHER IN CONTRACT, STRICT LIABILITY, OR TORT (INCLUDING NEGLIGENCE
OR OTHERWISE) ARISING IN ANY WAY OUT OF THE USE OF THIS SOFTWARE, EVEN IF
ADVISED OF THE POSSIBILITY OF SUCH DAMAGE.
*/


// Parallel Sets by Jason Davies, http://www.jasondavies.com/
// Functionality based on http://eagereyes.org/parallel-sets
(function() {
  d3.parsets = function(id) {
    var event = d3.dispatch("sortDimensions", "sortCategories"),
        dimensions_ = autoDimensions,
        dimensionFormat = String,
        tooltip_ = defaultTooltip,
        categoryTooltip = defaultCategoryTooltip,
        value_,
        spacing = 20,
        width,
        height,
        tension = 1,
        tension0,
        duration = 500;

    function parsets(selection) {
      selection.each(function(data, i) {
        var g = d3.select(this),
            ordinal = d3.scale.ordinal(),
            dragging = false,
            dimensionNames = dimensions_.call(this, data, i),
            dimensions = [],
            tree = {children: {}, count: 0},
            nodes,
            total,
            ribbon;

       // d3.select("#"+id).on("mousemove.parsets." + ++parsetsId, unhighlight);

        if (tension0 == null) tension0 = tension;
        g.selectAll(".ribbon, .ribbon-mouse")
            .data(["ribbon", "ribbon-mouse"], String)
          .enter().append("g")
            .attr("class", String);
        updateDimensions();
        if (tension != tension0) {
          var t = d3.transition(g);
          if (t.tween) t.tween("ribbon", tensionTween);
          else tensionTween()(1);
        }

        function tensionTween() {
          var i = d3.interpolateNumber(tension0, tension);
          return function(t) {
            tension0 = i(t);
            ribbon.attr("d", ribbonPath);
          };
        }

        function updateDimensions() {
          // Cache existing bound dimensions to preserve sort order.
          var dimension = g.selectAll("g.dimension"),
              cache = {};
          dimension.each(function(d) { cache[d.name] = d; });
          dimensionNames.forEach(function(d) {
            if (!cache.hasOwnProperty(d)) {
              cache[d] = {name: d, categories: []};
            }
            dimensions.push(cache[d]);
          });
          dimensions.sort(compareY);
          // Populate tree with existing nodes.
          g.select(".ribbon").selectAll("path")
              .each(function(d) {
                var path = d.path.split("\0"),
                    node = tree,
                    n = path.length - 1;
                for (var i = 0; i < n; i++) {
                  var p = path[i];
                  node = node.children.hasOwnProperty(p) ? node.children[p]
                      : node.children[p] = {children: {}, count: 0};
                }
                node.children[d.name] = d;
              });
          tree = buildTree(tree, data, dimensions.map(dimensionName), value_);
          cache = dimensions.map(function(d) {
            var t = {};
            d.categories.forEach(function(c) {
              t[c.name] = c;
            });
            return t;
          });
          (function categories(d, i) {
            if (!d.children) return;
            var dim = dimensions[i],
                t = cache[i];
            for (var k in d.children) {
              if (!t.hasOwnProperty(k)) {
                dim.categories.push(t[k] = {name: k});
              }
              categories(d.children[k], i + 1);
            }
          })(tree, 0);
          ordinal.domain([]).range(d3.range(dimensions[0].categories.length));
          nodes = layout(tree, dimensions, ordinal);
          total = getTotal(dimensions);
          dimensions.forEach(function(d) {
            d.count = total;
          });
          dimension = dimension.data(dimensions, dimensionName);

          var dEnter = dimension.enter().append("g")
              .attr("class", "dimension")
              .attr("transform", function(d) { return "translate(0," + d.y + ")"; })
              .on("mousedown.parsets", cancelEvent);
          dimension.each(function(d) {
                d.y0 = d.y;
                d.categories.forEach(function(d) { d.x0 = d.x; });
              });
          dEnter.append("rect")
              .attr("width", width)
              .attr("y", -40)
              .attr("height", 40);
          var textEnter = dEnter.append("text")
              .attr("class", "dimension")
              .attr("transform", "translate(0,-20)");
          textEnter.append("tspan")
              .attr("class", "name")
              .text(dimensionFormatName);
          dimension
              .call(d3.behavior.drag()
                .origin(identity)
                .on("dragstart", function(d) {
                  dragging = true;
                  d.y0 = d.y;
                })
                .on("drag", function(d) {
                  d.y0 = d.y = d3.event.y;
                  for (var i = 1; i < dimensions.length; i++) {
                    if (height * dimensions[i].y < height * dimensions[i - 1].y) {
                      dimensions.sort(compareY);
                      dimensionNames = dimensions.map(dimensionName);
                      ordinal.domain([]).range(d3.range(dimensions[0].categories.length));
                      nodes = layout(tree = buildTree({children: {}, count: 0}, data, dimensionNames, value_), dimensions, ordinal);
                      total = getTotal(dimensions);
                      g.selectAll(".ribbon, .ribbon-mouse").selectAll("path").remove();
                      updateRibbons();
                      updateCategories(dimension);
                      dimension.transition().duration(duration)
                          .attr("transform", translateY)
                          .tween("ribbon", ribbonTweenY);
                      event.sortDimensions();
                      break;
                    }
                  }
                  d3.select(this)
                      .attr("transform", "translate(0," + d.y + ")")
                      .transition();
                  ribbon.filter(function(r) { return r.source.dimension === d || r.target.dimension === d; })
                      .attr("d", ribbonPath);
                })
                .on("dragend", function(d) {
                  dragging = false;
                  unhighlight();
                  var y0 = 45,
                      dy = (height - y0 - 2) / (dimensions.length - 1);
                  dimensions.forEach(function(d, i) {
                    d.y = y0 + i * dy;
                  });
                  transition(d3.select(this))
                      .attr("transform", "translate(0," + d.y + ")")
                      .tween("ribbon", ribbonTweenY);


                }));
          dimension.transition().duration(duration)
              .attr("transform", function(d) { return "translate(0," + d.y + ")"; })
              .tween("ribbon", ribbonTweenY);
          dimension.exit().remove();
dimensionTemp=dimension;
          updateCategories(dimension);
          updateRibbons();
        }

     //   function sortBy(type, f, dimension) {
   sortBy=function(type, f, dimension,direction,d) {
         // return function(d) {
           // var direction = this.__direction = -(this.__direction || 1);
            d3.select(this).text(direction > 0 ? type + " »" : "« " + type);
            d.categories.sort(function() { return direction * f.apply(this, arguments); });
            nodes = layout(tree, dimensions, ordinal);
            updateCategories(dimension);
            updateRibbons();
            event.sortCategories();
         // };
        }

        function updateRibbons() {
          ribbon = g.select(".ribbon").selectAll("path")
              .data(nodes, function(d) { return d.path; });
          ribbon.enter().append("path")
              .each(function(d) {
                d.source.x0 = d.source.x;
                d.target.x0 = d.target.x;
              })
              .attr("class", function(d) { return "category-" + d.major; })
              .attr("d", ribbonPath);
          ribbon.sort(function(a, b) { return b.count - a.count; });
          ribbon.exit().remove();
          var mouse = g.select(".ribbon-mouse").selectAll("path")
              .data(nodes, function(d) { return d.path; });
          mouse.enter().append("path")
              .on("mousemove.parsets", function(d) {
                ribbon.classed("active", false);
                if (dragging) return;
                highlight(d = d.node, true);
                showTooltip(tooltip_.call(this, d));
                d3.event.stopPropagation();
              });
          mouse
              .sort(function(a, b) { return b.count - a.count; })
              .attr("d", ribbonPathStatic);
          mouse.exit().remove();
			my_color(id);
        }

        // Animates the x-coordinates only of the relevant ribbon paths.
        function ribbonTweenX(d) {
          var nodes = [d],
              r = ribbon.filter(function(r) {
                var s, t;
                if (r.source.node === d) nodes.push(s = r.source);
                if (r.target.node === d) nodes.push(t = r.target);
                return s || t;
              }),
              i = nodes.map(function(d) { return d3.interpolateNumber(d.x0, d.x); }),
              n = nodes.length;
          return function(t) {
            for (var j = 0; j < n; j++) nodes[j].x0 = i[j](t);
            r.attr("d", ribbonPath);
          };
        }

        // Animates the y-coordinates only of the relevant ribbon paths.
        function ribbonTweenY(d) {
          var r = ribbon.filter(function(r) { return r.source.dimension.name == d.name || r.target.dimension.name == d.name; }),
              i = d3.interpolateNumber(d.y0, d.y);
          return function(t) {
            d.y0 = i(t);
            r.attr("d", ribbonPath);
          };
        }

        // Highlight a node and its descendants, and optionally its ancestors.
        function highlight(d, ancestors) {
          if (dragging) return;
          var highlight = [];
          (function recurse(d) {
            highlight.push(d);
            for (var k in d.children) recurse(d.children[k]);
          })(d);
          highlight.shift();
          if (ancestors) while (d) highlight.push(d), d = d.parent;
          ribbon.filter(function(d) {
            var active = highlight.indexOf(d.node) >= 0;
            if (active) this.parentNode.appendChild(this);
            return active;
          }).classed("active", true);
        }

        // Unhighlight all nodes.
        function unhighlight() {
          if (dragging) return;
          ribbon.classed("active", false);
          hideTooltip();
        }

        function updateCategories(g) {
          var category = g.selectAll("g.category")
              .data(function(d) { return d.categories; }, function(d) { return d.name; });
          var categoryEnter = category.enter().append("g")
              .attr("class", "category")
              .attr("transform", function(d) { return "translate(" + d.x + ")"; });
          category.exit().remove();
          category
              .on("mousemove.parsets", function(d) {
                ribbon.classed("active", false);
                if (dragging) return;
                d.nodes.forEach(function(d) { highlight(d); });
                showTooltip(categoryTooltip.call(this, d));
                d3.event.stopPropagation();
              })
              .on("mouseout.parsets", unhighlight)
              .on("mousedown.parsets", cancelEvent)
              .call(d3.behavior.drag()
                .origin(identity)
                .on("dragstart", function(d) {
                  dragging = true;
                  d.x0 = d.x;

                })
                .on("drag", function(d) {
                  d.x = d3.event.x;
                  var categories = d.dimension.categories;
                  for (var i = 0, c = categories[0]; ++i < categories.length;) {
                    if (c.x + c.dx / 2 > (c = categories[i]).x + c.dx / 2) {
                      categories.sort(function(a, b) { return a.x + a.dx / 2 - b.x - b.dx / 2; });
                      nodes = layout(tree, dimensions, ordinal);
                      updateRibbons();
                      updateCategories(g);
                      highlight(d.node);
                      event.sortCategories();
                      break;
                    }
                  }
                  var x = 0,
                      p = spacing / (categories.length - 1);
                  categories.forEach(function(e) {
                    if (d === e) e.x0 = d3.event.x;
                    e.x = x;
                    x += e.count / total * (width - spacing) + p;
                  });
                  d3.select(this)
                      .attr("transform", function(d) { return "translate(" + d.x0 + ")"; })
                      .transition();
                  ribbon.filter(function(r) { return r.source.node === d || r.target.node === d; })
                      .attr("d", ribbonPath);
                })
                .on("dragend", function(d) {
                  dragging = false;
                  unhighlight();
                  updateRibbons();
                  transition(d3.select(this))
                      .attr("transform", "translate(" + d.x + ")")
                      .tween("ribbon", ribbonTweenX);

                }));
          category.transition().duration(duration)
              .attr("transform", function(d) { return "translate(" + d.x + ")"; })
              .tween("ribbon", ribbonTweenX);

          categoryEnter.append("rect")
              .attr("width", function(d) { return d.dx; })
              .attr("y", -17)
              .attr("height", 17);
          categoryEnter.append("line")
              .style("stroke-width", 2);
          categoryEnter.append("text")
              .attr("dy", "-.3em");
          category.select("rect")
              .attr("width", function(d) { return d.dx; })
              .attr("class", function(d) {
                return "category-" + (d.dimension === dimensions[0] ? ordinal(d.name) : "background");
              });
          category.select("line")
              .attr("x2", function(d) { return d.dx; });
          category.select("text")
              .text(truncateText(function(d) { return d.name; }, function(d) { return d.dx; }));
        }
      });
    }

    parsets.dimensionFormat = function(_) {
      if (!arguments.length) return dimensionFormat;
      dimensionFormat = _;
      return parsets;
    };

    parsets.dimensions = function(_) {
      if (!arguments.length) return dimensions_;
      dimensions_ = d3.functor(_);
      return parsets;
    };

    parsets.value = function(_) {
      if (!arguments.length) return value_;
      value_ = d3.functor(_);
      return parsets;
    };

    parsets.width = function(_) {
      if (!arguments.length) return width;
      width = +_;
      return parsets;
    };

    parsets.height = function(_) {
      if (!arguments.length) return height;
      height = +_;
      return parsets;
    };

    parsets.spacing = function(_) {
      if (!arguments.length) return spacing;
      spacing = +_;
      return parsets;
    };

    parsets.tension = function(_) {
      if (!arguments.length) return tension;
      tension = +_;
      return parsets;
    };

    parsets.duration = function(_) {
      if (!arguments.length) return duration;
      duration = +_;
      return parsets;
    };

    parsets.tooltip = function(_) {
      if (!arguments.length) return tooltip;
      tooltip = _ == null ? defaultTooltip : _;
      return parsets;
    };

    parsets.categoryTooltip = function(_) {
      if (!arguments.length) return categoryTooltip;
      categoryTooltip = _ == null ? defaultCategoryTooltip : _;
      return parsets;
    };

	

    return d3.rebind(parsets, event, "on").value(1).width(960).height(600);

    function dimensionFormatName(d, i) {
      return dimensionFormat.call(this, d.name, i);
    }


    function transition(g) {
      return duration ? g.transition().duration(duration).ease(parsetsEase) : g;
    }

    function layout(tree, dimensions, ordinal) {
      var nodes = [],
          nd = dimensions.length,
          y0 = 45,
          dy = (height - y0 - 2) / (nd - 1);
      dimensions.forEach(function(d, i) {
        d.categories.forEach(function(c) {
          c.dimension = d;
          c.count = 0;
          c.nodes = [];
        });
        d.y = y0 + i * dy;
      });

      // Compute per-category counts.
      var total = (function rollup(d, i) {
        if (!d.children) return d.count;
        var dim = dimensions[i],
            total = 0;
        dim.categories.forEach(function(c) {
          var child = d.children[c.name];
          if (!child) return;
          c.nodes.push(child);
          var count = rollup(child, i + 1);
          c.count += count;
          total += count;
        });
        return total;
      })(tree, 0);

      // Stack the counts.
      dimensions.forEach(function(d) {
        d.categories = d.categories.filter(function(d) { return d.count; });
        var x = 0,
            p = spacing / (d.categories.length - 1);
        d.categories.forEach(function(c) {
          c.x = x;
          c.dx = c.count / total * (width - spacing);
          c.in = {dx: 0};
          c.out = {dx: 0};
          x += c.dx + p;
        });
      });

      var dim = dimensions[0];
      dim.categories.forEach(function(c) {
        var k = c.name;
        if (tree.children.hasOwnProperty(k)) {
          recurse(c, {node: tree.children[k], path: k}, 1, ordinal(k));
        }
      });

      function recurse(p, d, depth, major) {
        var node = d.node,
            dimension = dimensions[depth];
        dimension.categories.forEach(function(c) {
          var k = c.name;
          if (!node.children.hasOwnProperty(k)) return;
          var child = node.children[k];
          child.path = d.path + "\0" + k;
          var target = child.target || {node: c, dimension: dimension};
          target.x = c.in.dx;
          target.dx = child.count / total * (width - spacing);
          c.in.dx += target.dx;
          var source = child.source || {node: p, dimension: dimensions[depth - 1]};
          source.x = p.out.dx;
          source.dx = target.dx;
          p.out.dx += source.dx;

          child.node = child;
          child.source = source;
          child.target = target;
          child.major = major;
          nodes.push(child);
          if (depth + 1 < dimensions.length) recurse(c, child, depth + 1, major);
        });
      }
      return nodes;
    }

    // Dynamic path string for transitions.
    function ribbonPath(d) {
      var s = d.source,
          t = d.target;
      return ribbonPathString(s.node.x0 + s.x0, s.dimension.y0, s.dx, t.node.x0 + t.x0, t.dimension.y0, t.dx, tension0);
    }

    // Static path string for mouse handlers.
    function ribbonPathStatic(d) {
      var s = d.source,
          t = d.target;
      return ribbonPathString(s.node.x + s.x, s.dimension.y, s.dx, t.node.x + t.x, t.dimension.y, t.dx, tension);
    }

    function ribbonPathString(sx, sy, sdx, tx, ty, tdx, tension) {
      var m0, m1;
      return (tension === 1 ? [
          "M", [sx, sy],
          "L", [tx, ty],
          "h", tdx,
          "L", [sx + sdx, sy],
          "Z"]
       : ["M", [sx, sy],
          "C", [sx, m0 = tension * sy + (1 - tension) * ty], " ",
               [tx, m1 = tension * ty + (1 - tension) * sy], " ", [tx, ty],
          "h", tdx,
          "C", [tx + tdx, m1], " ", [sx + sdx, m0], " ", [sx + sdx, sy],
          "Z"]).join("");
    }

    function compareY(a, b) {
      a = height * a.y, b = height * b.y;
      return a < b ? -1 : a > b ? 1 : a >= b ? 0 : a <= a ? -1 : b <= b ? 1 : NaN;
    }
  };
  d3.parsets.tree = buildTree;

  function autoDimensions(d) {
    return d.length ? d3.keys(d[0]).sort() : [];
  }

  function cancelEvent() {
    d3.event.stopPropagation();
    d3.event.preventDefault();
  }

  function dimensionName(d) { return d.name; }

  function getTotal(dimensions) {
    return dimensions[0].categories.reduce(function(a, d) {
      return a + d.count;
    }, 0);
  }

  // Given a text function and width function, truncates the text if necessary to
  // fit within the given width.
  function truncateText(text, width) {
    return function(d, i) {
      var t = this.textContent = text(d, i),
          w = width(d, i);
      if (this.getComputedTextLength() < w) return t;
      this.textContent = ".." + t;
      var lo = 0,
          hi = t.length + 1,
          x;
      while (lo < hi) {
        var mid = lo + hi >> 1;
        if ((x = this.getSubStringLength(0, mid)) < w) lo = mid + 1;
        else hi = mid;
      }
      return lo > 1 ? t.substr(0, lo - 2) + ".." : "";
    };
  }

  var percent = d3.format("%"),
      comma = d3.format(",f"),
      parsetsEase = "elastic",
      parsetsId = 0;

  // Construct tree of all category counts for a given ordered list of
  // dimensions.  Similar to d3.nest, except we also set the parent.
  function buildTree(root, data, dimensions, value) {
    zeroCounts(root);
    var n = data.length,
		aggregationValue = data[0]["aggregationValue"],
        nd = dimensions.length;
    for (var i = 0; i < n; i++) {
      var d = data[i],
          v = value(d, i),
          node = root;
      for (var j = 0; j < nd; j++) {
        var dimension = dimensions[j],
            category = d[dimension],
            children = node.children;
        node.count += v;
        node = children.hasOwnProperty(category) ? children[category]
            : children[category] = {
              children: j === nd - 1 ? null : {},
              count: "",
              parent: node,
              dimension: dimension,
              name: category
            };
      }
      node.count += v;
	  node.values = v;
    }
	if(root.children)
		getDescendants(root,"count",aggregationValue);
    return root;
  }

  function zeroCounts(d) {
    d.count = 0;
    if (d.children) {
      for (var k in d.children) zeroCounts(d.children[k]);
    }
  }

  function identity(d) { return d; }

  function translateY(d) { return "translate(0," + d.y + ")"; }

  function defaultTooltip(d) {
    var count = d.count,
        path = [];
    while (d.parent) {
      if (d.name) path.unshift(d.name);
      d = d.parent;
    }
    return path.join(" >> ") + "<br>" + comma(count) + " (" + percent(count / d.count) + ")";
  }

  function defaultCategoryTooltip(d) {
    return d.name + "<br>" + comma(d.count) + " (" + percent(d.count / d.dimension.count) + ")";
  }

  function aggregateParallelSetsData(tdata,measure,aggregationType)
	{
		var returnVal = {};
		var aggrValue;
		var data = [];
		if(Array.isArray(tdata)/*  && tdata[0]["values"] */){
			tdata.forEach(function(d){
				data = data.concat(d["values"]);
			});
			returnVal["values"] = data;
			switch(aggregationType.toLocaleLowerCase()){
			
			case "sum" : 
				aggrValue = d3.sum(data, function(d) {return +d;});
				 break;
			case "max" : 
				aggrValue = d3.max(data, function(d) {return +d;});;
				 break;
			case "min" : 
				aggrValue = d3.min(data, function(d) {return +d;});
				 break;
			case "avg" : 
				aggrValue = d3.mean(data, function(d) {return +d;});
				 break;
			case "count" :
				aggrValue = data.length;
				break;
			case "distinctcount" :
				aggrValue = d3.keys(d3.nest().key(function(d){return d;}).entries(data)).length;
				break;
			default:
				break;
			}
			returnVal["count"] = aggrValue;
		}else{
			for(var key in tdata) {
				data = data.concat(tdata[key].values);
				}
			returnVal["values"] = data;
			switch(aggregationType.toLocaleLowerCase()){
			
				case "sum" : 
					aggrValue = d3.sum(data, function(d) {return +d;});
					 break;
				case "max" : 
					aggrValue = d3.max(data, function(d) {return +d;});
					 break;
				case "min" : 
					aggrValue = d3.min(data, function(d) {return +d;});
					 break;
				case "avg" : 
					aggrValue = d3.mean(data, function(d) {return +d;});
					 break;
				case "count" :
					aggrValue = data.length;
					break;
				case "distinctcount" :
					aggrValue = d3.keys(d3.nest().key(function(d){return d;}).entries(data)).length;
					break;
				default:
					break;
			}
			returnVal["count"] = aggrValue;
		}
		return returnVal;
			
}
		
function getDescendants(node,measureName, aggregationValue) {
    if(!node.children) {
        node.count = aggregateParallelSetsData([node],measureName,aggregationValue)["count"];
    }else{
			var sortedKeys = Object.keys(node.children);
			sortedKeys.forEach(function(c){
				getDescendants(node.children[c],measureName,aggregationValue);
			});
			tempObj = aggregateParallelSetsData(node.children,measureName,aggregationValue);
			node.count = tempObj["count"];
			node.values = tempObj["values"];
			}		
}

})();
