# Supplementary material for: Data based predictive models for odor perception
Source: Sci Rep. 2020 Oct 13;10:17136. doi: 10.1038/s41598-020-73978-1 (PMC7553929; doi:10.1038/s41598-020-73978-1)
Supplement: Supplementary file 3 — Supplementary file3 [file 41598_2020_73978_MOESM3_ESM.zip › js/ext/.svn/text-base/moment.js.svn-base]

//! moment.js
//! version : 2.11.0
//! authors : Tim Wood, Iskren Chernev, Moment.js contributors
//! license : MIT
//! momentjs.com

;(function (global, factory) {
    typeof exports === 'object' && typeof module !== 'undefined' ? module.exports = factory() :
    typeof define === 'function' && define.amd ? define(factory) :
    global.moment = factory()
}(this, function () { 'use strict';

    var hookCallback;

    function utils_hooks__hooks () {
        return hookCallback.apply(null, arguments);
    }

    // This is done to register the method called with moment()
    // without creating circular dependencies.
    function setHookCallback (callback) {
        hookCallback = callback;
    }

    function isArray(input) {
        return Object.prototype.toString.call(input) === '[object Array]';
    }

    function isDate(input) {
        return input instanceof Date || Object.prototype.toString.call(input) === '[object Date]';
    }

    function map(arr, fn) {
        var res = [], i;
        for (i = 0; i < arr.length; ++i) {
            res.push(fn(arr[i], i));
        }
        return res;
    }

    function hasOwnProp(a, b) {
        return Object.prototype.hasOwnProperty.call(a, b);
    }

    function extend(a, b) {
        for (var i in b) {
            if (hasOwnProp(b, i)) {
                a[i] = b[i];
            }
        }

        if (hasOwnProp(b, 'toString')) {
            a.toString = b.toString;
        }

        if (hasOwnProp(b, 'valueOf')) {
            a.valueOf = b.valueOf;
        }

        return a;
    }

    function create_utc__createUTC (input, format, locale, strict) {
        return createLocalOrUTC(input, format, locale, strict, true).utc();
    }

    function defaultParsingFlags() {
        // We need to deep clone this object.
        return {
            empty           : false,
            unusedTokens    : [],
            unusedInput     : [],
            overflow        : -2,
            charsLeftOver   : 0,
            nullInput       : false,
            invalidMonth    : null,
            invalidFormat   : false,
            userInvalidated : false,
            iso             : false
        };
    }

    function getParsingFlags(m) {
        if (m._pf == null) {
            m._pf = defaultParsingFlags();
        }
        return m._pf;
    }

    function valid__isValid(m) {
        if (m._isValid == null) {
            var flags = getParsingFlags(m);
            m._isValid = !isNaN(m._d.getTime()) &&
                flags.overflow < 0 &&
                !flags.empty &&
                !flags.invalidMonth &&
                !flags.invalidWeekday &&
                !flags.nullInput &&
                !flags.invalidFormat &&
                !flags.userInvalidated;

            if (m._strict) {
                m._isValid = m._isValid &&
                    flags.charsLeftOver === 0 &&
                    flags.unusedTokens.length === 0 &&
                    flags.bigHour === undefined;
            }
        }
        return m._isValid;
    }

    function valid__createInvalid (flags) {
        var m = create_utc__createUTC(NaN);
        if (flags != null) {
            extend(getParsingFlags(m), flags);
        }
        else {
            getParsingFlags(m).userInvalidated = true;
        }

        return m;
    }

    function isUndefined(input) {
        return input === void 0;
    }

    // Plugins that add properties should also add the key here (null value),
    // so we can properly clone ourselves.
    var momentProperties = utils_hooks__hooks.momentProperties = [];

    function copyConfig(to, from) {
        var i, prop, val;

        if (!isUndefined(from._isAMomentObject)) {
            to._isAMomentObject = from._isAMomentObject;
        }
        if (!isUndefined(from._i)) {
            to._i = from._i;
        }
        if (!isUndefined(from._f)) {
            to._f = from._f;
        }
        if (!isUndefined(from._l)) {
            to._l = from._l;
        }
        if (!isUndefined(from._strict)) {
            to._strict = from._strict;
        }
        if (!isUndefined(from._tzm)) {
            to._tzm = from._tzm;
        }
        if (!isUndefined(from._isUTC)) {
            to._isUTC = from._isUTC;
        }
        if (!isUndefined(from._offset)) {
            to._offset = from._offset;
        }
        if (!isUndefined(from._pf)) {
            to._pf = getParsingFlags(from);
        }
        if (!isUndefined(from._locale)) {
            to._locale = from._locale;
        }

        if (momentProperties.length > 0) {
            for (i in momentProperties) {
                prop = momentProperties[i];
                val = from[prop];
                if (!isUndefined(val)) {
                    to[prop] = val;
                }
            }
        }

        return to;
    }

    var updateInProgress = false;

    // Moment prototype object
    function Moment(config) {
        copyConfig(this, config);
        this._d = new Date(config._d != null ? config._d.getTime() : NaN);
        // Prevent infinite loop in case updateOffset creates new moment
        // objects.
        if (updateInProgress === false) {
            updateInProgress = true;
            utils_hooks__hooks.updateOffset(this);
            updateInProgress = false;
        }
    }

    function isMoment (obj) {
        return obj instanceof Moment || (obj != null && obj._isAMomentObject != null);
    }

    function absFloor (number) {
        if (number < 0) {
            return Math.ceil(number);
        } else {
            return Math.floor(number);
        }
    }

    function toInt(argumentForCoercion) {
        var coercedNumber = +argumentForCoercion,
            value = 0;

        if (coercedNumber !== 0 && isFinite(coercedNumber)) {
            value = absFloor(coercedNumber);
        }

        return value;
    }

    // compare two arrays, return the number of differences
    function compareArrays(array1, array2, dontConvert) {
        var len = Math.min(array1.length, array2.length),
            lengthDiff = Math.abs(array1.length - array2.length),
            diffs = 0,
            i;
        for (i = 0; i < len; i++) {
            if ((dontConvert && array1[i] !== array2[i]) ||
                (!dontConvert && toInt(array1[i]) !== toInt(array2[i]))) {
                diffs++;
            }
        }
        return diffs + lengthDiff;
    }

    function Locale() {
    }

    // internal storage for locale config files
    var locales = {};
    var globalLocale;

    function normalizeLocale(key) {
        return key ? key.toLowerCase().replace('_', '-') : key;
    }

    // pick the locale from the array
    // try ['en-au', 'en-gb'] as 'en-au', 'en-gb', 'en', as in move through the list trying each
    // substring from most specific to least, but move to the next array item if it's a more specific variant than the current root
    function chooseLocale(names) {
        var i = 0, j, next, locale, split;

        while (i < names.length) {
            split = normalizeLocale(names[i]).split('-');
            j = split.length;
            next = normalizeLocale(names[i + 1]);
            next = next ? next.split('-') : null;
            while (j > 0) {
                locale = loadLocale(split.slice(0, j).join('-'));
                if (locale) {
                    return locale;
                }
                if (next && next.length >= j && compareArrays(split, next, true) >= j - 1) {
                    //the next array item is better than a shallower substring of this one
                    break;
                }
                j--;
            }
            i++;
        }
        return null;
    }

    function loadLocale(name) {
        var oldLocale = null;
        // TODO: Find a better way to register and load all the locales in Node
        if (!locales[name] && !isUndefined(module) &&
                module && module.exports) {
            try {
                oldLocale = globalLocale._abbr;
                require('./locale/' + name);
                // because defineLocale currently also sets the global locale, we
                // want to undo that for lazy loaded locales
                locale_locales__getSetGlobalLocale(oldLocale);
            } catch (e) { }
        }
        return locales[name];
    }

    // This function will load locale and then set the global locale.  If
    // no arguments are passed in, it will simply return the current global
    // locale key.
    function locale_locales__getSetGlobalLocale (key, values) {
        var data;
        if (key) {
            if (isUndefined(values)) {
                data = locale_locales__getLocale(key);
            }
            else {
                data = defineLocale(key, values);
            }

            if (data) {
                // moment.duration._locale = moment._locale = data;
                globalLocale = data;
            }
        }

        return globalLocale._abbr;
    }

    function defineLocale (name, values) {
        if (values !== null) {
            values.abbr = name;
            locales[name] = locales[name] || new Locale();
            locales[name].set(values);

            // backwards compat for now: also set the locale
            locale_locales__getSetGlobalLocale(name);

            return locales[name];
        } else {
            // useful for testing
            delete locales[name];
            return null;
        }
    }

    // returns locale data
    function locale_locales__getLocale (key) {
        var locale;

        if (key && key._locale && key._locale._abbr) {
            key = key._locale._abbr;
        }

        if (!key) {
            return globalLocale;
        }

        if (!isArray(key)) {
            //short-circuit everything else
            locale = loadLocale(key);
            if (locale) {
                return locale;
            }
            key = [key];
        }

        return chooseLocale(key);
    }

    var aliases = {};

    function addUnitAlias (unit, shorthand) {
        var lowerCase = unit.toLowerCase();
        aliases[lowerCase] = aliases[lowerCase + 's'] = aliases[shorthand] = unit;
    }

    function normalizeUnits(units) {
        return typeof units === 'string' ? aliases[units] || aliases[units.toLowerCase()] : undefined;
    }

    function normalizeObjectUnits(inputObject) {
        var normalizedInput = {},
            normalizedProp,
            prop;

        for (prop in inputObject) {
            if (hasOwnProp(inputObject, prop)) {
                normalizedProp = normalizeUnits(prop);
                if (normalizedProp) {
                    normalizedInput[normalizedProp] = inputObject[prop];
                }
            }
        }

        return normalizedInput;
    }

    function isFunction(input) {
        return input instanceof Function || Object.prototype.toString.call(input) === '[object Function]';
    }

    function makeGetSet (unit, keepTime) {
        return function (value) {
            if (value != null) {
                get_set__set(this, unit, value);
                utils_hooks__hooks.updateOffset(this, keepTime);
                return this;
            } else {
                return get_set__get(this, unit);
            }
        };
    }

    function get_set__get (mom, unit) {
        return mom.isValid() ?
            mom._d['get' + (mom._isUTC ? 'UTC' : '') + unit]() : NaN;
    }

    function get_set__set (mom, unit, value) {
        if (mom.isValid()) {
            mom._d['set' + (mom._isUTC ? 'UTC' : '') + unit](value);
        }
    }

    // MOMENTS

    function getSet (units, value) {
        var unit;
        if (typeof units === 'object') {
            for (unit in units) {
                this.set(unit, units[unit]);
            }
        } else {
            units = normalizeUnits(units);
            if (isFunction(this[units])) {
                return this[units](value);
            }
        }
        return this;
    }

    function zeroFill(number, targetLength, forceSign) {
        var absNumber = '' + Math.abs(number),
            zerosToFill = targetLength - absNumber.length,
            sign = number >= 0;
        return (sign ? (forceSign ? '+' : '') : '-') +
            Math.pow(10, Math.max(0, zerosToFill)).toString().substr(1) + absNumber;
    }

    var formattingTokens = /(\[[^\[]*\])|(\\)?([Hh]mm(ss)?|Mo|MM?M?M?|Do|DDDo|DD?D?D?|ddd?d?|do?|w[o|w]?|W[o|W]?|Qo?|YYYYYY|YYYYY|YYYY|YY|gg(ggg?)?|GG(GGG?)?|e|E|a|A|hh?|HH?|mm?|ss?|S{1,9}|x|X|zz?|ZZ?|.)/g;

    var localFormattingTokens = /(\[[^\[]*\])|(\\)?(LTS|LT|LL?L?L?|l{1,4})/g;

    var formatFunctions = {};

    var formatTokenFunctions = {};

    // token:    'M'
    // padded:   ['MM', 2]
    // ordinal:  'Mo'
    // callback: function () { this.month() + 1 }
    function addFormatToken (token, padded, ordinal, callback) {
        var func = callback;
        if (typeof callback === 'string') {
            func = function () {
                return this[callback]();
            };
        }
        if (token) {
            formatTokenFunctions[token] = func;
        }
        if (padded) {
            formatTokenFunctions[padded[0]] = function () {
                return zeroFill(func.apply(this, arguments), padded[1], padded[2]);
            };
        }
        if (ordinal) {
            formatTokenFunctions[ordinal] = function () {
                return this.localeData().ordinal(func.apply(this, arguments), token);
            };
        }
    }

    function removeFormattingTokens(input) {
        if (input.match(/\[[\s\S]/)) {
            return input.replace(/^\[|\]$/g, '');
        }
        return input.replace(/\\/g, '');
    }

    function makeFormatFunction(format) {
        var array = format.match(formattingTokens), i, length;

        for (i = 0, length = array.length; i < length; i++) {
            if (formatTokenFunctions[array[i]]) {
                array[i] = formatTokenFunctions[array[i]];
            } else {
                array[i] = removeFormattingTokens(array[i]);
            }
        }

        return function (mom) {
            var output = '';
            for (i = 0; i < length; i++) {
                output += array[i] instanceof Function ? array[i].call(mom, format) : array[i];
            }
            return output;
        };
    }

    // format date using native date object
    function formatMoment(m, format) {
        if (!m.isValid()) {
            return m.localeData().invalidDate();
        }

        format = expandFormat(format, m.localeData());
        formatFunctions[format] = formatFunctions[format] || makeFormatFunction(format);

        return formatFunctions[format](m);
    }

    function expandFormat(format, locale) {
        var i = 5;

        function replaceLongDateFormatTokens(input) {
            return locale.longDateFormat(input) || input;
        }

        localFormattingTokens.lastIndex = 0;
        while (i >= 0 && localFormattingTokens.test(format)) {
            format = format.replace(localFormattingTokens, replaceLongDateFormatTokens);
            localFormattingTokens.lastIndex = 0;
            i -= 1;
        }

        return format;
    }

    var match1         = /\d/;            //       0 - 9
    var match2         = /\d\d/;          //      00 - 99
    var match3         = /\d{3}/;         //     000 - 999
    var match4         = /\d{4}/;         //    0000 - 9999
    var match6         = /[+-]?\d{6}/;    // -999999 - 999999
    var match1to2      = /\d\d?/;         //       0 - 99
    var match3to4      = /\d\d\d\d?/;     //     999 - 9999
    var match5to6      = /\d\d\d\d\d\d?/; //   99999 - 999999
    var match1to3      = /\d{1,3}/;       //       0 - 999
    var match1to4      = /\d{1,4}/;       //       0 - 9999
    var match1to6      = /[+-]?\d{1,6}/;  // -999999 - 999999

    var matchUnsigned  = /\d+/;           //       0 - inf
    var matchSigned    = /[+-]?\d+/;      //    -inf - inf

    var matchOffset    = /Z|[+-]\d\d:?\d\d/gi; // +00:00 -00:00 +0000 -0000 or Z
    var matchShortOffset = /Z|[+-]\d\d(?::?\d\d)?/gi; // +00 -00 +00:00 -00:00 +0000 -0000 or Z

    var matchTimestamp = /[+-]?\d+(\.\d{1,3})?/; // 123456789 123456789.123

    // any word (or two) characters or numbers including two/three word month in arabic.
    // includes scottish gaelic two word and hyphenated months
    var matchWord = /[0-9]*(a[mn]\s?)?['a-z\u00A0-\u05FF\u0700-\uD7FF\uF900-\uFDCF\uFDF0-\uFFEF\-]+|[\u0600-\u06FF\/]+(\s*?[\u0600-\u06FF]+){1,2}/i;


    var regexes = {};

    function addRegexToken (token, regex, strictRegex) {
        regexes[token] = isFunction(regex) ? regex : function (isStrict) {
            return (isStrict && strictRegex) ? strictRegex : regex;
        };
    }

    function getParseRegexForToken (token, config) {
        if (!hasOwnProp(regexes, token)) {
            return new RegExp(unescapeFormat(token));
        }

        return regexes[token](config._strict, config._locale);
    }

    // Code from http://stackoverflow.com/questions/3561493/is-there-a-regexp-escape-function-in-javascript
    function unescapeFormat(s) {
        return s.replace('\\', '').replace(/\\(\[)|\\(\])|\[([^\]\[]*)\]|\\(.)/g, function (matched, p1, p2, p3, p4) {
            return p1 || p2 || p3 || p4;
        }).replace(/[-\/\\^$*+?.()|[\]{}]/g, '\\$&');
    }

    var tokens = {};

    function addParseToken (token, callback) {
        var i, func = callback;
        if (typeof token === 'string') {
            token = [token];
        }
        if (typeof callback === 'number') {
            func = function (input, array) {
                array[callback] = toInt(input);
            };
        }
        for (i = 0; i < token.length; i++) {
            tokens[token[i]] = func;
        }
    }

    function addWeekParseToken (token, callback) {
        addParseToken(token, function (input, array, config, token) {
            config._w = config._w || {};
            callback(input, config._w, config, token);
        });
    }

    function addTimeToArrayFromToken(token, input, config) {
        if (input != null && hasOwnProp(tokens, token)) {
            tokens[token](input, config._a, config, token);
        }
    }

    var YEAR = 0;
    var MONTH = 1;
    var DATE = 2;
    var HOUR = 3;
    var MINUTE = 4;
    var SECOND = 5;
    var MILLISECOND = 6;
    var WEEK = 7;
    var WEEKDAY = 8;

    function daysInMonth(year, month) {
        return new Date(Date.UTC(year, month + 1, 0)).getUTCDate();
    }

    // FORMATTING

    addFormatToken('M', ['MM', 2], 'Mo', function () {
        return this.month() + 1;
    });

    addFormatToken('MMM', 0, 0, function (format) {
        return this.localeData().monthsShort(this, format);
    });

    addFormatToken('MMMM', 0, 0, function (format) {
        return this.localeData().months(this, format);
    });

    // ALIASES

    addUnitAlias('month', 'M');

    // PARSING

    addRegexToken('M',    match1to2);
    addRegexToken('MM',   match1to2, match2);
    addRegexToken('MMM',  matchWord);
    addRegexToken('MMMM', matchWord);

    addParseToken(['M', 'MM'], function (input, array) {
        array[MONTH] = toInt(input) - 1;
    });

    addParseToken(['MMM', 'MMMM'], function (input, array, config, token) {
        var month = config._locale.monthsParse(input, token, config._strict);
        // if we didn't find a month name, mark the date as invalid.
        if (month != null) {
            array[MONTH] = month;
        } else {
            getParsingFlags(config).invalidMonth = input;
        }
    });

    // LOCALES

    var MONTHS_IN_FORMAT = /D[oD]?(\[[^\[\]]*\]|\s+)+MMMM?/;
    var defaultLocaleMonths = 'January_February_March_April_May_June_July_August_September_October_November_December'.split('_');
    function localeMonths (m, format) {
        return isArray(this._months) ? this._months[m.month()] :
            this._months[MONTHS_IN_FORMAT.test(format) ? 'format' : 'standalone'][m.month()];
    }

    var defaultLocaleMonthsShort = 'Jan_Feb_Mar_Apr_May_Jun_Jul_Aug_Sept_Oct_Nov_Dec'.split('_');
    function localeMonthsShort (m, format) {
        return isArray(this._monthsShort) ? this._monthsShort[m.month()] :
            this._monthsShort[MONTHS_IN_FORMAT.test(format) ? 'format' : 'standalone'][m.month()];
    }

    function localeMonthsParse (monthName, format, strict) {
        var i, mom, regex;

        if (!this._monthsParse) {
            this._monthsParse = [];
            this._longMonthsParse = [];
            this._shortMonthsParse = [];
        }

        for (i = 0; i < 12; i++) {
            // make the regex if we don't have it already
            mom = create_utc__createUTC([2000, i]);
            if (strict && !this._longMonthsParse[i]) {
                this._longMonthsParse[i] = new RegExp('^' + this.months(mom, '').replace('.', '') + '$', 'i');
                this._shortMonthsParse[i] = new RegExp('^' + this.monthsShort(mom, '').replace('.', '') + '$', 'i');
            }
            if (!strict && !this._monthsParse[i]) {
                regex = '^' + this.months(mom, '') + '|^' + this.monthsShort(mom, '');
                this._monthsParse[i] = new RegExp(regex.replace('.', ''), 'i');
            }
            // test the regex
            if (strict && format === 'MMMM' && this._longMonthsParse[i].test(monthName)) {
                return i;
            } else if (strict && format === 'MMM' && this._shortMonthsParse[i].test(monthName)) {
                return i;
            } else if (!strict && this._monthsParse[i].test(monthName)) {
                return i;
            }
        }
    }

    // MOMENTS

    function setMonth (mom, value) {
        var dayOfMonth;

        if (!mom.isValid()) {
            // No op
            return mom;
        }

        // TODO: Move this out of here!
        if (typeof value === 'string') {
            value = mom.localeData().monthsParse(value);
            // TODO: Another silent failure?
            if (typeof value !== 'number') {
                return mom;
            }
        }

        dayOfMonth = Math.min(mom.date(), daysInMonth(mom.year(), value));
        mom._d['set' + (mom._isUTC ? 'UTC' : '') + 'Month'](value, dayOfMonth);
        return mom;
    }

    function getSetMonth (value) {
        if (value != null) {
            setMonth(this, value);
            utils_hooks__hooks.updateOffset(this, true);
            return this;
        } else {
            return get_set__get(this, 'Month');
        }
    }

    function getDaysInMonth () {
        return daysInMonth(this.year(), this.month());
    }

    function checkOverflow (m) {
        var overflow;
        var a = m._a;

        if (a && getParsingFlags(m).overflow === -2) {
            overflow =
                a[MONTH]       < 0 || a[MONTH]       > 11  ? MONTH :
                a[DATE]        < 1 || a[DATE]        > daysInMonth(a[YEAR], a[MONTH]) ? DATE :
                a[HOUR]        < 0 || a[HOUR]        > 24 || (a[HOUR] === 24 && (a[MINUTE] !== 0 || a[SECOND] !== 0 || a[MILLISECOND] !== 0)) ? HOUR :
                a[MINUTE]      < 0 || a[MINUTE]      > 59  ? MINUTE :
                a[SECOND]      < 0 || a[SECOND]      > 59  ? SECOND :
                a[MILLISECOND] < 0 || a[MILLISECOND] > 999 ? MILLISECOND :
                -1;

            if (getParsingFlags(m)._overflowDayOfYear && (overflow < YEAR || overflow > DATE)) {
                overflow = DATE;
            }
            if (getParsingFlags(m)._overflowWeeks && overflow === -1) {
                overflow = WEEK;
            }
            if (getParsingFlags(m)._overflowWeekday && overflow === -1) {
                overflow = WEEKDAY;
            }

            getParsingFlags(m).overflow = overflow;
        }

        return m;
    }

    function warn(msg) {
        if (utils_hooks__hooks.suppressDeprecationWarnings === false && !isUndefined(console) && console.warn) {
            console.warn('Deprecation warning: ' + msg);
        }
    }

    function deprecate(msg, fn) {
        var firstTime = true;

        return extend(function () {
            if (firstTime) {
                warn(msg + '\nArguments: ' + Array.prototype.slice.call(arguments).join(', ') + '\n' + (new Error()).stack);
                firstTime = false;
            }
            return fn.apply(this, arguments);
        }, fn);
    }

    var deprecations = {};

    function deprecateSimple(name, msg) {
        if (!deprecations[name]) {
            warn(msg);
            deprecations[name] = true;
        }
    }

    utils_hooks__hooks.suppressDeprecationWarnings = false;

    // iso 8601 regex
    // 0000-00-00 0000-W00 or 0000-W00-0 + T + 00 or 00:00 or 00:00:00 or 00:00:00.000 + +00:00 or +0000 or +00)
    var extendedIsoRegex = /^\s*((?:[+-]\d{6}|\d{4})-(?:\d\d-\d\d|W\d\d-\d|W\d\d|\d\d\d|\d\d))(?:(T| )(\d\d(?::\d\d(?::\d\d(?:[.,]\d+)?)?)?)([\+\-]\d\d(?::?\d\d)?|\s*Z)?)?/;
    var basicIsoRegex = /^\s*((?:[+-]\d{6}|\d{4})(?:\d\d\d\d|W\d\d\d|W\d\d|\d\d\d|\d\d))(?:(T| )(\d\d(?:\d\d(?:\d\d(?:[.,]\d+)?)?)?)([\+\-]\d\d(?::?\d\d)?|\s*Z)?)?/;

    var tzRegex = /Z|[+-]\d\d(?::?\d\d)?/;

    var isoDates = [
        ['YYYYYY-MM-DD', /[+-]\d{6}-\d\d-\d\d/],
        ['YYYY-MM-DD', /\d{4}-\d\d-\d\d/],
        ['GGGG-[W]WW-E', /\d{4}-W\d\d-\d/],
        ['GGGG-[W]WW', /\d{4}-W\d\d/, false],
        ['YYYY-DDD', /\d{4}-\d{3}/],
        ['YYYY-MM', /\d{4}-\d\d/, false],
        ['YYYYYYMMDD', /[+-]\d{10}/],
        ['YYYYMMDD', /\d{8}/],
        // YYYYMM is NOT allowed by the standard
        ['GGGG[W]WWE', /\d{4}W\d{3}/],
        ['GGGG[W]WW', /\d{4}W\d{2}/, false],
        ['YYYYDDD', /\d{7}/]
    ];

    // iso time formats and regexes
    var isoTimes = [
        ['HH:mm:ss.SSSS', /\d\d:\d\d:\d\d\.\d+/],
        ['HH:mm:ss,SSSS', /\d\d:\d\d:\d\d,\d+/],
        ['HH:mm:ss', /\d\d:\d\d:\d\d/],
        ['HH:mm', /\d\d:\d\d/],
        ['HHmmss.SSSS', /\d\d\d\d\d\d\.\d+/],
        ['HHmmss,SSSS', /\d\d\d\d\d\d,\d+/],
        ['HHmmss', /\d\d\d\d\d\d/],
        ['HHmm', /\d\d\d\d/],
        ['HH', /\d\d/]
    ];

    var aspNetJsonRegex = /^\/?Date\((\-?\d+)/i;

    // date from iso format
    function configFromISO(config) {
        var i, l,
            string = config._i,
            match = extendedIsoRegex.exec(string) || basicIsoRegex.exec(string),
            allowTime, dateFormat, timeFormat, tzFormat;

        if (match) {
            getParsingFlags(config).iso = true;

            for (i = 0, l = isoDates.length; i < l; i++) {
                if (isoDates[i][1].exec(match[1])) {
                    dateFormat = isoDates[i][0];
                    allowTime = isoDates[i][2] !== false;
                    break;
                }
            }
            if (dateFormat == null) {
                config._isValid = false;
                return;
            }
            if (match[3]) {
                for (i = 0, l = isoTimes.length; i < l; i++) {
                    if (isoTimes[i][1].exec(match[3])) {
                        // match[2] should be 'T' or space
                        timeFormat = (match[2] || ' ') + isoTimes[i][0];
                        break;
                    }
                }
                if (timeFormat == null) {
                    config._isValid = false;
                    return;
                }
            }
            if (!allowTime && timeFormat != null) {
                config._isValid = false;
                return;
            }
            if (match[4]) {
                if (tzRegex.exec(match[4])) {
                    tzFormat = 'Z';
                } else {
                    config._isValid = false;
                    return;
                }
            }
            config._f = dateFormat + (timeFormat || '') + (tzFormat || '');
            configFromStringAndFormat(config);
        } else {
            config._isValid = false;
        }
    }

    // date from iso format or fallback
    function configFromString(config) {
        var matched = aspNetJsonRegex.exec(config._i);

        if (matched !== null) {
            config._d = new Date(+matched[1]);
            return;
        }

        configFromISO(config);
        if (config._isValid === false) {
            delete config._isValid;
            utils_hooks__hooks.createFromInputFallback(config);
        }
    }

    utils_hooks__hooks.createFromInputFallback = deprecate(
        'moment construction falls back to js Date. This is ' +
        'discouraged and will be removed in upcoming major ' +
        'release. Please refer to ' +
        'https://github.com/moment/moment/issues/1407 for more info.',
        function (config) {
            config._d = new Date(config._i + (config._useUTC ? ' UTC' : ''));
        }
    );

    function createDate (y, m, d, h, M, s, ms) {
        //can't just apply() to create a date:
        //http://stackoverflow.com/questions/181348/instantiating-a-javascript-object-by-calling-prototype-constructor-apply
        var date = new Date(y, m, d, h, M, s, ms);

        //the date constructor remaps years 0-99 to 1900-1999
        if (y < 100 && y >= 0 && isFinite(date.getFullYear())) {
            date.setFullYear(y);
        }
        return date;
    }

    function createUTCDate (y) {
        var date = new Date(Date.UTC.apply(null, arguments));

        //the Date.UTC function remaps years 0-99 to 1900-1999
        if (y < 100 && y >= 0 && isFinite(date.getUTCFullYear())) {
            date.setUTCFullYear(y);
        }
        return date;
    }

    // FORMATTING

    addFormatToken(0, ['YY', 2], 0, function () {
        return this.year() % 100;
    });

    addFormatToken(0, ['YYYY',   4],       0, 'year');
    addFormatToken(0, ['YYYYY',  5],       0, 'year');
    addFormatToken(0, ['YYYYYY', 6, true], 0, 'year');

    // ALIASES

    addUnitAlias('year', 'y');

    // PARSING

    addRegexToken('Y',      matchSigned);
    addRegexToken('YY',     match1to2, match2);
    addRegexToken('YYYY',   match1to4, match4);
    addRegexToken('YYYYY',  match1to6, match6);
    addRegexToken('YYYYYY', match1to6, match6);

    addParseToken(['YYYYY', 'YYYYYY'], YEAR);
    addParseToken('YYYY', function (input, array) {
        array[YEAR] = input.length === 2 ? utils_hooks__hooks.parseTwoDigitYear(input) : toInt(input);
    });
    addParseToken('YY', function (input, array) {
        array[YEAR] = utils_hooks__hooks.parseTwoDigitYear(input);
    });

    // HELPERS

    function daysInYear(year) {
        return isLeapYear(year) ? 366 : 365;
    }

    function isLeapYear(year) {
        return (year % 4 === 0 && year % 100 !== 0) || year % 400 === 0;
    }

    // HOOKS

    utils_hooks__hooks.parseTwoDigitYear = function (input) {
        return toInt(input) + (toInt(input) > 68 ? 1900 : 2000);
    };

    // MOMENTS

    var getSetYear = makeGetSet('FullYear', false);

    function getIsLeapYear () {
        return isLeapYear(this.year());
    }

    // start-of-first-week - start-of-year
    function firstWeekOffset(year, dow, doy) {
        var // first-week day -- which january is always in the first week (4 for iso, 1 for other)
            fwd = 7 + dow - doy,
            // first-week day local weekday -- which local weekday is fwd
            fwdlw = (7 + createUTCDate(year, 0, fwd).getUTCDay() - dow) % 7;

        return -fwdlw + fwd - 1;
    }

    //http://en.wikipedia.org/wiki/ISO_week_date#Calculating_a_date_given_the_year.2C_week_number_and_weekday
    function dayOfYearFromWeeks(year, week, weekday, dow, doy) {
        var localWeekday = (7 + weekday - dow) % 7,
            weekOffset = firstWeekOffset(year, dow, doy),
            dayOfYear = 1 + 7 * (week - 1) + localWeekday + weekOffset,
            resYear, resDayOfYear;

        if (dayOfYear <= 0) {
            resYear = year - 1;
            resDayOfYear = daysInYear(resYear) + dayOfYear;
        } else if (dayOfYear > daysInYear(year)) {
            resYear = year + 1;
            resDayOfYear = dayOfYear - daysInYear(year);
        } else {
            resYear = year;
            resDayOfYear = dayOfYear;
        }

        return {
            year: resYear,
            dayOfYear: resDayOfYear
        };
    }

    function weekOfYear(mom, dow, doy) {
        var weekOffset = firstWeekOffset(mom.year(), dow, doy),
            week = Math.floor((mom.dayOfYear() - weekOffset - 1) / 7) + 1,
            resWeek, resYear;

        if (week < 1) {
            resYear = mom.year() - 1;
            resWeek = week + weeksInYear(resYear, dow, doy);
        } else if (week > weeksInYear(mom.year(), dow, doy)) {
            resWeek = week - weeksInYear(mom.year(), dow, doy);
            resYear = mom.year() + 1;
        } else {
            resYear = mom.year();
            resWeek = week;
        }

        return {
            week: resWeek,
            year: resYear
        };
    }

    function weeksInYear(year, dow, doy) {
        var weekOffset = firstWeekOffset(year, dow, doy),
            weekOffsetNext = firstWeekOffset(year + 1, dow, doy);
        return (daysInYear(year) - weekOffset + weekOffsetNext) / 7;
    }

    // Pick the first defined of two or three arguments.
    function defaults(a, b, c) {
        if (a != null) {
            return a;
        }
        if (b != null) {
            return b;
        }
        return c;
    }

    function currentDateArray(config) {
        // hooks is actually the exported moment object
        var nowValue = new Date(utils_hooks__hooks.now());
        if (config._useUTC) {
            return [nowValue.getUTCFullYear(), nowValue.getUTCMonth(), nowValue.getUTCDate()];
        }
        return [nowValue.getFullYear(), nowValue.getMonth(), nowValue.getDate()];
    }

    // convert an array to a date.
    // the array should mirror the parameters below
    // note: all values past the year are optional and will default to the lowest possible value.
    // [year, month, day , hour, minute, second, millisecond]
    function configFromArray (config) {
        var i, date, input = [], currentDate, yearToUse;

        if (config._d) {
            return;
        }

        currentDate = currentDateArray(config);

        //compute day of the year from weeks and weekdays
        if (config._w && config._a[DATE] == null && config._a[MONTH] == null) {
            dayOfYearFromWeekInfo(config);
        }

        //if the day of the year is set, figure out what it is
        if (config._dayOfYear) {
            yearToUse = defaults(config._a[YEAR], currentDate[YEAR]);

            if (config._dayOfYear > daysInYear(yearToUse)) {
                getParsingFlags(config)._overflowDayOfYear = true;
            }

            date = createUTCDate(yearToUse, 0, config._dayOfYear);
            config._a[MONTH] = date.getUTCMonth();
            config._a[DATE] = date.getUTCDate();
        }

        // Default to current date.
        // * if no year, month, day of month are given, default to today
        // * if day of month is given, default month and year
        // * if month is given, default only year
        // * if year is given, don't default anything
        for (i = 0; i < 3 && config._a[i] == null; ++i) {
            config._a[i] = input[i] = currentDate[i];
        }

        // Zero out whatever was not defaulted, including time
        for (; i < 7; i++) {
            config._a[i] = input[i] = (config._a[i] == null) ? (i === 2 ? 1 : 0) : config._a[i];
        }

        // Check for 24:00:00.000
        if (config._a[HOUR] === 24 &&
                config._a[MINUTE] === 0 &&
                config._a[SECOND] === 0 &&
                config._a[MILLISECOND] === 0) {
            config._nextDay = true;
            config._a[HOUR] = 0;
        }

        config._d = (config._useUTC ? createUTCDate : createDate).apply(null, input);
        // Apply timezone offset from input. The actual utcOffset can be changed
        // with parseZone.
        if (config._tzm != null) {
            config._d.setUTCMinutes(config._d.getUTCMinutes() - config._tzm);
        }

        if (config._nextDay) {
            config._a[HOUR] = 24;
        }
    }

    function dayOfYearFromWeekInfo(config) {
        var w, weekYear, week, weekday, dow, doy, temp, weekdayOverflow;

        w = config._w;
        if (w.GG != null || w.W != null || w.E != null) {
            dow = 1;
            doy = 4;

            // TODO: We need to take the current isoWeekYear, but that depends on
            // how we interpret now (local, utc, fixed offset). So create
            // a now version of current config (take local/utc/offset flags, and
            // create now).
            weekYear = defaults(w.GG, config._a[YEAR], weekOfYear(local__createLocal(), 1, 4).year);
            week = defaults(w.W, 1);
            weekday = defaults(w.E, 1);
            if (weekday < 1 || weekday > 7) {
                weekdayOverflow = true;
            }
        } else {
            dow = config._locale._week.dow;
            doy = config._locale._week.doy;

            weekYear = defaults(w.gg, config._a[YEAR], weekOfYear(local__createLocal(), dow, doy).year);
            week = defaults(w.w, 1);

            if (w.d != null) {
                // weekday -- low day numbers are considered next week
                weekday = w.d;
                if (weekday < 0 || weekday > 6) {
                    weekdayOverflow = true;
                }
            } else if (w.e != null) {
                // local weekday -- counting starts from begining of week
                weekday = w.e + dow;
                if (w.e < 0 || w.e > 6) {
                    weekdayOverflow = true;
                }
            } else {
                // default to begining of week
                weekday = dow;
            }
        }
        if (week < 1 || week > weeksInYear(weekYear, dow, doy)) {
            getParsingFlags(config)._overflowWeeks = true;
        } else if (weekdayOverflow != null) {
            getParsingFlags(config)._overflowWeekday = true;
        } else {
            temp = dayOfYearFromWeeks(weekYear, week, weekday, dow, doy);
            config._a[YEAR] = temp.year;
            config._dayOfYear = temp.dayOfYear;
        }
    }

    // constant that refers to the ISO standard
    utils_hooks__hooks.ISO_8601 = function () {};

    // date from string and format string
    function configFromStringAndFormat(config) {
        // TODO: Move this to another part of the creation flow to prevent circular deps
        if (config._f === utils_hooks__hooks.ISO_8601) {
            configFromISO(config);
            return;
        }

        config._a = [];
        getParsingFlags(config).empty = true;

        // This array is used to make a Date, either with `new Date` or `Date.UTC`
        var string = '' + config._i,
            i, parsedInput, tokens, token, skipped,
            stringLength = string.length,
            totalParsedInputLength = 0;

        tokens = expandFormat(config._f, config._locale).match(formattingTokens) || [];

        for (i = 0; i < tokens.length; i++) {
            token = tokens[i];
            parsedInput = (string.match(getParseRegexForToken(token, config)) || [])[0];
            if (parsedInput) {
                skipped = string.substr(0, string.indexOf(parsedInput));
                if (skipped.length > 0) {
                    getParsingFlags(config).unusedInput.push(skipped);
                }
                string = string.slice(string.indexOf(parsedInput) + parsedInput.length);
                totalParsedInputLength += parsedInput.length;
            }
            // don't parse if it's not a known token
            if (formatTokenFunctions[token]) {
                if (parsedInput) {
                    getParsingFlags(config).empty = false;
                }
                else {
                    getParsingFlags(config).unusedTokens.push(token);
                }
                addTimeToArrayFromToken(token, parsedInput, config);
            }
            else if (config._strict && !parsedInput) {
                getParsingFlags(config).unusedTokens.push(token);
            }
        }

        // add remaining unparsed input length to the string
        getParsingFlags(config).charsLeftOver = stringLength - totalParsedInputLength;
        if (string.length > 0) {
            getParsingFlags(config).unusedInput.push(string);
        }

        // clear _12h flag if hour is <= 12
        if (getParsingFlags(config).bigHour === true &&
                config._a[HOUR] <= 12 &&
                config._a[HOUR] > 0) {
            getParsingFlags(config).bigHour = undefined;
        }
        // handle meridiem
        config._a[HOUR] = meridiemFixWrap(config._locale, config._a[HOUR], config._meridiem);

        configFromArray(config);
        checkOverflow(config);
    }


    function meridiemFixWrap (locale, hour, meridiem) {
        var isPm;

        if (meridiem == null) {
            // nothing to do
            return hour;
        }
        if (locale.meridiemHour != null) {
            return locale.meridiemHour(hour, meridiem);
        } else if (locale.isPM != null) {
            // Fallback
            isPm = locale.isPM(meridiem);
            if (isPm && hour < 12) {
                hour += 12;
            }
            if (!isPm && hour === 12) {
                hour = 0;
            }
            return hour;
        } else {
            // this is not supposed to happen
            return hour;
        }
    }

    // date from string and array of format strings
    function configFromStringAndArray(config) {
        var tempConfig,
            bestMoment,

            scoreToBeat,
            i,
            currentScore;

        if (config._f.length === 0) {
            getParsingFlags(config).invalidFormat = true;
            config._d = new Date(NaN);
            return;
        }

        for (i = 0; i < config._f.length; i++) {
            currentScore = 0;
            tempConfig = copyConfig({}, config);
            if (config._useUTC != null) {
                tempConfig._useUTC = config._useUTC;
            }
            tempConfig._f = config._f[i];
            configFromStringAndFormat(tempConfig);

            if (!valid__isValid(tempConfig)) {
                continue;
            }

            // if there is any input that was not parsed add a penalty for that format
            currentScore += getParsingFlags(tempConfig).charsLeftOver;

            //or tokens
            currentScore += getParsingFlags(tempConfig).unusedTokens.length * 10;

            getParsingFlags(tempConfig).score = currentScore;

            if (scoreToBeat == null || currentScore < scoreToBeat) {
                scoreToBeat = currentScore;
                bestMoment = tempConfig;
            }
        }

        extend(config, bestMoment || tempConfig);
    }

    function configFromObject(config) {
        if (config._d) {
            return;
        }

        var i = normalizeObjectUnits(config._i);
        config._a = map([i.year, i.month, i.day || i.date, i.hour, i.minute, i.second, i.millisecond], function (obj) {
            return obj && parseInt(obj, 10);
        });

        configFromArray(config);
    }

    function createFromConfig (config) {
        var res = new Moment(checkOverflow(prepareConfig(config)));
        if (res._nextDay) {
            // Adding is smart enough around DST
            res.add(1, 'd');
            res._nextDay = undefined;
        }

        return res;
    }

    function prepareConfig (config) {
        var input = config._i,
            format = config._f;

        config._locale = config._locale || locale_locales__getLocale(config._l);

        if (input === null || (format === undefined && input === '')) {
            return valid__createInvalid({nullInput: true});
        }

        if (typeof input === 'string') {
            config._i = input = config._locale.preparse(input);
        }

        if (isMoment(input)) {
            return new Moment(checkOverflow(input));
        } else if (isArray(format)) {
            configFromStringAndArray(config);
        } else if (format) {
            configFromStringAndFormat(config);
        } else if (isDate(input)) {
            config._d = input;
        } else {
            configFromInput(config);
        }

        if (!valid__isValid(config)) {
            config._d = null;
        }

        return config;
    }

    function configFromInput(config) {
        var input = config._i;
        if (input === undefined) {
            config._d = new Date(utils_hooks__hooks.now());
        } else if (isDate(input)) {
            config._d = new Date(+input);
        } else if (typeof input === 'string') {
            configFromString(config);
        } else if (isArray(input)) {
            config._a = map(input.slice(0), function (obj) {
                return parseInt(obj, 10);
            });
            configFromArray(config);
        } else if (typeof(input) === 'object') {
            configFromObject(config);
        } else if (typeof(input) === 'number') {
            // from milliseconds
            config._d = new Date(input);
        } else {
            utils_hooks__hooks.createFromInputFallback(config);
        }
    }

    function createLocalOrUTC (input, format, locale, strict, isUTC) {
        var c = {};

        if (typeof(locale) === 'boolean') {
            strict = locale;
            locale = undefined;
        }
        // object construction must be done this way.
        // https://github.com/moment/moment/issues/1423
        c._isAMomentObject = true;
        c._useUTC = c._isUTC = isUTC;
        c._l = locale;
        c._i = input;
        c._f = format;
        c._strict = strict;

        return createFromConfig(c);
    }

    function local__createLocal (input, format, locale, strict) {
        return createLocalOrUTC(input, format, locale, strict, false);
    }

    var prototypeMin = deprecate(
         'moment().min is deprecated, use moment.min instead. https://github.com/moment/moment/issues/1548',
         function () {
             var other = local__createLocal.apply(null, arguments);
             if (this.isValid() && other.isValid()) {
                 return other < this ? this : other;
             } else {
                 return valid__createInvalid();
             }
         }
     );

    var prototypeMax = deprecate(
        'moment().max is deprecated, use moment.max instead. https://github.com/moment/moment/issues/1548',
        function () {
            var other = local__createLocal.apply(null, arguments);
            if (this.isValid() && other.isValid()) {
                return other > this ? this : other;
            } else {
                return valid__createInvalid();
            }
        }
    );

    // Pick a moment m from moments so that m[fn](other) is true for all
    // other. This relies on the function fn to be transitive.
    //
    // moments should either be an array of moment objects or an array, whose
    // first element is an array of moment objects.
    function pickBy(fn, moments) {
        var res, i;
        if (moments.length === 1 && isArray(moments[0])) {
            moments = moments[0];
        }
        if (!moments.length) {
            return local__createLocal();
        }
        res = moments[0];
        for (i = 1; i < moments.length; ++i) {
            if (!moments[i].isValid() || moments[i][fn](res)) {
                res = moments[i];
            }
        }
        return res;
    }

    // TODO: Use [].sort instead?
    function min () {
        var args = [].slice.call(arguments, 0);

        return pickBy('isBefore', args);
    }

    function max () {
        var args = [].slice.call(arguments, 0);

        return pickBy('isAfter', args);
    }

    var now = Date.now || function () {
        return +(new Date());
    };

    function Duration (duration) {
        var normalizedInput = normalizeObjectUnits(duration),
            years = normalizedInput.year || 0,
            quarters = normalizedInput.quarter || 0,
            months = normalizedInput.month || 0,
            weeks = normalizedInput.week || 0,
            days = normalizedInput.day || 0,
            hours = normalizedInput.hour || 0,
            minutes = normalizedInput.minute || 0,
            seconds = normalizedInput.second || 0,
            milliseconds = normalizedInput.millisecond || 0;

        // representation for dateAddRemove
        this._milliseconds = +milliseconds +
            seconds * 1e3 + // 1000
            minutes * 6e4 + // 1000 * 60
            hours * 36e5; // 1000 * 60 * 60
        // Because of dateAddRemove treats 24 hours as different from a
        // day when working around DST, we need to store them separately
        this._days = +days +
            weeks * 7;
        // It is impossible translate months into days without knowing
        // which months you are are talking about, so we have to store
        // it separately.
        this._months = +months +
            quarters * 3 +
            years * 12;

        this._data = {};

        this._locale = locale_locales__getLocale();

        this._bubble();
    }

    function isDuration (obj) {
        return obj instanceof Duration;
    }

    // FORMATTING

    function offset (token, separator) {
        addFormatToken(token, 0, 0, function () {
            var offset = this.utcOffset();
            var sign = '+';
            if (offset < 0) {
                offset = -offset;
                sign = '-';
            }
            return sign + zeroFill(~~(offset / 60), 2) + separator + zeroFill(~~(offset) % 60, 2);
        });
    }

    offset('Z', ':');
    offset('ZZ', '');

    // PARSING

    addRegexToken('Z',  matchShortOffset);
    addRegexToken('ZZ', matchShortOffset);
    addParseToken(['Z', 'ZZ'], function (input, array, config) {
        config._useUTC = true;
        config._tzm = offsetFromString(matchShortOffset, input);
    });

    // HELPERS

    // timezone chunker
    // '+10:00' > ['10',  '00']
    // '-1530'  > ['-15', '30']
    var chunkOffset = /([\+\-]|\d\d)/gi;

    function offsetFromString(matcher, string) {
        var matches = ((string || '').match(matcher) || []);
        var chunk   = matches[matches.length - 1] || [];
        var parts   = (chunk + '').match(chunkOffset) || ['-', 0, 0];
        var minutes = +(parts[1] * 60) + toInt(parts[2]);

        return parts[0] === '+' ? minutes : -minutes;
    }

    // Return a moment from input, that is local/utc/zone equivalent to model.
    function cloneWithOffset(input, model) {
        var res, diff;
        if (model._isUTC) {
            res = model.clone();
            diff = (isMoment(input) || isDate(input) ? +input : +local__createLocal(input)) - (+res);
            // Use low-level api, because this fn is low-level api.
            res._d.setTime(+res._d + diff);
            utils_hooks__hooks.updateOffset(res, false);
            return res;
        } else {
            return local__createLocal(input).local();
        }
    }

    function getDateOffset (m) {
        // On Firefox.24 Date#getTimezoneOffset returns a floating point.
        // https://github.com/moment/moment/pull/1871
        return -Math.round(m._d.getTimezoneOffset() / 15) * 15;
    }

    // HOOKS

    // This function will be called whenever a moment is mutated.
    // It is intended to keep the offset in sync with the timezone.
    utils_hooks__hooks.updateOffset = function () {};

    // MOMENTS

    // keepLocalTime = true means only change the timezone, without
    // affecting the local hour. So 5:31:26 +0300 --[utcOffset(2, true)]-->
    // 5:31:26 +0200 It is possible that 5:31:26 doesn't exist with offset
    // +0200, so we adjust the time as needed, to be valid.
    //
    // Keeping the time actually adds/subtracts (one hour)
    // from the actual represented time. That is why we call updateOffset
    // a second time. In case it wants us to change the offset again
    // _changeInProgress == true case, then we have to adjust, because
    // there is no such time in the given timezone.
    function getSetOffset (input, keepLocalTime) {
        var offset = this._offset || 0,
            localAdjust;
        if (!this.isValid()) {
            return input != null ? this : NaN;
        }
        if (input != null) {
            if (typeof input === 'string') {
                input = offsetFromString(matchShortOffset, input);
            } else if (Math.abs(input) < 16) {
                input = input * 60;
            }
            if (!this._isUTC && keepLocalTime) {
                localAdjust = getDateOffset(this);
            }
            this._offset = input;
            this._isUTC = true;
            if (localAdjust != null) {
                this.add(localAdjust, 'm');
            }
            if (offset !== input) {
                if (!keepLocalTime || this._changeInProgress) {
                    add_subtract__addSubtract(this, create__createDuration(input - offset, 'm'), 1, false);
                } else if (!this._changeInProgress) {
                    this._changeInProgress = true;
                    utils_hooks__hooks.updateOffset(this, true);
                    this._changeInProgress = null;
                }
            }
            return this;
        } else {
            return this._isUTC ? offset : getDateOffset(this);
        }
    }

    function getSetZone (input, keepLocalTime) {
        if (input != null) {
            if (typeof input !== 'string') {
                input = -input;
            }

            this.utcOffset(input, keepLocalTime);

            return this;
        } else {
            return -this.utcOffset();
        }
    }

    function setOffsetToUTC (keepLocalTime) {
        return this.utcOffset(0, keepLocalTime);
    }

    function setOffsetToLocal (keepLocalTime) {
        if (this._isUTC) {
            this.utcOffset(0, keepLocalTime);
            this._isUTC = false;

            if (keepLocalTime) {
                this.subtract(getDateOffset(this), 'm');
            }
        }
        return this;
    }

    function setOffsetToParsedOffset () {
        if (this._tzm) {
            this.utcOffset(this._tzm);
        } else if (typeof this._i === 'string') {
            this.utcOffset(offsetFromString(matchOffset, this._i));
        }
        return this;
    }

    function hasAlignedHourOffset (input) {
        if (!this.isValid()) {
            return false;
        }
        input = input ? local__createLocal(input).utcOffset() : 0;

        return (this.utcOffset() - input) % 60 === 0;
    }

    function isDaylightSavingTime () {
        return (
            this.utcOffset() > this.clone().month(0).utcOffset() ||
            this.utcOffset() > this.clone().month(5).utcOffset()
        );
    }

    function isDaylightSavingTimeShifted () {
        if (!isUndefined(this._isDSTShifted)) {
            return this._isDSTShifted;
        }

        var c = {};

        copyConfig(c, this);
        c = prepareConfig(c);

        if (c._a) {
            var other = c._isUTC ? create_utc__createUTC(c._a) : local__createLocal(c._a);
            this._isDSTShifted = this.isValid() &&
                compareArrays(c._a, other.toArray()) > 0;
        } else {
            this._isDSTShifted = false;
        }

        return this._isDSTShifted;
    }

    function isLocal () {
        return this.isValid() ? !this._isUTC : false;
    }

    function isUtcOffset () {
        return this.isValid() ? this._isUTC : false;
    }

    function isUtc () {
        return this.isValid() ? this._isUTC && this._offset === 0 : false;
    }

    // ASP.NET json date format regex
    var aspNetRegex = /(\-)?(?:(\d*)[. ])?(\d+)\:(\d+)(?:\:(\d+)\.?(\d{3})?)?/;

    // from http://docs.closure-library.googlecode.com/git/closure_goog_date_date.js.source.html
    // somewhat more in line with 4.4.3.2 2004 spec, but allows decimal anywhere
    var isoRegex = /^(-)?P(?:(?:([0-9,.]*)Y)?(?:([0-9,.]*)M)?(?:([0-9,.]*)D)?(?:T(?:([0-9,.]*)H)?(?:([0-9,.]*)M)?(?:([0-9,.]*)S)?)?|([0-9,.]*)W)$/;

    function create__createDuration (input, key) {
        var duration = input,
            // matching against regexp is expensive, do it on demand
            match = null,
            sign,
            ret,
            diffRes;

        if (isDuration(input)) {
            duration = {
                ms : input._milliseconds,
                d  : input._days,
                M  : input._months
            };
        } else if (typeof input === 'number') {
            duration = {};
            if (key) {
                duration[key] = input;
            } else {
                duration.milliseconds = input;
            }
        } else if (!!(match = aspNetRegex.exec(input))) {
            sign = (match[1] === '-') ? -1 : 1;
            duration = {
                y  : 0,
                d  : toInt(match[DATE])        * sign,
                h  : toInt(match[HOUR])        * sign,
                m  : toInt(match[MINUTE])      * sign,
                s  : toInt(match[SECOND])      * sign,
                ms : toInt(match[MILLISECOND]) * sign
            };
        } else if (!!(match = isoRegex.exec(input))) {
            sign = (match[1] === '-') ? -1 : 1;
            duration = {
                y : parseIso(match[2], sign),
                M : parseIso(match[3], sign),
                d : parseIso(match[4], sign),
                h : parseIso(match[5], sign),
                m : parseIso(match[6], sign),
                s : parseIso(match[7], sign),
                w : parseIso(match[8], sign)
            };
        } else if (duration == null) {// checks for null or undefined
            duration = {};
        } else if (typeof duration === 'object' && ('from' in duration || 'to' in duration)) {
            diffRes = momentsDifference(local__createLocal(duration.from), local__createLocal(duration.to));

            duration = {};
            duration.ms = diffRes.milliseconds;
            duration.M = diffRes.months;
        }

        ret = new Duration(duration);

        if (isDuration(input) && hasOwnProp(input, '_locale')) {
            ret._locale = input._locale;
        }

        return ret;
    }

    create__createDuration.fn = Duration.prototype;

    function parseIso (inp, sign) {
        // We'd normally use ~~inp for this, but unfortunately it also
        // converts floats to ints.
        // inp may be undefined, so careful calling replace on it.
        var res = inp && parseFloat(inp.replace(',', '.'));
        // apply sign while we're at it
        return (isNaN(res) ? 0 : res) * sign;
    }

    function positiveMomentsDifference(base, other) {
        var res = {milliseconds: 0, months: 0};

        res.months = other.month() - base.month() +
            (other.year() - base.year()) * 12;
        if (base.clone().add(res.months, 'M').isAfter(other)) {
            --res.months;
        }

        res.milliseconds = +other - +(base.clone().add(res.months, 'M'));

        return res;
    }

    function momentsDifference(base, other) {
        var res;
        if (!(base.isValid() && other.isValid())) {
            return {milliseconds: 0, months: 0};
        }

        other = cloneWithOffset(other, base);
        if (base.isBefore(other)) {
            res = positiveMomentsDifference(base, other);
        } else {
            res = positiveMomentsDifference(other, base);
            res.milliseconds = -res.milliseconds;
            res.months = -res.months;
        }

        return res;
    }

    // TODO: remove 'name' arg after deprecation is removed
    function createAdder(direction, name) {
        return function (val, period) {
            var dur, tmp;
            //invert the arguments, but complain about it
            if (period !== null && !isNaN(+period)) {
                deprecateSimple(name, 'moment().' + name  + '(period, number) is deprecated. Please use moment().' + name + '(number, period).');
                tmp = val; val = period; period = tmp;
            }

            val = typeof val === 'string' ? +val : val;
            dur = create__createDuration(val, period);
            add_subtract__addSubtract(this, dur, direction);
            return this;
        };
    }

    function add_subtract__addSubtract (mom, duration, isAdding, updateOffset) {
        var milliseconds = duration._milliseconds,
            days = duration._days,
            months = duration._months;

        if (!mom.isValid()) {
            // No op
            return;
        }

        updateOffset = updateOffset == null ? true : updateOffset;

        if (milliseconds) {
            mom._d.setTime(+mom._d + milliseconds * isAdding);
        }
        if (days) {
            get_set__set(mom, 'Date', get_set__get(mom, 'Date') + days * isAdding);
        }
        if (months) {
            setMonth(mom, get_set__get(mom, 'Month') + months * isAdding);
        }
        if (updateOffset) {
            utils_hooks__hooks.updateOffset(mom, days || months);
        }
    }

    var add_subtract__add      = createAdder(1, 'add');
    var add_subtract__subtract = createAdder(-1, 'subtract');

    function moment_calendar__calendar (time, formats) {
        // We want to compare the start of today, vs this.
        // Getting start-of-today depends on whether we're local/utc/offset or not.
        var now = time || local__createLocal(),
            sod = cloneWithOffset(now, this).startOf('day'),
            diff = this.diff(sod, 'days', true),
            format = diff < -6 ? 'sameElse' :
                diff < -1 ? 'lastWeek' :
                diff < 0 ? 'lastDay' :
                diff < 1 ? 'sameDay' :
                diff < 2 ? 'nextDay' :
                diff < 7 ? 'nextWeek' : 'sameElse';

        var output = formats && (isFunction(formats[format]) ? formats[format]() : formats[format]);

        return this.format(output || this.localeData().calendar(format, this, local__createLocal(now)));
    }

    function clone () {
        return new Moment(this);
    }

    function isAfter (input, units) {
        var localInput = isMoment(input) ? input : local__createLocal(input);
        if (!(this.isValid() && localInput.isValid())) {
            return false;
        }
        units = normalizeUnits(!isUndefined(units) ? units : 'millisecond');
        if (units === 'millisecond') {
            return +this > +localInput;
        } else {
            return +localInput < +this.clone().startOf(units);
        }
    }

    function isBefore (input, units) {
        var localInput = isMoment(input) ? input : local__createLocal(input);
        if (!(this.isValid() && localInput.isValid())) {
            return false;
        }
        units = normalizeUnits(!isUndefined(units) ? units : 'millisecond');
        if (units === 'millisecond') {
            return +this < +localInput;
        } else {
            return +this.clone().endOf(units) < +localInput;
        }
    }

    function isBetween (from, to, units) {
        return this.isAfter(from, units) && this.isBefore(to, units);
    }

    function isSame (input, units) {
        var localInput = isMoment(input) ? input : local__createLocal(input),
            inputMs;
        if (!(this.isValid() && localInput.isValid())) {
            return false;
        }
        units = normalizeUnits(units || 'millisecond');
        if (units === 'millisecond') {
            return +this === +localInput;
        } else {
            inputMs = +localInput;
            return +(this.clone().startOf(units)) <= inputMs && inputMs <= +(this.clone().endOf(units));
        }
    }

    function isSameOrAfter (input, units) {
        return this.isSame(input, units) || this.isAfter(input,units);
    }

    function isSameOrBefore (input, units) {
        return this.isSame(input, units) || this.isBefore(input,units);
    }

    function diff (input, units, asFloat) {
        var that,
            zoneDelta,
            delta, output;

        if (!this.isValid()) {
            return NaN;
        }

        that = cloneWithOffset(input, this);

        if (!that.isValid()) {
            return NaN;
        }

        zoneDelta = (that.utcOffset() - this.utcOffset()) * 6e4;

        units = normalizeUnits(units);

        if (units === 'year' || units === 'month' || units === 'quarter') {
            output = monthDiff(this, that);
            if (units === 'quarter') {
                output = output / 3;
            } else if (units === 'year') {
                output = output / 12;
            }
        } else {
            delta = this - that;
            output = units === 'second' ? delta / 1e3 : // 1000
                units === 'minute' ? delta / 6e4 : // 1000 * 60
                units === 'hour' ? delta / 36e5 : // 1000 * 60 * 60
                units === 'day' ? (delta - zoneDelta) / 864e5 : // 1000 * 60 * 60 * 24, negate dst
                units === 'week' ? (delta - zoneDelta) / 6048e5 : // 1000 * 60 * 60 * 24 * 7, negate dst
                delta;
        }
        return asFloat ? output : absFloor(output);
    }

    function monthDiff (a, b) {
        // difference in months
        var wholeMonthDiff = ((b.year() - a.year()) * 12) + (b.month() - a.month()),
            // b is in (anchor - 1 month, anchor + 1 month)
            anchor = a.clone().add(wholeMonthDiff, 'months'),
            anchor2, adjust;

        if (b - anchor < 0) {
            anchor2 = a.clone().add(wholeMonthDiff - 1, 'months');
            // linear across the month
            adjust = (b - anchor) / (anchor - anchor2);
        } else {
            anchor2 = a.clone().add(wholeMonthDiff + 1, 'months');
            // linear across the month
            adjust = (b - anchor) / (anchor2 - anchor);
        }

        return -(wholeMonthDiff + adjust);
    }

    utils_hooks__hooks.defaultFormat = 'YYYY-MM-DDTHH:mm:ssZ';

    function toString () {
        return this.clone().locale('en').format('ddd MMM DD YYYY HH:mm:ss [GMT]ZZ');
    }

    function moment_format__toISOString () {
        var m = this.clone().utc();
        if (0 < m.year() && m.year() <= 9999) {
            if (isFunction(Date.prototype.toISOString)) {
                // native implementation is ~50x faster, use it when we can
                return this.toDate().toISOString();
            } else {
                return formatMoment(m, 'YYYY-MM-DD[T]HH:mm:ss.SSS[Z]');
            }
        } else {
            return formatMoment(m, 'YYYYYY-MM-DD[T]HH:mm:ss.SSS[Z]');
        }
    }

    function format (inputString) {
        var output = formatMoment(this, inputString || utils_hooks__hooks.defaultFormat);
        return this.localeData().postformat(output);
    }

    function from (time, withoutSuffix) {
        if (this.isValid() &&
                ((isMoment(time) && time.isValid()) ||
                 local__createLocal(time).isValid())) {
            return create__createDuration({to: this, from: time}).locale(this.locale()).humanize(!withoutSuffix);
        } else {
            return this.localeData().invalidDate();
        }
    }

    function fromNow (withoutSuffix) {
        return this.from(local__createLocal(), withoutSuffix);
    }

    function to (time, withoutSuffix) {
        if (this.isValid() &&
                ((isMoment(time) && time.isValid()) ||
                 local__createLocal(time).isValid())) {
            return create__createDuration({from: this, to: time}).locale(this.locale()).humanize(!withoutSuffix);
        } else {
            return this.localeData().invalidDate();
        }
    }

    function toNow (withoutSuffix) {
        return this.to(local__createLocal(), withoutSuffix);
    }

    // If passed a locale key, it will set the locale for this
    // instance.  Otherwise, it will return the locale configuration
    // variables for this instance.
    function locale (key) {
        var newLocaleData;

        if (key === undefined) {
            return this._locale._abbr;
        } else {
            newLocaleData = locale_locales__getLocale(key);
            if (newLocaleData != null) {
                this._locale = newLocaleData;
            }
            return this;
        }
    }

    var lang = deprecate(
        'moment().lang() is deprecated. Instead, use moment().localeData() to get the language configuration. Use moment().locale() to change languages.',
        function (key) {
            if (key === undefined) {
                return this.localeData();
            } else {
                return this.locale(key);
            }
        }
    );

    function localeData () {
        return this._locale;
    }

    function startOf (units) {
        units = normalizeUnits(units);
        // the following switch intentionally omits break keywords
        // to utilize falling through the cases.
        switch (units) {
        case 'year':
            this.month(0);
            /* falls through */
        case 'quarter':
        case 'month':
            this.date(1);
            /* falls through */
        case 'week':
        case 'isoWeek':
        case 'day':
            this.hours(0);
            /* falls through */
        case 'hour':
            this.minutes(0);
            /* falls through */
        case 'minute':
            this.seconds(0);
            /* falls through */
        case 'second':
            this.milliseconds(0);
        }

        // weeks are a special case
        if (units === 'week') {
            this.weekday(0);
        }
        if (units === 'isoWeek') {
            this.isoWeekday(1);
        }

        // quarters are also special
        if (units === 'quarter') {
            this.month(Math.floor(this.month() / 3) * 3);
        }

        return this;
    }

    function endOf (units) {
        units = normalizeUnits(units);
        if (units === undefined || units === 'millisecond') {
            return this;
        }
        return this.startOf(units).add(1, (units === 'isoWeek' ? 'week' : units)).subtract(1, 'ms');
    }

    function to_type__valueOf () {
        return +this._d - ((this._offset || 0) * 60000);
    }

    function unix () {
        return Math.floor(+this / 1000);
    }

    function toDate () {
        return this._offset ? new Date(+this) : this._d;
    }

    function toArray () {
        var m = this;
        return [m.year(), m.month(), m.date(), m.hour(), m.minute(), m.second(), m.millisecond()];
    }

    function toObject () {
        var m = this;
        return {
            years: m.year(),
            months: m.month(),
            date: m.date(),
            hours: m.hours(),
            minutes: m.minutes(),
            seconds: m.seconds(),
            milliseconds: m.milliseconds()
        };
    }

    function toJSON () {
        // JSON.stringify(new Date(NaN)) === 'null'
        return this.isValid() ? this.toISOString() : 'null';
    }

    function moment_valid__isValid () {
        return valid__isValid(this);
    }

    function parsingFlags () {
        return extend({}, getParsingFlags(this));
    }

    function invalidAt () {
        return getParsingFlags(this).overflow;
    }

    function creationData() {
        return {
            input: this._i,
            format: this._f,
            locale: this._locale,
            isUTC: this._isUTC,
            strict: this._strict
        };
    }

    // FORMATTING

    addFormatToken(0, ['gg', 2], 0, function () {
        return this.weekYear() % 100;
    });

    addFormatToken(0, ['GG', 2], 0, function () {
        return this.isoWeekYear() % 100;
    });

    function addWeekYearFormatToken (token, getter) {
        addFormatToken(0, [token, token.length], 0, getter);
    }

    addWeekYearFormatToken('gggg',     'weekYear');
    addWeekYearFormatToken('ggggg',    'weekYear');
    addWeekYearFormatToken('GGGG',  'isoWeekYear');
    addWeekYearFormatToken('GGGGG', 'isoWeekYear');

    // ALIASES

    addUnitAlias('weekYear', 'gg');
    addUnitAlias('isoWeekYear', 'GG');

    // PARSING

    addRegexToken('G',      matchSigned);
    addRegexToken('g',      matchSigned);
    addRegexToken('GG',     match1to2, match2);
    addRegexToken('gg',     match1to2, match2);
    addRegexToken('GGGG',   match1to4, match4);
    addRegexToken('gggg',   match1to4, match4);
    addRegexToken('GGGGG',  match1to6, match6);
    addRegexToken('ggggg',  match1to6, match6);

    addWeekParseToken(['gggg', 'ggggg', 'GGGG', 'GGGGG'], function (input, week, config, token) {
        week[token.substr(0, 2)] = toInt(input);
    });

    addWeekParseToken(['gg', 'GG'], function (input, week, config, token) {
        week[token] = utils_hooks__hooks.parseTwoDigitYear(input);
    });

    // MOMENTS

    function getSetWeekYear (input) {
        return getSetWeekYearHelper.call(this,
                input,
                this.week(),
                this.weekday(),
                this.localeData()._week.dow,
                this.localeData()._week.doy);
    }

    function getSetISOWeekYear (input) {
        return getSetWeekYearHelper.call(this,
                input, this.isoWeek(), this.isoWeekday(), 1, 4);
    }

    function getISOWeeksInYear () {
        return weeksInYear(this.year(), 1, 4);
    }

    function getWeeksInYear () {
        var weekInfo = this.localeData()._week;
        return weeksInYear(this.year(), weekInfo.dow, weekInfo.doy);
    }

    function getSetWeekYearHelper(input, week, weekday, dow, doy) {
        var weeksTarget;
        if (input == null) {
            return weekOfYear(this, dow, doy).year;
        } else {
            weeksTarget = weeksInYear(input, dow, doy);
            if (week > weeksTarget) {
                week = weeksTarget;
            }
            return setWeekAll.call(this, input, week, weekday, dow, doy);
        }
    }

    function setWeekAll(weekYear, week, weekday, dow, doy) {
        var dayOfYearData = dayOfYearFromWeeks(weekYear, week, weekday, dow, doy),
            date = createUTCDate(dayOfYearData.year, 0, dayOfYearData.dayOfYear);

        // console.log("got", weekYear, week, weekday, "set", date.toISOString());
        this.year(date.getUTCFullYear());
        this.month(date.getUTCMonth());
        this.date(date.getUTCDate());
        return this;
    }

    // FORMATTING

    addFormatToken('Q', 0, 'Qo', 'quarter');

    // ALIASES

    addUnitAlias('quarter', 'Q');

    // PARSING

    addRegexToken('Q', match1);
    addParseToken('Q', function (input, array) {
        array[MONTH] = (toInt(input) - 1) * 3;
    });

    // MOMENTS

    function getSetQuarter (input) {
        return input == null ? Math.ceil((this.month() + 1) / 3) : this.month((input - 1) * 3 + this.month() % 3);
    }

    // FORMATTING

    addFormatToken('w', ['ww', 2], 'wo', 'week');
    addFormatToken('W', ['WW', 2], 'Wo', 'isoWeek');

    // ALIASES

    addUnitAlias('week', 'w');
    addUnitAlias('isoWeek', 'W');

    // PARSING

    addRegexToken('w',  match1to2);
    addRegexToken('ww', match1to2, match2);
    addRegexToken('W',  match1to2);
    addRegexToken('WW', match1to2, match2);

    addWeekParseToken(['w', 'ww', 'W', 'WW'], function (input, week, config, token) {
        week[token.substr(0, 1)] = toInt(input);
    });

    // HELPERS

    // LOCALES

    function localeWeek (mom) {
        return weekOfYear(mom, this._week.dow, this._week.doy).week;
    }

    var defaultLocaleWeek = {
        dow : 0, // Sunday is the first day of the week.
        doy : 6  // The week that contains Jan 1st is the first week of the year.
    };

    function localeFirstDayOfWeek () {
        return this._week.dow;
    }

    function localeFirstDayOfYear () {
        return this._week.doy;
    }

    // MOMENTS

    function getSetWeek (input) {
        var week = this.localeData().week(this);
        return input == null ? week : this.add((input - week) * 7, 'd');
    }

    function getSetISOWeek (input) {
        var week = weekOfYear(this, 1, 4).week;
        return input == null ? week : this.add((input - week) * 7, 'd');
    }

    // FORMATTING

    addFormatToken('D', ['DD', 2], 'Do', 'date');

    // ALIASES

    addUnitAlias('date', 'D');

    // PARSING

    addRegexToken('D',  match1to2);
    addRegexToken('DD', match1to2, match2);
    addRegexToken('Do', function (isStrict, locale) {
        return isStrict ? locale._ordinalParse : locale._ordinalParseLenient;
    });

    addParseToken(['D', 'DD'], DATE);
    addParseToken('Do', function (input, array) {
        array[DATE] = toInt(input.match(match1to2)[0], 10);
    });

    // MOMENTS

    var getSetDayOfMonth = makeGetSet('Date', true);

    // FORMATTING

    addFormatToken('d', 0, 'do', 'day');

    addFormatToken('dd', 0, 0, function (format) {
        return this.localeData().weekdaysMin(this, format);
    });

    addFormatToken('ddd', 0, 0, function (format) {
        return this.localeData().weekdaysShort(this, format);
    });

    addFormatToken('dddd', 0, 0, function (format) {
        return this.localeData().weekdays(this, format);
    });

    addFormatToken('e', 0, 0, 'weekday');
    addFormatToken('E', 0, 0, 'isoWeekday');

    // ALIASES

    addUnitAlias('day', 'd');
    addUnitAlias('weekday', 'e');
    addUnitAlias('isoWeekday', 'E');

    // PARSING

    addRegexToken('d',    match1to2);
    addRegexToken('e',    match1to2);
    addRegexToken('E',    match1to2);
    addRegexToken('dd',   matchWord);
    addRegexToken('ddd',  matchWord);
    addRegexToken('dddd', matchWord);

    addWeekParseToken(['dd', 'ddd', 'dddd'], function (input, week, config, token) {
        var weekday = config._locale.weekdaysParse(input, token, config._strict);
        // if we didn't get a weekday name, mark the date as invalid
        if (weekday != null) {
            week.d = weekday;
        } else {
            getParsingFlags(config).invalidWeekday = input;
        }
    });

    addWeekParseToken(['d', 'e', 'E'], function (input, week, config, token) {
        week[token] = toInt(input);
    });

    // HELPERS

    function parseWeekday(input, locale) {
        if (typeof input !== 'string') {
            return input;
        }

        if (!isNaN(input)) {
            return parseInt(input, 10);
        }

        input = locale.weekdaysParse(input);
        if (typeof input === 'number') {
            return input;
        }

        return null;
    }

    // LOCALES

    var defaultLocaleWeekdays = 'Sunday_Monday_Tuesday_Wednesday_Thursday_Friday_Saturday'.split('_');
    function localeWeekdays (m, format) {
        return isArray(this._weekdays) ? this._weekdays[m.day()] :
            this._weekdays[this._weekdays.isFormat.test(format) ? 'format' : 'standalone'][m.day()];
    }

    var defaultLocaleWeekdaysShort = 'Sun_Mon_Tue_Wed_Thu_Fri_Sat'.split('_');
    function localeWeekdaysShort (m) {
        return this._weekdaysShort[m.day()];
    }

    var defaultLocaleWeekdaysMin = 'Su_Mo_Tu_We_Th_Fr_Sa'.split('_');
    function localeWeekdaysMin (m) {
        return this._weekdaysMin[m.day()];
    }

    function localeWeekdaysParse (weekdayName, format, strict) {
        var i, mom, regex;

        if (!this._weekdaysParse) {
            this._weekdaysParse = [];
            this._minWeekdaysParse = [];
            this._shortWeekdaysParse = [];
            this._fullWeekdaysParse = [];
        }

        for (i = 0; i < 7; i++) {
            // make the regex if we don't have it already

            mom = local__createLocal([2000, 1]).day(i);
            if (strict && !this._fullWeekdaysParse[i]) {
                this._fullWeekdaysParse[i] = new RegExp('^' + this.weekdays(mom, '').replace('.', '\.?') + '$', 'i');
                this._shortWeekdaysParse[i] = new RegExp('^' + this.weekdaysShort(mom, '').replace('.', '\.?') + '$', 'i');
                this._minWeekdaysParse[i] = new RegExp('^' + this.weekdaysMin(mom, '').replace('.', '\.?') + '$', 'i');
            }
            if (!this._weekdaysParse[i]) {
                regex = '^' + this.weekdays(mom, '') + '|^' + this.weekdaysShort(mom, '') + '|^' + this.weekdaysMin(mom, '');
                this._weekdaysParse[i] = new RegExp(regex.replace('.', ''), 'i');
            }
            // test the regex
            if (strict && format === 'dddd' && this._fullWeekdaysParse[i].test(weekdayName)) {
                return i;
            } else if (strict && format === 'ddd' && this._shortWeekdaysParse[i].test(weekdayName)) {
                return i;
            } else if (strict && format === 'dd' && this._minWeekdaysParse[i].test(weekdayName)) {
                return i;
            } else if (!strict && this._weekdaysParse[i].test(weekdayName)) {
                return i;
            }
        }
    }

    // MOMENTS

    function getSetDayOfWeek (input) {
        if (!this.isValid()) {
            return input != null ? this : NaN;
        }
        var day = this._isUTC ? this._d.getUTCDay() : this._d.getDay();
        if (input != null) {
            input = parseWeekday(input, this.localeData());
            return this.add(input - day, 'd');
        } else {
            return day;
        }
    }

    function getSetLocaleDayOfWeek (input) {
        if (!this.isValid()) {
            return input != null ? this : NaN;
        }
        var weekday = (this.day() + 7 - this.localeData()._week.dow) % 7;
        return input == null ? weekday : this.add(input - weekday, 'd');
    }

    function getSetISODayOfWeek (input) {
        if (!this.isValid()) {
            return input != null ? this : NaN;
        }
        // behaves the same as moment#day except
        // as a getter, returns 7 instead of 0 (1-7 range instead of 0-6)
        // as a setter, sunday should belong to the previous week.
        return input == null ? this.day() || 7 : this.day(this.day() % 7 ? input : input - 7);
    }

    // FORMATTING

    addFormatToken('DDD', ['DDDD', 3], 'DDDo', 'dayOfYear');

    // ALIASES

    addUnitAlias('dayOfYear', 'DDD');

    // PARSING

    addRegexToken('DDD',  match1to3);
    addRegexToken('DDDD', match3);
    addParseToken(['DDD', 'DDDD'], function (input, array, config) {
        config._dayOfYear = toInt(input);
    });

    // HELPERS

    // MOMENTS

    function getSetDayOfYear (input) {
        var dayOfYear = Math.round((this.clone().startOf('day') - this.clone().startOf('year')) / 864e5) + 1;
        return input == null ? dayOfYear : this.add((input - dayOfYear), 'd');
    }

    // FORMATTING

    function hFormat() {
        return this.hours() % 12 || 12;
    }

    addFormatToken('H', ['HH', 2], 0, 'hour');
    addFormatToken('h', ['hh', 2], 0, hFormat);

    addFormatToken('hmm', 0, 0, function () {
        return '' + hFormat.apply(this) + zeroFill(this.minutes(), 2);
    });

    addFormatToken('hmmss', 0, 0, function () {
        return '' + hFormat.apply(this) + zeroFill(this.minutes(), 2) +
            zeroFill(this.seconds(), 2);
    });

    addFormatToken('Hmm', 0, 0, function () {
        return '' + this.hours() + zeroFill(this.minutes(), 2);
    });

    addFormatToken('Hmmss', 0, 0, function () {
        return '' + this.hours() + zeroFill(this.minutes(), 2) +
            zeroFill(this.seconds(), 2);
    });

    function meridiem (token, lowercase) {
        addFormatToken(token, 0, 0, function () {
            return this.localeData().meridiem(this.hours(), this.minutes(), lowercase);
        });
    }

    meridiem('a', true);
    meridiem('A', false);

    // ALIASES

    addUnitAlias('hour', 'h');

    // PARSING

    function matchMeridiem (isStrict, locale) {
        return locale._meridiemParse;
    }

    addRegexToken('a',  matchMeridiem);
    addRegexToken('A',  matchMeridiem);
    addRegexToken('H',  match1to2);
    addRegexToken('h',  match1to2);
    addRegexToken('HH', match1to2, match2);
    addRegexToken('hh', match1to2, match2);

    addRegexToken('hmm', match3to4);
    addRegexToken('hmmss', match5to6);
    addRegexToken('Hmm', match3to4);
    addRegexToken('Hmmss', match5to6);

    addParseToken(['H', 'HH'], HOUR);
    addParseToken(['a', 'A'], function (input, array, config) {
        config._isPm = config._locale.isPM(input);
        config._meridiem = input;
    });
    addParseToken(['h', 'hh'], function (input, array, config) {
        array[HOUR] = toInt(input);
        getParsingFlags(config).bigHour = true;
    });
    addParseToken('hmm', function (input, array, config) {
        var pos = input.length - 2;
        array[HOUR] = toInt(input.substr(0, pos));
        array[MINUTE] = toInt(input.substr(pos));
        getParsingFlags(config).bigHour = true;
    });
    addParseToken('hmmss', function (input, array, config) {
        var pos1 = input.length - 4;
        var pos2 = input.length - 2;
        array[HOUR] = toInt(input.substr(0, pos1));
        array[MINUTE] = toInt(input.substr(pos1, 2));
        array[SECOND] = toInt(input.substr(pos2));
        getParsingFlags(config).bigHour = true;
    });
    addParseToken('Hmm', function (input, array, config) {
        var pos = input.length - 2;
        array[HOUR] = toInt(input.substr(0, pos));
        array[MINUTE] = toInt(input.substr(pos));
    });
    addParseToken('Hmmss', function (input, array, config) {
        var pos1 = input.length - 4;
        var pos2 = input.length - 2;
        array[HOUR] = toInt(input.substr(0, pos1));
        array[MINUTE] = toInt(input.substr(pos1, 2));
        array[SECOND] = toInt(input.substr(pos2));
    });

    // LOCALES

    function localeIsPM (input) {
        // IE8 Quirks Mode & IE7 Standards Mode do not allow accessing strings like arrays
        // Using charAt should be more compatible.
        return ((input + '').toLowerCase().charAt(0) === 'p');
    }

    var defaultLocaleMeridiemParse = /[ap]\.?m?\.?/i;
    function localeMeridiem (hours, minutes, isLower) {
        if (hours > 11) {
            return isLower ? 'pm' : 'PM';
        } else {
            return isLower ? 'am' : 'AM';
        }
    }


    // MOMENTS

    // Setting the hour should keep the time, because the user explicitly
    // specified which hour he wants. So trying to maintain the same hour (in
    // a new timezone) makes sense. Adding/subtracting hours does not follow
    // this rule.
    var getSetHour = makeGetSet('Hours', true);

    // FORMATTING

    addFormatToken('m', ['mm', 2], 0, 'minute');

    // ALIASES

    addUnitAlias('minute', 'm');

    // PARSING

    addRegexToken('m',  match1to2);
    addRegexToken('mm', match1to2, match2);
    addParseToken(['m', 'mm'], MINUTE);

    // MOMENTS

    var getSetMinute = makeGetSet('Minutes', false);

    // FORMATTING

    addFormatToken('s', ['ss', 2], 0, 'second');

    // ALIASES

    addUnitAlias('second', 's');

    // PARSING

    addRegexToken('s',  match1to2);
    addRegexToken('ss', match1to2, match2);
    addParseToken(['s', 'ss'], SECOND);

    // MOMENTS

    var getSetSecond = makeGetSet('Seconds', false);

    // FORMATTING

    addFormatToken('S', 0, 0, function () {
        return ~~(this.millisecond() / 100);
    });

    addFormatToken(0, ['SS', 2], 0, function () {
        return ~~(this.millisecond() / 10);
    });

    addFormatToken(0, ['SSS', 3], 0, 'millisecond');
    addFormatToken(0, ['SSSS', 4], 0, function () {
        return this.millisecond() * 10;
    });
    addFormatToken(0, ['SSSSS', 5], 0, function () {
        return this.millisecond() * 100;
    });
    addFormatToken(0, ['SSSSSS', 6], 0, function () {
        return this.millisecond() * 1000;
    });
    addFormatToken(0, ['SSSSSSS', 7], 0, function () {
        return this.millisecond() * 10000;
    });
    addFormatToken(0, ['SSSSSSSS', 8], 0, function () {
        return this.millisecond() * 100000;
    });
    addFormatToken(0, ['SSSSSSSSS', 9], 0, function () {
        return this.millisecond() * 1000000;
    });


    // ALIASES

    addUnitAlias('millisecond', 'ms');

    // PARSING

    addRegexToken('S',    match1to3, match1);
    addRegexToken('SS',   match1to3, match2);
    addRegexToken('SSS',  match1to3, match3);

    var token;
    for (token = 'SSSS'; token.length <= 9; token += 'S') {
        addRegexToken(token, matchUnsigned);
    }

    function parseMs(input, array) {
        array[MILLISECOND] = toInt(('0.' + input) * 1000);
    }

    for (token = 'S'; token.length <= 9; token += 'S') {
        addParseToken(token, parseMs);
    }
    // MOMENTS

    var getSetMillisecond = makeGetSet('Milliseconds', false);

    // FORMATTING

    addFormatToken('z',  0, 0, 'zoneAbbr');
    addFormatToken('zz', 0, 0, 'zoneName');

    // MOMENTS

    function getZoneAbbr () {
        return this._isUTC ? 'UTC' : '';
    }

    function getZoneName () {
        return this._isUTC ? 'Coordinated Universal Time' : '';
    }

    var momentPrototype__proto = Moment.prototype;

    momentPrototype__proto.add               = add_subtract__add;
    momentPrototype__proto.calendar          = moment_calendar__calendar;
    momentPrototype__proto.clone             = clone;
    momentPrototype__proto.diff              = diff;
    momentPrototype__proto.endOf             = endOf;
    momentPrototype__proto.format            = format;
    momentPrototype__proto.from              = from;
    momentPrototype__proto.fromNow           = fromNow;
    momentPrototype__proto.to                = to;
    momentPrototype__proto.toNow             = toNow;
    momentPrototype__proto.get               = getSet;
    momentPrototype__proto.invalidAt         = invalidAt;
    momentPrototype__proto.isAfter           = isAfter;
    momentPrototype__proto.isBefore          = isBefore;
    momentPrototype__proto.isBetween         = isBetween;
    momentPrototype__proto.isSame            = isSame;
    momentPrototype__proto.isSameOrAfter     = isSameOrAfter;
    momentPrototype__proto.isSameOrBefore    = isSameOrBefore;
    momentPrototype__proto.isValid           = moment_valid__isValid;
    momentPrototype__proto.lang              = lang;
    momentPrototype__proto.locale            = locale;
    momentPrototype__proto.localeData        = localeData;
    momentPrototype__proto.max               = prototypeMax;
    momentPrototype__proto.min               = prototypeMin;
    momentPrototype__proto.parsingFlags      = parsingFlags;
    momentPrototype__proto.set               = getSet;
    momentPrototype__proto.startOf           = startOf;
    momentPrototype__proto.subtract          = add_subtract__subtract;
    momentPrototype__proto.toArray           = toArray;
    momentPrototype__proto.toObject          = toObject;
    momentPrototype__proto.toDate            = toDate;
    momentPrototype__proto.toISOString       = moment_format__toISOString;
    momentPrototype__proto.toJSON            = toJSON;
    momentPrototype__proto.toString          = toString;
    momentPrototype__proto.unix              = unix;
    momentPrototype__proto.valueOf           = to_type__valueOf;
    momentPrototype__proto.creationData      = creationData;

    // Year
    momentPrototype__proto.year       = getSetYear;
    momentPrototype__proto.isLeapYear = getIsLeapYear;

    // Week Year
    momentPrototype__proto.weekYear    = getSetWeekYear;
    momentPrototype__proto.isoWeekYear = getSetISOWeekYear;

    // Quarter
    momentPrototype__proto.quarter = momentPrototype__proto.quarters = getSetQuarter;

    // Month
    momentPrototype__proto.month       = getSetMonth;
    momentPrototype__proto.daysInMonth = getDaysInMonth;

    // Week
    momentPrototype__proto.week           = momentPrototype__proto.weeks        = getSetWeek;
    momentPrototype__proto.isoWeek        = momentPrototype__proto.isoWeeks     = getSetISOWeek;
    momentPrototype__proto.weeksInYear    = getWeeksInYear;
    momentPrototype__proto.isoWeeksInYear = getISOWeeksInYear;

    // Day
    momentPrototype__proto.date       = getSetDayOfMonth;
    momentPrototype__proto.day        = momentPrototype__proto.days             = getSetDayOfWeek;
    momentPrototype__proto.weekday    = getSetLocaleDayOfWeek;
    momentPrototype__proto.isoWeekday = getSetISODayOfWeek;
    momentPrototype__proto.dayOfYear  = getSetDayOfYear;

    // Hour
    momentPrototype__proto.hour = momentPrototype__proto.hours = getSetHour;

    // Minute
    momentPrototype__proto.minute = momentPrototype__proto.minutes = getSetMinute;

    // Second
    momentPrototype__proto.second = momentPrototype__proto.seconds = getSetSecond;

    // Millisecond
    momentPrototype__proto.millisecond = momentPrototype__proto.milliseconds = getSetMillisecond;

    // Offset
    momentPrototype__proto.utcOffset            = getSetOffset;
    momentPrototype__proto.utc                  = setOffsetToUTC;
    momentPrototype__proto.local                = setOffsetToLocal;
    momentPrototype__proto.parseZone            = setOffsetToParsedOffset;
    momentPrototype__proto.hasAlignedHourOffset = hasAlignedHourOffset;
    momentPrototype__proto.isDST                = isDaylightSavingTime;
    momentPrototype__proto.isDSTShifted         = isDaylightSavingTimeShifted;
    momentPrototype__proto.isLocal              = isLocal;
    momentPrototype__proto.isUtcOffset          = isUtcOffset;
    momentPrototype__proto.isUtc                = isUtc;
    momentPrototype__proto.isUTC                = isUtc;

    // Timezone
    momentPrototype__proto.zoneAbbr = getZoneAbbr;
    momentPrototype__proto.zoneName = getZoneName;

    // Deprecations
    momentPrototype__proto.dates  = deprecate('dates accessor is deprecated. Use date instead.', getSetDayOfMonth);
    momentPrototype__proto.months = deprecate('months accessor is deprecated. Use month instead', getSetMonth);
    momentPrototype__proto.years  = deprecate('years accessor is deprecated. Use year instead', getSetYear);
    momentPrototype__proto.zone   = deprecate('moment().zone is deprecated, use moment().utcOffset instead. https://github.com/moment/moment/issues/1779', getSetZone);

    var momentPrototype = momentPrototype__proto;

    function moment__createUnix (input) {
        return local__createLocal(input * 1000);
    }

    function moment__createInZone () {
        return local__createLocal.apply(null, arguments).parseZone();
    }

    var defaultCalendar = {
        sameDay : '[Today at] LT',
        nextDay : '[Tomorrow at] LT',
        nextWeek : 'dddd [at] LT',
        lastDay : '[Yesterday at] LT',
        lastWeek : '[Last] dddd [at] LT',
        sameElse : 'L'
    };

    function locale_calendar__calendar (key, mom, now) {
        var output = this._calendar[key];
        return isFunction(output) ? output.call(mom, now) : output;
    }

    var defaultLongDateFormat = {
        LTS  : 'h:mm:ss A',
        LT   : 'h:mm A',
        L    : 'MM/DD/YYYY',
        LL   : 'MMMM D, YYYY',
        LLL  : 'MMMM D, YYYY h:mm A',
        LLLL : 'dddd, MMMM D, YYYY h:mm A'
    };

    function longDateFormat (key) {
        var format = this._longDateFormat[key],
            formatUpper = this._longDateFormat[key.toUpperCase()];

        if (format || !formatUpper) {
            return format;
        }

        this._longDateFormat[key] = formatUpper.replace(/MMMM|MM|DD|dddd/g, function (val) {
            return val.slice(1);
        });

        return this._longDateFormat[key];
    }

    var defaultInvalidDate = 'Invalid date';

    function invalidDate () {
        return this._invalidDate;
    }

    var defaultOrdinal = '%d';
    var defaultOrdinalParse = /\d{1,2}/;

    function ordinal (number) {
        return this._ordinal.replace('%d', number);
    }

    function preParsePostFormat (string) {
        return string;
    }

    var defaultRelativeTime = {
        future : 'in %s',
        past   : '%s ago',
        s  : 'a few seconds',
        m  : 'a minute',
        mm : '%d minutes',
        h  : 'an hour',
        hh : '%d hours',
        d  : 'a day',
        dd : '%d days',
        M  : 'a month',
        MM : '%d months',
        y  : 'a year',
        yy : '%d years'
    };

    function relative__relativeTime (number, withoutSuffix, string, isFuture) {
        var output = this._relativeTime[string];
        return (isFunction(output)) ?
            output(number, withoutSuffix, string, isFuture) :
            output.replace(/%d/i, number);
    }

    function pastFuture (diff, output) {
        var format = this._relativeTime[diff > 0 ? 'future' : 'past'];
        return isFunction(format) ? format(output) : format.replace(/%s/i, output);
    }

    function locale_set__set (config) {
        var prop, i;
        for (i in config) {
            prop = config[i];
            if (isFunction(prop)) {
                this[i] = prop;
            } else {
                this['_' + i] = prop;
            }
        }
        // Lenient ordinal parsing accepts just a number in addition to
        // number + (possibly) stuff coming from _ordinalParseLenient.
        this._ordinalParseLenient = new RegExp(this._ordinalParse.source + '|' + (/\d{1,2}/).source);
    }

    var prototype__proto = Locale.prototype;

    prototype__proto._calendar       = defaultCalendar;
    prototype__proto.calendar        = locale_calendar__calendar;
    prototype__proto._longDateFormat = defaultLongDateFormat;
    prototype__proto.longDateFormat  = longDateFormat;
    prototype__proto._invalidDate    = defaultInvalidDate;
    prototype__proto.invalidDate     = invalidDate;
    prototype__proto._ordinal        = defaultOrdinal;
    prototype__proto.ordinal         = ordinal;
    prototype__proto._ordinalParse   = defaultOrdinalParse;
    prototype__proto.preparse        = preParsePostFormat;
    prototype__proto.postformat      = preParsePostFormat;
    prototype__proto._relativeTime   = defaultRelativeTime;
    prototype__proto.relativeTime    = relative__relativeTime;
    prototype__proto.pastFuture      = pastFuture;
    prototype__proto.set             = locale_set__set;

    // Month
    prototype__proto.months       =        localeMonths;
    prototype__proto._months      = defaultLocaleMonths;
    prototype__proto.monthsShort  =        localeMonthsShort;
    prototype__proto._monthsShort = defaultLocaleMonthsShort;
    prototype__proto.monthsParse  =        localeMonthsParse;

    // Week
    prototype__proto.week = localeWeek;
    prototype__proto._week = defaultLocaleWeek;
    prototype__proto.firstDayOfYear = localeFirstDayOfYear;
    prototype__proto.firstDayOfWeek = localeFirstDayOfWeek;

    // Day of Week
    prototype__proto.weekdays       =        localeWeekdays;
    prototype__proto._weekdays      = defaultLocaleWeekdays;
    prototype__proto.weekdaysMin    =        localeWeekdaysMin;
    prototype__proto._weekdaysMin   = defaultLocaleWeekdaysMin;
    prototype__proto.weekdaysShort  =        localeWeekdaysShort;
    prototype__proto._weekdaysShort = defaultLocaleWeekdaysShort;
    prototype__proto.weekdaysParse  =        localeWeekdaysParse;

    // Hours
    prototype__proto.isPM = localeIsPM;
    prototype__proto._meridiemParse = defaultLocaleMeridiemParse;
    prototype__proto.meridiem = localeMeridiem;

    function lists__get (format, index, field, setter) {
        var locale = locale_locales__getLocale();
        var utc = create_utc__createUTC().set(setter, index);
        return locale[field](utc, format);
    }

    function list (format, index, field, count, setter) {
        if (typeof format === 'number') {
            index = format;
            format = undefined;
        }

        format = format || '';

        if (index != null) {
            return lists__get(format, index, field, setter);
        }

        var i;
        var out = [];
        for (i = 0; i < count; i++) {
            out[i] = lists__get(format, i, field, setter);
        }
        return out;
    }

    function lists__listMonths (format, index) {
        return list(format, index, 'months', 12, 'month');
    }

    function lists__listMonthsShort (format, index) {
        return list(format, index, 'monthsShort', 12, 'month');
    }

    function lists__listWeekdays (format, index) {
        return list(format, index, 'weekdays', 7, 'day');
    }

    function lists__listWeekdaysShort (format, index) {
        return list(format, index, 'weekdaysShort', 7, 'day');
    }

    function lists__listWeekdaysMin (format, index) {
        return list(format, index, 'weekdaysMin', 7, 'day');
    }

    locale_locales__getSetGlobalLocale('en', {
        monthsParse : [/^jan/i, /^feb/i, /^mar/i, /^apr/i, /^may/i, /^jun/i, /^jul/i, /^aug/i, /^sep/i, /^oct/i, /^nov/i, /^dec/i],
        longMonthsParse : [/^january$/i, /^february$/i, /^march$/i, /^april$/i, /^may$/i, /^june$/i, /^july$/i, /^august$/i, /^september$/i, /^october$/i, /^november$/i, /^december$/i],
        shortMonthsParse : [/^jan$/i, /^feb$/i, /^mar$/i, /^apr$/i, /^may$/i, /^jun$/i, /^jul$/i, /^aug/i, /^sept?$/i, /^oct$/i, /^nov$/i, /^dec$/i],
        ordinalParse: /\d{1,2}(th|st|nd|rd)/,
        ordinal : function (number) {
            var b = number % 10,
                output = (toInt(number % 100 / 10) === 1) ? 'th' :
                (b === 1) ? 'st' :
                (b === 2) ? 'nd' :
                (b === 3) ? 'rd' : 'th';
            return number + output;
        }
    });

    // Side effect imports
    utils_hooks__hooks.lang = deprecate('moment.lang is deprecated. Use moment.locale instead.', locale_locales__getSetGlobalLocale);
    utils_hooks__hooks.langData = deprecate('moment.langData is deprecated. Use moment.localeData instead.', locale_locales__getLocale);

    var mathAbs = Math.abs;

    function duration_abs__abs () {
        var data           = this._data;

        this._milliseconds = mathAbs(this._milliseconds);
        this._days         = mathAbs(this._days);
        this._months       = mathAbs(this._months);

        data.milliseconds  = mathAbs(data.milliseconds);
        data.seconds       = mathAbs(data.seconds);
        data.minutes       = mathAbs(data.minutes);
        data.hours         = mathAbs(data.hours);
        data.months        = mathAbs(data.months);
        data.years         = mathAbs(data.years);

        return this;
    }

    function duration_add_subtract__addSubtract (duration, input, value, direction) {
        var other = create__createDuration(input, value);

        duration._milliseconds += direction * other._milliseconds;
        duration._days         += direction * other._days;
        duration._months       += direction * other._months;

        return duration._bubble();
    }

    // supports only 2.0-style add(1, 's') or add(duration)
    function duration_add_subtract__add (input, value) {
        return duration_add_subtract__addSubtract(this, input, value, 1);
    }

    // supports only 2.0-style subtract(1, 's') or subtract(duration)
    function duration_add_subtract__subtract (input, value) {
        return duration_add_subtract__addSubtract(this, input, value, -1);
    }

    function absCeil (number) {
        if (number < 0) {
            return Math.floor(number);
        } else {
            return Math.ceil(number);
        }
    }

    function bubble () {
        var milliseconds = this._milliseconds;
        var days         = this._days;
        var months       = this._months;
        var data         = this._data;
        var seconds, minutes, hours, years, monthsFromDays;

        // if we have a mix of positive and negative values, bubble down first
        // check: https://github.com/moment/moment/issues/2166
        if (!((milliseconds >= 0 && days >= 0 && months >= 0) ||
                (milliseconds <= 0 && days <= 0 && months <= 0))) {
            milliseconds += absCeil(monthsToDays(months) + days) * 864e5;
            days = 0;
            months = 0;
        }

        // The following code bubbles up values, see the tests for
        // examples of what that means.
        data.milliseconds = milliseconds % 1000;

        seconds           = absFloor(milliseconds / 1000);
        data.seconds      = seconds % 60;

        minutes           = absFloor(seconds / 60);
        data.minutes      = minutes % 60;

        hours             = absFloor(minutes / 60);
        data.hours        = hours % 24;

        days += absFloor(hours / 24);

        // convert days to months
        monthsFromDays = absFloor(daysToMonths(days));
        months += monthsFromDays;
        days -= absCeil(monthsToDays(monthsFromDays));

        // 12 months -> 1 year
        years = absFloor(months / 12);
        months %= 12;

        data.days   = days;
        data.months = months;
        data.years  = years;

        return this;
    }

    function daysToMonths (days) {
        // 400 years have 146097 days (taking into account leap year rules)
        // 400 years have 12 months === 4800
        return days * 4800 / 146097;
    }

    function monthsToDays (months) {
        // the reverse of daysToMonths
        return months * 146097 / 4800;
    }

    function as (units) {
        var days;
        var months;
        var milliseconds = this._milliseconds;

        units = normalizeUnits(units);

        if (units === 'month' || units === 'year') {
            days   = this._days   + milliseconds / 864e5;
            months = this._months + daysToMonths(days);
            return units === 'month' ? months : months / 12;
        } else {
            // handle milliseconds separately because of floating point math errors (issue #1867)
            days = this._days + Math.round(monthsToDays(this._months));
            switch (units) {
                case 'week'   : return days / 7     + milliseconds / 6048e5;
                case 'day'    : return days         + milliseconds / 864e5;
                case 'hour'   : return days * 24    + milliseconds / 36e5;
                case 'minute' : return days * 1440  + milliseconds / 6e4;
                case 'second' : return days * 86400 + milliseconds / 1000;
                // Math.floor prevents floating point math errors here
                case 'millisecond': return Math.floor(days * 864e5) + milliseconds;
                default: throw new Error('Unknown unit ' + units);
            }
        }
    }

    // TODO: Use this.as('ms')?
    function duration_as__valueOf () {
        return (
            this._milliseconds +
            this._days * 864e5 +
            (this._months % 12) * 2592e6 +
            toInt(this._months / 12) * 31536e6
        );
    }

    function makeAs (alias) {
        return function () {
            return this.as(alias);
        };
    }

    var asMilliseconds = makeAs('ms');
    var asSeconds      = makeAs('s');
    var asMinutes      = makeAs('m');
    var asHours        = makeAs('h');
    var asDays         = makeAs('d');
    var asWeeks        = makeAs('w');
    var asMonths       = makeAs('M');
    var asYears        = makeAs('y');

    function duration_get__get (units) {
        units = normalizeUnits(units);
        return this[units + 's']();
    }

    function makeGetter(name) {
        return function () {
            return this._data[name];
        };
    }

    var milliseconds = makeGetter('milliseconds');
    var seconds      = makeGetter('seconds');
    var minutes      = makeGetter('minutes');
    var hours        = makeGetter('hours');
    var days         = makeGetter('days');
    var months       = makeGetter('months');
    var years        = makeGetter('years');

    function weeks () {
        return absFloor(this.days() / 7);
    }

    var round = Math.round;
    var thresholds = {
        s: 45,  // seconds to minute
        m: 45,  // minutes to hour
        h: 22,  // hours to day
        d: 26,  // days to month
        M: 11   // months to year
    };

    // helper function for moment.fn.from, moment.fn.fromNow, and moment.duration.fn.humanize
    function substituteTimeAgo(string, number, withoutSuffix, isFuture, locale) {
        return locale.relativeTime(number || 1, !!withoutSuffix, string, isFuture);
    }

    function duration_humanize__relativeTime (posNegDuration, withoutSuffix, locale) {
        var duration = create__createDuration(posNegDuration).abs();
        var seconds  = round(duration.as('s'));
        var minutes  = round(duration.as('m'));
        var hours    = round(duration.as('h'));
        var days     = round(duration.as('d'));
        var months   = round(duration.as('M'));
        var years    = round(duration.as('y'));

        var a = seconds < thresholds.s && ['s', seconds]  ||
                minutes <= 1           && ['m']           ||
                minutes < thresholds.m && ['mm', minutes] ||
                hours   <= 1           && ['h']           ||
                hours   < thresholds.h && ['hh', hours]   ||
                days    <= 1           && ['d']           ||
                days    < thresholds.d && ['dd', days]    ||
                months  <= 1           && ['M']           ||
                months  < thresholds.M && ['MM', months]  ||
                years   <= 1           && ['y']           || ['yy', years];

        a[2] = withoutSuffix;
        a[3] = +posNegDuration > 0;
        a[4] = locale;
        return substituteTimeAgo.apply(null, a);
    }

    // This function allows you to set a threshold for relative time strings
    function duration_humanize__getSetRelativeTimeThreshold (threshold, limit) {
        if (thresholds[threshold] === undefined) {
            return false;
        }
        if (limit === undefined) {
            return thresholds[threshold];
        }
        thresholds[threshold] = limit;
        return true;
    }

    function humanize (withSuffix) {
        var locale = this.localeData();
        var output = duration_humanize__relativeTime(this, !withSuffix, locale);

        if (withSuffix) {
            output = locale.pastFuture(+this, output);
        }

        return locale.postformat(output);
    }

    var iso_string__abs = Math.abs;

    function iso_string__toISOString() {
        // for ISO strings we do not use the normal bubbling rules:
        //  * milliseconds bubble up until they become hours
        //  * days do not bubble at all
        //  * months bubble up until they become years
        // This is because there is no context-free conversion between hours and days
        // (think of clock changes)
        // and also not between days and months (28-31 days per month)
        var seconds = iso_string__abs(this._milliseconds) / 1000;
        var days         = iso_string__abs(this._days);
        var months       = iso_string__abs(this._months);
        var minutes, hours, years;

        // 3600 seconds -> 60 minutes -> 1 hour
        minutes           = absFloor(seconds / 60);
        hours             = absFloor(minutes / 60);
        seconds %= 60;
        minutes %= 60;

        // 12 months -> 1 year
        years  = absFloor(months / 12);
        months %= 12;


        // inspired by https://github.com/dordille/moment-isoduration/blob/master/moment.isoduration.js
        var Y = years;
        var M = months;
        var D = days;
        var h = hours;
        var m = minutes;
        var s = seconds;
        var total = this.asSeconds();

        if (!total) {
            // this is the same as C#'s (Noda) and python (isodate)...
            // but not other JS (goog.date)
            return 'P0D';
        }

        return (total < 0 ? '-' : '') +
            'P' +
            (Y ? Y + 'Y' : '') +
            (M ? M + 'M' : '') +
            (D ? D + 'D' : '') +
            ((h || m || s) ? 'T' : '') +
            (h ? h + 'H' : '') +
            (m ? m + 'M' : '') +
            (s ? s + 'S' : '');
    }

    var duration_prototype__proto = Duration.prototype;

    duration_prototype__proto.abs            = duration_abs__abs;
    duration_prototype__proto.add            = duration_add_subtract__add;
    duration_prototype__proto.subtract       = duration_add_subtract__subtract;
    duration_prototype__proto.as             = as;
    duration_prototype__proto.asMilliseconds = asMilliseconds;
    duration_prototype__proto.asSeconds      = asSeconds;
    duration_prototype__proto.asMinutes      = asMinutes;
    duration_prototype__proto.asHours        = asHours;
    duration_prototype__proto.asDays         = asDays;
    duration_prototype__proto.asWeeks        = asWeeks;
    duration_prototype__proto.asMonths       = asMonths;
    duration_prototype__proto.asYears        = asYears;
    duration_prototype__proto.valueOf        = duration_as__valueOf;
    duration_prototype__proto._bubble        = bubble;
    duration_prototype__proto.get            = duration_get__get;
    duration_prototype__proto.milliseconds   = milliseconds;
    duration_prototype__proto.seconds        = seconds;
    duration_prototype__proto.minutes        = minutes;
    duration_prototype__proto.hours          = hours;
    duration_prototype__proto.days           = days;
    duration_prototype__proto.weeks          = weeks;
    duration_prototype__proto.months         = months;
    duration_prototype__proto.years          = years;
    duration_prototype__proto.humanize       = humanize;
    duration_prototype__proto.toISOString    = iso_string__toISOString;
    duration_prototype__proto.toString       = iso_string__toISOString;
    duration_prototype__proto.toJSON         = iso_string__toISOString;
    duration_prototype__proto.locale         = locale;
    duration_prototype__proto.localeData     = localeData;

    // Deprecations
    duration_prototype__proto.toIsoString = deprecate('toIsoString() is deprecated. Please use toISOString() instead (notice the capitals)', iso_string__toISOString);
    duration_prototype__proto.lang = lang;

    // Side effect imports

    // FORMATTING

    addFormatToken('X', 0, 0, 'unix');
    addFormatToken('x', 0, 0, 'valueOf');

    // PARSING

    addRegexToken('x', matchSigned);
    addRegexToken('X', matchTimestamp);
    addParseToken('X', function (input, array, config) {
        config._d = new Date(parseFloat(input, 10) * 1000);
    });
    addParseToken('x', function (input, array, config) {
        config._d = new Date(toInt(input));
    });

    // Side effect imports


    utils_hooks__hooks.version = '2.11.0';

    setHookCallback(local__createLocal);

    utils_hooks__hooks.fn                    = momentPrototype;
    utils_hooks__hooks.min                   = min;
    utils_hooks__hooks.max                   = max;
    utils_hooks__hooks.now                   = now;
    utils_hooks__hooks.utc                   = create_utc__createUTC;
    utils_hooks__hooks.unix                  = moment__createUnix;
    utils_hooks__hooks.months                = lists__listMonths;
    utils_hooks__hooks.isDate                = isDate;
    utils_hooks__hooks.locale                = locale_locales__getSetGlobalLocale;
    utils_hooks__hooks.invalid               = valid__createInvalid;
    utils_hooks__hooks.duration              = create__createDuration;
    utils_hooks__hooks.isMoment              = isMoment;
    utils_hooks__hooks.weekdays              = lists__listWeekdays;
    utils_hooks__hooks.parseZone             = moment__createInZone;
    utils_hooks__hooks.localeData            = locale_locales__getLocale;
    utils_hooks__hooks.isDuration            = isDuration;
    utils_hooks__hooks.monthsShort           = lists__listMonthsShort;
    utils_hooks__hooks.weekdaysMin           = lists__listWeekdaysMin;
    utils_hooks__hooks.defineLocale          = defineLocale;
    utils_hooks__hooks.weekdaysShort         = lists__listWeekdaysShort;
    utils_hooks__hooks.normalizeUnits        = normalizeUnits;
    utils_hooks__hooks.relativeTimeThreshold = duration_humanize__getSetRelativeTimeThreshold;
    utils_hooks__hooks.prototype             = momentPrototype;

    var _moment = utils_hooks__hooks;

    return _moment;

}));
