# Supplementary material for: Data based predictive models for odor perception
Source: Sci Rep. 2020 Oct 13;10:17136. doi: 10.1038/s41598-020-73978-1 (PMC7553929; doi:10.1038/s41598-020-73978-1)
Supplement: Supplementary file 3 — Supplementary file3 [file 41598_2020_73978_MOESM3_ESM.zip › js/ext/.svn/text-base/topojson.v1.min.js.svn-base]

!function(){function t(n,t){function r(t){var r,e=n.arcs[0>t?~t:t],o=e[0];return n.transform?(r=[0,0],e.forEach(function(n){r[0]+=n[0],r[1]+=n[1]})):r=e[e.length-1],0>t?[r,o]:[o,r]}function e(n,t){for(var r in n){var e=n[r];delete t[e.start],delete e.start,delete e.end,e.forEach(function(n){o[0>n?~n:n]=1}),f.push(e)}}var o={},i={},u={},f=[],c=-1;return t.forEach(function(r,e){var o,i=n.arcs[0>r?~r:r];i.length<3&&!i[1][0]&&!i[1][1]&&(o=t[++c],t[c]=r,t[e]=o)}),t.forEach(function(n){var t,e,o=r(n),f=o[0],c=o[1];if(t=u[f])if(delete u[t.end],t.push(n),t.end=c,e=i[c]){delete i[e.start];var a=e===t?t:t.concat(e);i[a.start=t.start]=u[a.end=e.end]=a}else i[t.start]=u[t.end]=t;else if(t=i[c])if(delete i[t.start],t.unshift(n),t.start=f,e=u[f]){delete u[e.end];var s=e===t?t:e.concat(t);i[s.start=e.start]=u[s.end=t.end]=s}else i[t.start]=u[t.end]=t;else t=[n],i[t.start=f]=u[t.end=c]=t}),e(u,i),e(i,u),t.forEach(function(n){o[0>n?~n:n]||f.push([n])}),f}function r(n,r,e){function o(n){var t=0>n?~n:n;(s[t]||(s[t]=[])).push({i:n,g:a})}function i(n){n.forEach(o)}function u(n){n.forEach(i)}function f(n){"GeometryCollection"===n.type?n.geometries.forEach(f):n.type in l&&(a=n,l[n.type](n.arcs))}var c=[];if(arguments.length>1){var a,s=[],l={LineString:i,MultiLineString:u,Polygon:u,MultiPolygon:function(n){n.forEach(u)}};f(r),s.forEach(arguments.length<3?function(n){c.push(n[0].i)}:function(n){e(n[0].g,n[n.length-1].g)&&c.push(n[0].i)})}else for(var h=0,p=n.arcs.length;p>h;++h)c.push(h);return{type:"MultiLineString",arcs:t(n,c)}}function e(r,e){function o(n){n.forEach(function(t){t.forEach(function(t){(f[t=0>t?~t:t]||(f[t]=[])).push(n)})}),c.push(n)}function i(n){return l(u(r,{type:"Polygon",arcs:[n]}).coordinates[0])>0}var f={},c=[],a=[];return e.forEach(function(n){"Polygon"===n.type?o(n.arcs):"MultiPolygon"===n.type&&n.arcs.forEach(o)}),c.forEach(function(n){if(!n._){var t=[],r=[n];for(n._=1,a.push(t);n=r.pop();)t.push(n),n.forEach(function(n){n.forEach(function(n){f[0>n?~n:n].forEach(function(n){n._||(n._=1,r.push(n))})})})}}),c.forEach(function(n){delete n._}),{type:"MultiPolygon",arcs:a.map(function(e){var o=[];if(e.forEach(function(n){n.forEach(function(n){n.forEach(function(n){f[0>n?~n:n].length<2&&o.push(n)})})}),o=t(r,o),(n=o.length)>1)for(var u,c=i(e[0][0]),a=0;n>a;++a)if(c===i(o[a])){u=o[0],o[0]=o[a],o[a]=u;break}return o})}}function o(n,t){return"GeometryCollection"===t.type?{type:"FeatureCollection",features:t.geometries.map(function(t){return i(n,t)})}:i(n,t)}function i(n,t){var r={type:"Feature",id:t.id,properties:t.properties||{},geometry:u(n,t)};return null==t.id&&delete r.id,r}function u(n,t){function r(n,t){t.length&&t.pop();for(var r,e=s[0>n?~n:n],o=0,i=e.length;i>o;++o)t.push(r=e[o].slice()),a(r,o);0>n&&f(t,i)}function e(n){return n=n.slice(),a(n,0),n}function o(n){for(var t=[],e=0,o=n.length;o>e;++e)r(n[e],t);return t.length<2&&t.push(t[0].slice()),t}function i(n){for(var t=o(n);t.length<4;)t.push(t[0].slice());return t}function u(n){return n.map(i)}function c(n){var t=n.type;return"GeometryCollection"===t?{type:t,geometries:n.geometries.map(c)}:t in l?{type:t,coordinates:l[t](n)}:null}var a=v(n.transform),s=n.arcs,l={Point:function(n){return e(n.coordinates)},MultiPoint:function(n){return n.coordinates.map(e)},LineString:function(n){return o(n.arcs)},MultiLineString:function(n){return n.arcs.map(o)},Polygon:function(n){return u(n.arcs)},MultiPolygon:function(n){return n.arcs.map(u)}};return c(t)}function f(n,t){for(var r,e=n.length,o=e-t;o<--e;)r=n[o],n[o++]=n[e],n[e]=r}function c(n,t){for(var r=0,e=n.length;e>r;){var o=r+e>>>1;n[o]<t?r=o+1:e=o}return r}function a(n){function t(n,t){n.forEach(function(n){0>n&&(n=~n);var r=o[n];r?r.push(t):o[n]=[t]})}function r(n,r){n.forEach(function(n){t(n,r)})}function e(n,t){"GeometryCollection"===n.type?n.geometries.forEach(function(n){e(n,t)}):n.type in u&&u[n.type](n.arcs,t)}var o={},i=n.map(function(){return[]}),u={LineString:t,MultiLineString:r,Polygon:r,MultiPolygon:function(n,t){n.forEach(function(n){r(n,t)})}};n.forEach(e);for(var f in o)for(var a=o[f],s=a.length,l=0;s>l;++l)for(var h=l+1;s>h;++h){var p,g=a[l],v=a[h];(p=i[g])[f=c(p,v)]!==v&&p.splice(f,0,v),(p=i[v])[f=c(p,g)]!==g&&p.splice(f,0,g)}return i}function s(n,t){function r(n){i.remove(n),n[1][2]=t(n),i.push(n)}var e=v(n.transform),o=m(n.transform),i=g();return t||(t=h),n.arcs.forEach(function(n){for(var u,f,c=[],a=0,s=0,l=n.length;l>s;++s)f=n[s],e(n[s]=[f[0],f[1],1/0],s);for(var s=1,l=n.length-1;l>s;++s)u=n.slice(s-1,s+2),u[1][2]=t(u),c.push(u),i.push(u);for(var s=0,l=c.length;l>s;++s)u=c[s],u.previous=c[s-1],u.next=c[s+1];for(;u=i.pop();){var h=u.previous,p=u.next;u[1][2]<a?u[1][2]=a:a=u[1][2],h&&(h.next=p,h[2]=u[2],r(h)),p&&(p.previous=h,p[0]=u[0],r(p))}n.forEach(o)}),n}function l(n){for(var t,r=-1,e=n.length,o=n[e-1],i=0;++r<e;)t=o,o=n[r],i+=t[0]*o[1]-t[1]*o[0];return.5*i}function h(n){var t=n[0],r=n[1],e=n[2];return Math.abs((t[0]-e[0])*(r[1]-t[1])-(t[0]-r[0])*(e[1]-t[1]))}function p(n,t){return n[1][2]-t[1][2]}function g(){function n(n,t){for(;t>0;){var r=(t+1>>1)-1,o=e[r];if(p(n,o)>=0)break;e[o._=t]=o,e[n._=t=r]=n}}function t(n,t){for(;;){var r=t+1<<1,i=r-1,u=t,f=e[u];if(o>i&&p(e[i],f)<0&&(f=e[u=i]),o>r&&p(e[r],f)<0&&(f=e[u=r]),u===t)break;e[f._=t]=f,e[n._=t=u]=n}}var r={},e=[],o=0;return r.push=function(t){return n(e[t._=o]=t,o++),o},r.pop=function(){if(!(0>=o)){var n,r=e[0];return--o>0&&(n=e[o],t(e[n._=0]=n,0)),r}},r.remove=function(r){var i,u=r._;if(e[u]===r)return u!==--o&&(i=e[o],(p(i,r)<0?n:t)(e[i._=u]=i,u)),u},r}function v(n){if(!n)return y;var t,r,e=n.scale[0],o=n.scale[1],i=n.translate[0],u=n.translate[1];return function(n,f){f||(t=r=0),n[0]=(t+=n[0])*e+i,n[1]=(r+=n[1])*o+u}}function m(n){if(!n)return y;var t,r,e=n.scale[0],o=n.scale[1],i=n.translate[0],u=n.translate[1];return function(n,f){f||(t=r=0);var c=(n[0]-i)/e|0,a=(n[1]-u)/o|0;n[0]=c-t,n[1]=a-r,t=c,r=a}}function y(){}var d={version:"1.6.19",mesh:function(n){return u(n,r.apply(this,arguments))},meshArcs:r,merge:function(n){return u(n,e.apply(this,arguments))},mergeArcs:e,feature:o,neighbors:a,presimplify:s};"function"==typeof define&&define.amd?define(d):"object"==typeof module&&module.exports?module.exports=d:this.topojson=d}();
