# Supplementary material for: Data based predictive models for odor perception
Source: Sci Rep. 2020 Oct 13;10:17136. doi: 10.1038/s41598-020-73978-1 (PMC7553929; doi:10.1038/s41598-020-73978-1)
Supplement: Supplementary file 3 — Supplementary file3 [file 41598_2020_73978_MOESM3_ESM.zip › js/ext/.svn/text-base/underscore-min.js.svn-base]

 //     Underscore.js 1.8.3
//     http://underscorejs.org
//     (c) 2009-2015 Jeremy Ashkenas, DocumentCloud and Investigative Reporters & Editors
//     Underscore may be freely distributed under the MIT license.
(function() {
    function n(n) {
        function t(t, r, e, u, i, o) {
            for (; i >= 0 && o > i; i += n) {
                var a = u ? u[i] : i;
                e = r(e, t[a], a, t)
            }
            return e
        }
        return function(r, e, u, i) {
            e = b(e, i, 4);
            var o = !k(r) && m.keys(r), a = (o || r).length, c = n > 0 ? 0 : a - 1;
            return arguments.length < 3 && (u = r[o ? o[c] : c], c += n), t(r, e, u, o, c, a)
        }
    }
    function t(n) {
        return function(t, r, e) {
            r = x(r, e);
            for (var u = O(t), i = n > 0 ? 0 : u - 1; i >= 0 && u > i; i += n)
                if (r(t[i], i, t))
                    return i;
            return -1
        }
    }
    function r(n, t, r) {
        return function(e, u, i) {
            var o = 0, a = O(e);
            if ("number" == typeof i)
                n > 0 ? o = i >= 0 ? i : Math.max(i + a, o) : a = i >= 0 ? Math.min(i + 1, a) : i + a + 1;
            else if (r && i && a)
                return i = r(e, u), e[i] === u ? i : -1;
            if (u !== u)
                return i = t(l.call(e, o, a), m.isNaN), i >= 0 ? i + o : -1;
            for (i = n > 0 ? o : a - 1; i >= 0 && a > i; i += n)
                if (e[i] === u)
                    return i;
            return -1
        }
    }
    function e(n, t) {
        var r = I.length, e = n.constructor, u = m.isFunction(e) && e.prototype || a, i = "constructor";
        for (m.has(n, i) && !m.contains(t, i) && t.push(i); r--; )
            i = I[r], i in n && n[i] !== u[i] && !m.contains(t, i) && t.push(i)
    }
    var u = this, i = u._, o = Array.prototype, a = Object.prototype, c = Function.prototype, f = o.push, l = o.slice, s = a.toString, p = a.hasOwnProperty, h = Array.isArray, v = Object.keys, g = c.bind, y = Object.create, d = function() {
    }, m = function(n) {
        return n instanceof m ? n : this instanceof m ? void (this._wrapped = n) : new m(n)
    };
    "undefined" != typeof exports ? ("undefined" != typeof module && module.exports && (exports = module.exports = m), exports._ = m) : u._ = m, m.VERSION = "1.8.3";
    var b = function(n, t, r) {
        if (t === void 0)
            return n;
        switch (null == r ? 3 : r) {
            case 1:
                return function(r) {
                    return n.call(t, r)
                };
            case 2:
                return function(r, e) {
                    return n.call(t, r, e)
                };
            case 3:
                return function(r, e, u) {
                    return n.call(t, r, e, u)
                };
            case 4:
                return function(r, e, u, i) {
                    return n.call(t, r, e, u, i)
                }
        }
        return function() {
            return n.apply(t, arguments)
        }
    }, x = function(n, t, r) {
        return null == n ? m.identity : m.isFunction(n) ? b(n, t, r) : m.isObject(n) ? m.matcher(n) : m.property(n)
    };
    m.iteratee = function(n, t) {
        return x(n, t, 1 / 0)
    };
    var _ = function(n, t) {
        return function(r) {
            var e = arguments.length;
            if (2 > e || null == r)
                return r;
            for (var u = 1; e > u; u++)
                for (var i = arguments[u], o = n(i), a = o.length, c = 0; a > c; c++) {
                    var f = o[c];
                    t && r[f] !== void 0 || (r[f] = i[f])
                }
            return r
        }
    }, j = function(n) {
        if (!m.isObject(n))
            return {};
        if (y)
            return y(n);
        d.prototype = n;
        var t = new d;
        return d.prototype = null, t
    }, w = function(n) {
        return function(t) {
            return null == t ? void 0 : t[n]
        }
    }, A = Math.pow(2, 53) - 1, O = w("length"), k = function(n) {
        var t = O(n);
        return "number" == typeof t && t >= 0 && A >= t
    };
    m.each = m.forEach = function(n, t, r) {
        t = b(t, r);
        var e, u;
        if (k(n))
            for (e = 0, u = n.length; u > e; e++)
                t(n[e], e, n);
        else {
            var i = m.keys(n);
            for (e = 0, u = i.length; u > e; e++)
                t(n[i[e]], i[e], n)
        }
        return n
    }, m.map = m.collect = function(n, t, r) {
        t = x(t, r);
        for (var e = !k(n) && m.keys(n), u = (e || n).length, i = Array(u), o = 0; u > o; o++) {
            var a = e ? e[o] : o;
            i[o] = t(n[a], a, n)
        }
        return i
    }, m.reduce = m.foldl = m.inject = n(1), m.reduceRight = m.foldr = n(-1), m.find = m.detect = function(n, t, r) {
        var e;
        return e = k(n) ? m.findIndex(n, t, r) : m.findKey(n, t, r), e !== void 0 && e !== -1 ? n[e] : void 0
    }, m.filter = m.select = function(n, t, r) {
        var e = [];
        return t = x(t, r), m.each(n, function(n, r, u) {
            t(n, r, u) && e.push(n)
        }), e
    }, m.reject = function(n, t, r) {
        return m.filter(n, m.negate(x(t)), r)
    }, m.every = m.all = function(n, t, r) {
        t = x(t, r);
        for (var e = !k(n) && m.keys(n), u = (e || n).length, i = 0; u > i; i++) {
            var o = e ? e[i] : i;
            if (!t(n[o], o, n))
                return !1
        }
        return !0
    }, m.some = m.any = function(n, t, r) {
        t = x(t, r);
        for (var e = !k(n) && m.keys(n), u = (e || n).length, i = 0; u > i; i++) {
            var o = e ? e[i] : i;
            if (t(n[o], o, n))
                return !0
        }
        return !1
    }, m.contains = m.includes = m.include = function(n, t, r, e) {
        return k(n) || (n = m.values(n)), ("number" != typeof r || e) && (r = 0), m.indexOf(n, t, r) >= 0
    }, m.invoke = function(n, t) {
        var r = l.call(arguments, 2), e = m.isFunction(t);
        return m.map(n, function(n) {
            var u = e ? t : n[t];
            return null == u ? u : u.apply(n, r)
        })
    }, m.pluck = function(n, t) {
        return m.map(n, m.property(t))
    }, m.where = function(n, t) {
        return m.filter(n, m.matcher(t))
    }, m.findWhere = function(n, t) {
        return m.find(n, m.matcher(t))
    }, m.max = function(n, t, r) {
        var e, u, i = -1 / 0, o = -1 / 0;
        if (null == t && null != n) {
            n = k(n) ? n : m.values(n);
            for (var a = 0, c = n.length; c > a; a++)
                e = n[a], e > i && (i = e)
        } else
            t = x(t, r), m.each(n, function(n, r, e) {
                u = t(n, r, e), (u > o || u === -1 / 0 && i === -1 / 0) && (i = n, o = u)
            });
        return i
    }, m.min = function(n, t, r) {
        var e, u, i = 1 / 0, o = 1 / 0;
        if (null == t && null != n) {
            n = k(n) ? n : m.values(n);
            for (var a = 0, c = n.length; c > a; a++)
                e = n[a], i > e && (i = e)
        } else
            t = x(t, r), m.each(n, function(n, r, e) {
                u = t(n, r, e), (o > u || 1 / 0 === u && 1 / 0 === i) && (i = n, o = u)
            });
        return i
    }, m.shuffle = function(n) {
        for (var t, r = k(n) ? n : m.values(n), e = r.length, u = Array(e), i = 0; e > i; i++)
            t = m.random(0, i), t !== i && (u[i] = u[t]), u[t] = r[i];
        return u
    }, m.sample = function(n, t, r) {
        return null == t || r ? (k(n) || (n = m.values(n)), n[m.random(n.length - 1)]) : m.shuffle(n).slice(0, Math.max(0, t))
    }, m.sortBy = function(n, t, r) {
        return t = x(t, r), m.pluck(m.map(n, function(n, r, e) {
            return {value: n,index: r,criteria: t(n, r, e)}
        }).sort(function(n, t) {
            var r = n.criteria, e = t.criteria;
            if (r !== e) {
                if (r > e || r === void 0)
                    return 1;
                if (e > r || e === void 0)
                    return -1
            }
            return n.index - t.index
        }), "value")
    };
    var F = function(n) {
        return function(t, r, e) {
            var u = {};
            return r = x(r, e), m.each(t, function(e, i) {
                var o = r(e, i, t);
                n(u, e, o)
            }), u
        }
    };
    m.groupBy = F(function(n, t, r) {
        m.has(n, r) ? n[r].push(t) : n[r] = [t]
    }), m.indexBy = F(function(n, t, r) {
        n[r] = t
    }), m.countBy = F(function(n, t, r) {
        m.has(n, r) ? n[r]++ : n[r] = 1
    }), m.toArray = function(n) {
        return n ? m.isArray(n) ? l.call(n) : k(n) ? m.map(n, m.identity) : m.values(n) : []
    }, m.size = function(n) {
        return null == n ? 0 : k(n) ? n.length : m.keys(n).length
    }, m.partition = function(n, t, r) {
        t = x(t, r);
        var e = [], u = [];
        return m.each(n, function(n, r, i) {
            (t(n, r, i) ? e : u).push(n)
        }), [e, u]
    }, m.first = m.head = m.take = function(n, t, r) {
        return null == n ? void 0 : null == t || r ? n[0] : m.initial(n, n.length - t)
    }, m.initial = function(n, t, r) {
        return l.call(n, 0, Math.max(0, n.length - (null == t || r ? 1 : t)))
    }, m.last = function(n, t, r) {
        return null == n ? void 0 : null == t || r ? n[n.length - 1] : m.rest(n, Math.max(0, n.length - t))
    }, m.rest = m.tail = m.drop = function(n, t, r) {
        return l.call(n, null == t || r ? 1 : t)
    }, m.compact = function(n) {
        return m.filter(n, m.identity)
    };
    var S = function(n, t, r, e) {
        for (var u = [], i = 0, o = e || 0, a = O(n); a > o; o++) {
            var c = n[o];
            if (k(c) && (m.isArray(c) || m.isArguments(c))) {
                t || (c = S(c, t, r));
                var f = 0, l = c.length;
                for (u.length += l; l > f; )
                    u[i++] = c[f++]
            } else
                r || (u[i++] = c)
        }
        return u
    };
    m.flatten = function(n, t) {
        return S(n, t, !1)
    }, m.without = function(n) {
        return m.difference(n, l.call(arguments, 1))
    }, m.uniq = m.unique = function(n, t, r, e) {
        m.isBoolean(t) || (e = r, r = t, t = !1), null != r && (r = x(r, e));
        for (var u = [], i = [], o = 0, a = O(n); a > o; o++) {
            var c = n[o], f = r ? r(c, o, n) : c;
            t ? (o && i === f || u.push(c), i = f) : r ? m.contains(i, f) || (i.push(f), u.push(c)) : m.contains(u, c) || u.push(c)
        }
        return u
    }, m.union = function() {
        return m.uniq(S(arguments, !0, !0))
    }, m.intersection = function(n) {
        for (var t = [], r = arguments.length, e = 0, u = O(n); u > e; e++) {
            var i = n[e];
            if (!m.contains(t, i)) {
                for (var o = 1; r > o && m.contains(arguments[o], i); o++)
                    ;
                o === r && t.push(i)
            }
        }
        return t
    }, m.difference = function(n) {
        var t = S(arguments, !0, !0, 1);
        return m.filter(n, function(n) {
            return !m.contains(t, n)
        })
    }, m.zip = function() {
        return m.unzip(arguments)
    }, m.unzip = function(n) {
        for (var t = n && m.max(n, O).length || 0, r = Array(t), e = 0; t > e; e++)
            r[e] = m.pluck(n, e);
        return r
    }, m.object = function(n, t) {
        for (var r = {}, e = 0, u = O(n); u > e; e++)
            t ? r[n[e]] = t[e] : r[n[e][0]] = n[e][1];
        return r
    }, m.findIndex = t(1), m.findLastIndex = t(-1), m.sortedIndex = function(n, t, r, e) {
        r = x(r, e, 1);
        for (var u = r(t), i = 0, o = O(n); o > i; ) {
            var a = Math.floor((i + o) / 2);
            r(n[a]) < u ? i = a + 1 : o = a
        }
        return i
    }, m.indexOf = r(1, m.findIndex, m.sortedIndex), m.lastIndexOf = r(-1, m.findLastIndex), m.range = function(n, t, r) {
        null == t && (t = n || 0, n = 0), r = r || 1;
        for (var e = Math.max(Math.ceil((t - n) / r), 0), u = Array(e), i = 0; e > i; i++, n += r)
            u[i] = n;
        return u
    };
    var E = function(n, t, r, e, u) {
        if (!(e instanceof t))
            return n.apply(r, u);
        var i = j(n.prototype), o = n.apply(i, u);
        return m.isObject(o) ? o : i
    };
    m.bind = function(n, t) {
        if (g && n.bind === g)
            return g.apply(n, l.call(arguments, 1));
        if (!m.isFunction(n))
            throw new TypeError("Bind must be called on a function");
        var r = l.call(arguments, 2), e = function() {
            return E(n, e, t, this, r.concat(l.call(arguments)))
        };
        return e
    }, m.partial = function(n) {
        var t = l.call(arguments, 1), r = function() {
            for (var e = 0, u = t.length, i = Array(u), o = 0; u > o; o++)
                i[o] = t[o] === m ? arguments[e++] : t[o];
            for (; e < arguments.length; )
                i.push(arguments[e++]);
            return E(n, r, this, this, i)
        };
        return r
    }, m.bindAll = function(n) {
        var t, r, e = arguments.length;
        if (1 >= e)
            throw new Error("bindAll must be passed function names");
        for (t = 1; e > t; t++)
            r = arguments[t], n[r] = m.bind(n[r], n);
        return n
    }, m.memoize = function(n, t) {
        var r = function(e) {
            var u = r.cache, i = "" + (t ? t.apply(this, arguments) : e);
            return m.has(u, i) || (u[i] = n.apply(this, arguments)), u[i]
        };
        return r.cache = {}, r
    }, m.delay = function(n, t) {
        var r = l.call(arguments, 2);
        return setTimeout(function() {
            return n.apply(null, r)
        }, t)
    }, m.defer = m.partial(m.delay, m, 1), m.throttle = function(n, t, r) {
        var e, u, i, o = null, a = 0;
        r || (r = {});
        var c = function() {
            a = r.leading === !1 ? 0 : m.now(), o = null, i = n.apply(e, u), o || (e = u = null)
        };
        return function() {
            var f = m.now();
            a || r.leading !== !1 || (a = f);
            var l = t - (f - a);
            return e = this, u = arguments, 0 >= l || l > t ? (o && (clearTimeout(o), o = null), a = f, i = n.apply(e, u), o || (e = u = null)) : o || r.trailing === !1 || (o = setTimeout(c, l)), i
        }
    }, m.debounce = function(n, t, r) {
        var e, u, i, o, a, c = function() {
            var f = m.now() - o;
            t > f && f >= 0 ? e = setTimeout(c, t - f) : (e = null, r || (a = n.apply(i, u), e || (i = u = null)))
        };
        return function() {
            i = this, u = arguments, o = m.now();
            var f = r && !e;
            return e || (e = setTimeout(c, t)), f && (a = n.apply(i, u), i = u = null), a
        }
    }, m.wrap = function(n, t) {
        return m.partial(t, n)
    }, m.negate = function(n) {
        return function() {
            return !n.apply(this, arguments)
        }
    }, m.compose = function() {
        var n = arguments, t = n.length - 1;
        return function() {
            for (var r = t, e = n[t].apply(this, arguments); r--; )
                e = n[r].call(this, e);
            return e
        }
    }, m.after = function(n, t) {
        return function() {
            return --n < 1 ? t.apply(this, arguments) : void 0
        }
    }, m.before = function(n, t) {
        var r;
        return function() {
            return --n > 0 && (r = t.apply(this, arguments)), 1 >= n && (t = null), r
        }
    }, m.once = m.partial(m.before, 2);
    var M = !{toString: null}.propertyIsEnumerable("toString"), I = ["valueOf", "isPrototypeOf", "toString", "propertyIsEnumerable", "hasOwnProperty", "toLocaleString"];
    m.keys = function(n) {
        if (!m.isObject(n))
            return [];
        if (v)
            return v(n);
        var t = [];
        for (var r in n)
            m.has(n, r) && t.push(r);
        return M && e(n, t), t
    }, m.allKeys = function(n) {
        if (!m.isObject(n))
            return [];
        var t = [];
        for (var r in n)
            t.push(r);
        return M && e(n, t), t
    }, m.values = function(n) {
        for (var t = m.keys(n), r = t.length, e = Array(r), u = 0; r > u; u++)
            e[u] = n[t[u]];
        return e
    }, m.mapObject = function(n, t, r) {
        t = x(t, r);
        for (var e, u = m.keys(n), i = u.length, o = {}, a = 0; i > a; a++)
            e = u[a], o[e] = t(n[e], e, n);
        return o
    }, m.pairs = function(n) {
        for (var t = m.keys(n), r = t.length, e = Array(r), u = 0; r > u; u++)
            e[u] = [t[u], n[t[u]]];
        return e
    }, m.invert = function(n) {
        for (var t = {}, r = m.keys(n), e = 0, u = r.length; u > e; e++)
            t[n[r[e]]] = r[e];
        return t
    }, m.functions = m.methods = function(n) {
        var t = [];
        for (var r in n)
            m.isFunction(n[r]) && t.push(r);
        return t.sort()
    }, m.extend = _(m.allKeys), m.extendOwn = m.assign = _(m.keys), m.findKey = function(n, t, r) {
        t = x(t, r);
        for (var e, u = m.keys(n), i = 0, o = u.length; o > i; i++)
            if (e = u[i], t(n[e], e, n))
                return e
    }, m.pick = function(n, t, r) {
        var e, u, i = {}, o = n;
        if (null == o)
            return i;
        m.isFunction(t) ? (u = m.allKeys(o), e = b(t, r)) : (u = S(arguments, !1, !1, 1), e = function(n, t, r) {
            return t in r
        }, o = Object(o));
        for (var a = 0, c = u.length; c > a; a++) {
            var f = u[a], l = o[f];
            e(l, f, o) && (i[f] = l)
        }
        return i
    }, m.omit = function(n, t, r) {
        if (m.isFunction(t))
            t = m.negate(t);
        else {
            var e = m.map(S(arguments, !1, !1, 1), String);
            t = function(n, t) {
                return !m.contains(e, t)
            }
        }
        return m.pick(n, t, r)
    }, m.defaults = _(m.allKeys, !0), m.create = function(n, t) {
        var r = j(n);
        return t && m.extendOwn(r, t), r
    }, m.clone = function(n) {
        return m.isObject(n) ? m.isArray(n) ? n.slice() : m.extend({}, n) : n
    }, m.tap = function(n, t) {
        return t(n), n
    }, m.isMatch = function(n, t) {
        var r = m.keys(t), e = r.length;
        if (null == n)
            return !e;
        for (var u = Object(n), i = 0; e > i; i++) {
            var o = r[i];
            if (t[o] !== u[o] || !(o in u))
                return !1
        }
        return !0
    };
    var N = function(n, t, r, e) {
        if (n === t)
            return 0 !== n || 1 / n === 1 / t;
        if (null == n || null == t)
            return n === t;
        n instanceof m && (n = n._wrapped), t instanceof m && (t = t._wrapped);
        var u = s.call(n);
        if (u !== s.call(t))
            return !1;
        switch (u) {
            case "[object RegExp]":
            case "[object String]":
                return "" + n == "" + t;
            case "[object Number]":
                return +n !== +n ? +t !== +t : 0 === +n ? 1 / +n === 1 / t : +n === +t;
            case "[object Date]":
            case "[object Boolean]":
                return +n === +t
        }
        var i = "[object Array]" === u;
        if (!i) {
            if ("object" != typeof n || "object" != typeof t)
                return !1;
            var o = n.constructor, a = t.constructor;
            if (o !== a && !(m.isFunction(o) && o instanceof o && m.isFunction(a) && a instanceof a) && "constructor" in n && "constructor" in t)
                return !1
        }
        r = r || [], e = e || [];
        for (var c = r.length; c--; )
            if (r[c] === n)
                return e[c] === t;
        if (r.push(n), e.push(t), i) {
            if (c = n.length, c !== t.length)
                return !1;
            for (; c--; )
                if (!N(n[c], t[c], r, e))
                    return !1
        } else {
            var f, l = m.keys(n);
            if (c = l.length, m.keys(t).length !== c)
                return !1;
            for (; c--; )
                if (f = l[c], !m.has(t, f) || !N(n[f], t[f], r, e))
                    return !1
        }
        return r.pop(), e.pop(), !0
    };
    m.isEqual = function(n, t) {
        return N(n, t)
    }, m.isEmpty = function(n) {
        return null == n ? !0 : k(n) && (m.isArray(n) || m.isString(n) || m.isArguments(n)) ? 0 === n.length : 0 === m.keys(n).length
    }, m.isElement = function(n) {
        return !(!n || 1 !== n.nodeType)
    }, m.isArray = h || function(n) {
        return "[object Array]" === s.call(n)
    }, m.isObject = function(n) {
        var t = typeof n;
        return "function" === t || "object" === t && !!n
    }, m.each(["Arguments", "Function", "String", "Number", "Date", "RegExp", "Error"], function(n) {
        m["is" + n] = function(t) {
            return s.call(t) === "[object " + n + "]"
        }
    }), m.isArguments(arguments) || (m.isArguments = function(n) {
        return m.has(n, "callee")
    }), "function" != typeof /./ && "object" != typeof Int8Array && (m.isFunction = function(n) {
        return "function" == typeof n || !1
    }), m.isFinite = function(n) {
        return isFinite(n) && !isNaN(parseFloat(n))
    }, m.isNaN = function(n) {
        return m.isNumber(n) && n !== +n
    }, m.isBoolean = function(n) {
        return n === !0 || n === !1 || "[object Boolean]" === s.call(n)
    }, m.isNull = function(n) {
        return null === n
    }, m.isUndefined = function(n) {
        return n === void 0
    }, m.has = function(n, t) {
        return null != n && p.call(n, t)
    }, m.noConflict = function() {
        return u._ = i, this
    }, m.identity = function(n) {
        return n
    }, m.constant = function(n) {
        return function() {
            return n
        }
    }, m.noop = function() {
    }, m.property = w, m.propertyOf = function(n) {
        return null == n ? function() {
        } : function(t) {
            return n[t]
        }
    }, m.matcher = m.matches = function(n) {
        return n = m.extendOwn({}, n), function(t) {
            return m.isMatch(t, n)
        }
    }, m.times = function(n, t, r) {
        var e = Array(Math.max(0, n));
        t = b(t, r, 1);
        for (var u = 0; n > u; u++)
            e[u] = t(u);
        return e
    }, m.random = function(n, t) {
        return null == t && (t = n, n = 0), n + Math.floor(Math.random() * (t - n + 1))
    }, m.now = Date.now || function() {
        return (new Date).getTime()
    };
    var B = {"&": "&amp;","<": "&lt;",">": "&gt;",'"': "&quot;","'": "&#x27;","`": "&#x60;"}, T = m.invert(B), R = function(n) {
        var t = function(t) {
            return n[t]
        }, r = "(?:" + m.keys(n).join("|") + ")", e = RegExp(r), u = RegExp(r, "g");
        return function(n) {
            return n = null == n ? "" : "" + n, e.test(n) ? n.replace(u, t) : n
        }
    };
    m.escape = R(B), m.unescape = R(T), m.result = function(n, t, r) {
        var e = null == n ? void 0 : n[t];
        return e === void 0 && (e = r), m.isFunction(e) ? e.call(n) : e
    };
    var q = 0;
    m.uniqueId = function(n) {
        var t = ++q + "";
        return n ? n + t : t
    }, m.templateSettings = {evaluate: /<%([\s\S]+?)%>/g,interpolate: /<%=([\s\S]+?)%>/g,escape: /<%-([\s\S]+?)%>/g};
    var K = /(.)^/, z = {"'": "'","\\": "\\","\r": "r","\n": "n","\u2028": "u2028","\u2029": "u2029"}, D = /\\|'|\r|\n|\u2028|\u2029/g, L = function(n) {
        return "\\" + z[n]
    };
    m.template = function(n, t, r) {
        !t && r && (t = r), t = m.defaults({}, t, m.templateSettings);
        var e = RegExp([(t.escape || K).source, (t.interpolate || K).source, (t.evaluate || K).source].join("|") + "|$", "g"), u = 0, i = "__p+='";
        n.replace(e, function(t, r, e, o, a) {
            return i += n.slice(u, a).replace(D, L), u = a + t.length, r ? i += "'+\n((__t=(" + r + "))==null?'':_.escape(__t))+\n'" : e ? i += "'+\n((__t=(" + e + "))==null?'':__t)+\n'" : o && (i += "';\n" + o + "\n__p+='"), t
        }), i += "';\n", t.variable || (i = "with(obj||{}){\n" + i + "}\n"), i = "var __t,__p='',__j=Array.prototype.join," + "print=function(){__p+=__j.call(arguments,'');};\n" + i + "return __p;\n";
        try {
            var o = new Function(t.variable || "obj", "_", i)
        } catch (a) {
            throw a.source = i, a
        }
        var c = function(n) {
            return o.call(this, n, m)
        }, f = t.variable || "obj";
        return c.source = "function(" + f + "){\n" + i + "}", c
    }, m.chain = function(n) {
        var t = m(n);
        return t._chain = !0, t
    };
    var P = function(n, t) {
        return n._chain ? m(t).chain() : t
    };
    m.mixin = function(n) {
        m.each(m.functions(n), function(t) {
            var r = m[t] = n[t];
            m.prototype[t] = function() {
                var n = [this._wrapped];
                return f.apply(n, arguments), P(this, r.apply(m, n))
            }
        })
    }, m.mixin(m), m.each(["pop", "push", "reverse", "shift", "sort", "splice", "unshift"], function(n) {
        var t = o[n];
        m.prototype[n] = function() {
            var r = this._wrapped;
            return t.apply(r, arguments), "shift" !== n && "splice" !== n || 0 !== r.length || delete r[0], P(this, r)
        }
    }), m.each(["concat", "join", "slice"], function(n) {
        var t = o[n];
        m.prototype[n] = function() {
            return P(this, t.apply(this._wrapped, arguments))
        }
    }), m.prototype.value = function() {
        return this._wrapped
    }, m.prototype.valueOf = m.prototype.toJSON = m.prototype.value, m.prototype.toString = function() {
        return "" + this._wrapped
    }, "function" == typeof define && define.amd && define("underscore", [], function() {
        return m
    })
}).call(this);
//# sourceMappingURL=underscore-min.map
