# Supplementary material for: Data based predictive models for odor perception
Source: Sci Rep. 2020 Oct 13;10:17136. doi: 10.1038/s41598-020-73978-1 (PMC7553929; doi:10.1038/s41598-020-73978-1)
Supplement: Supplementary file 3 — Supplementary file3 [file 41598_2020_73978_MOESM3_ESM.zip › js/ext/.svn/text-base/zoom.js.svn-base]

// Copyright 2014, Jason Davies, http://www.jasondavies.com
// See LICENSE.txt for details.
(function() {

var radians = Math.PI / 180,
    degrees = 180 / Math.PI;

// TODO make incremental rotate optional

d3.geo.zoom = function() {
  var projection,
      duration;

  var zoomPoint,
      zooming = 0,
      event = d3_eventDispatch(zoom, "zoomstart", "zoom", "zoomend"),
      zoom = d3.behavior.zoom()
        .on("zoomstart", function() {
          var mouse0 = d3.mouse(this),
              rotate = quaternionFromEuler(projection.rotate()),
              point = position(projection, mouse0);
          if (point) zoomPoint = point;

          zoomOn.call(zoom, "zoom", function() {
                projection.scale(view.k = d3.event.scale);
                var mouse1 = d3.mouse(this),
                    between = rotateBetween(zoomPoint, position(projection, mouse1));
                projection.rotate(view.r = eulerFromQuaternion(rotate = between
                    ? multiply(rotate, between)
                    : multiply(bank(projection, mouse0, mouse1), rotate)));
                mouse0 = mouse1;
                zoomed(event.of(this, arguments));
              });
          zoomstarted(event.of(this, arguments));
        })
        .on("zoomend", function() {
          zoomOn.call(zoom, "zoom", null);
          zoomended(event.of(this, arguments));
        }),
      zoomOn = zoom.on,
      view = {r: [0, 0, 0], k: 1};

  zoom.rotateTo = function(location) {
    var between = rotateBetween(cartesian(location), cartesian([-view.r[0], -view.r[1]]));
    return eulerFromQuaternion(multiply(quaternionFromEuler(view.r), between));
  };

  zoom.projection = function(_) {
    if (!arguments.length) return projection;
    projection = _;
    view = {r: projection.rotate(), k: projection.scale()};
    return zoom.scale(view.k);
  };

  zoom.duration = function(_) {
    return arguments.length ? (duration = _, zoom) : duration;
  };

  zoom.event = function(g) {
    g.each(function() {
      var g = d3.select(this),
          dispatch = event.of(this, arguments),
          view1 = view,
          transition = d3.transition(g);
      if (transition !== g) {
        transition
            .each("start.zoom", function() {
              if (this.__chart__) { // pre-transition state
                view = this.__chart__;
              }
              projection.rotate(view.r).scale(view.k);
              zoomstarted(dispatch);
            })
            .tween("zoom:zoom", function() {
              var width = zoom.size()[0],
                  i = interpolateBetween(quaternionFromEuler(view.r), quaternionFromEuler(view1.r)),
                  d = d3.geo.distance(view.r, view1.r),
                  smooth = d3.interpolateZoom([0, 0, width / view.k], [d, 0, width / view1.k]);
              if (duration) transition.duration(duration(smooth.duration * .001)); // see https://github.com/mbostock/d3/pull/2045
              return function(t) {
                var uw = smooth(t);
                this.__chart__ = view = {r: eulerFromQuaternion(i(uw[0] / d)), k: width / uw[2]};
                projection.rotate(view.r).scale(view.k);
                zoom.scale(view.k);
                zoomed(dispatch);
              };
            })
            .each("end.zoom", function() {
              zoomended(dispatch);
            });
        try { // see https://github.com/mbostock/d3/pull/1983
          transition
              .each("interrupt.zoom", function() {
                zoomended(dispatch);
              });
        } catch (ignore) { }
      } else {
        this.__chart__ = view;
        zoomstarted(dispatch);
        zoomed(dispatch);
        zoomended(dispatch);
      }
    });
  };

  function zoomstarted(dispatch) {
    if (!zooming++) dispatch({type: "zoomstart"});
  }

  function zoomed(dispatch) {
    dispatch({type: "zoom"});
  }

  function zoomended(dispatch) {
    if (!--zooming) dispatch({type: "zoomend"});
  }

  return d3.rebind(zoom, event, "on");
};

function bank(projection, p0, p1) {
  var t = projection.translate(),
      angle = Math.atan2(p0[1] - t[1], p0[0] - t[0]) - Math.atan2(p1[1] - t[1], p1[0] - t[0]);
  return [Math.cos(angle / 2), 0, 0, Math.sin(angle / 2)];
}

function position(projection, point) {
  var spherical = projection.invert(point);
  return spherical && isFinite(spherical[0]) && isFinite(spherical[1]) && cartesian(spherical);
}

function quaternionFromEuler(euler) {
  var a = .5 * euler[0] * radians,//a
      b = .5 * euler[1] * radians,//b
      c = .5 * euler[2] * radians,//c
      sina = Math.sin(a), cosa = Math.cos(a),
      sinb = Math.sin(b), cosb = Math.cos(b),
      sinc = Math.sin(c), cosc = Math.cos(c);
  return [
    cosa * cosb * cosc + sina * sinb * sinc,
    sina * cosb * cosc - cosa * sinb * sinc,
    cosa * sinb * cosc + sina * cosb * sinc,
    cosa * cosb * sinc - sina * sinb * cosc
  ];
}

function multiply(a, b) {
  var a0 = a[0], a1 = a[1], a2 = a[2], a3 = a[3],
      b0 = b[0], b1 = b[1], b2 = b[2], b3 = b[3];
  return [
    a0 * b0 - a1 * b1 - a2 * b2 - a3 * b3,
    a0 * b1 + a1 * b0 + a2 * b3 - a3 * b2,
    a0 * b2 - a1 * b3 + a2 * b0 + a3 * b1,
    a0 * b3 + a1 * b2 - a2 * b1 + a3 * b0
  ];
}

function rotateBetween(a, b) {
  if (!a || !b) return;
  var axis = cross(a, b),
      norm = Math.sqrt(dot(axis, axis)),
      halfc = .5 * Math.acos(Math.max(-1, Math.min(1, dot(a, b)))),
      k = Math.sin(halfc) / norm;
  return norm && [Math.cos(halfc), axis[2] * k, -axis[1] * k, axis[0] * k];
}

// Interpolate between two quaternions (slerp).
function interpolateBetween(a, b) {
  var d = Math.max(-1, Math.min(1, dot(a, b))),
      s = d < 0 ? -1 : 1,
      theta = Math.acos(s * d),
      sintheta = Math.sin(theta);
  return sintheta ? function(t) {
    var A = s * Math.sin((1 - t) * theta) / sintheta,
        B = Math.sin(t * theta) / sintheta;
    return [
      a[0] * A + b[0] * B,
      a[1] * A + b[1] * B,
      a[2] * A + b[2] * B,
      a[3] * A + b[3] * B
    ];
  } : function() { return a; };
}

function eulerFromQuaternion(q) {
  return [
    Math.atan2(2 * (q[0] * q[1] + q[2] * q[3]), 1 - 2 * (q[1] * q[1] + q[2] * q[2])) * degrees,
    Math.asin(Math.max(-1, Math.min(1, 2 * (q[0] * q[2] - q[3] * q[1])))) * degrees,
    Math.atan2(2 * (q[0] * q[3] + q[1] * q[2]), 1 - 2 * (q[2] * q[2] + q[3] * q[3])) * degrees
  ];
}

function cartesian(spherical) {
  var a = spherical[0] * radians,
      b = spherical[1] * radians,
      cosb = Math.cos(b);
  return [
    cosb * Math.cos(a),
    cosb * Math.sin(a),
    Math.sin(b)
  ];
}

function dot(a, b) {
  for (var i = 0, n = a.length, s = 0; i < n; ++i) s += a[i] * b[i];
  return s;
}

function cross(a, b) {
  return [
    a[1] * b[2] - a[2] * b[1],
    a[2] * b[0] - a[0] * b[2],
    a[0] * b[1] - a[1] * b[0]
  ];
}

// Like d3.dispatch, but for custom events abstracting native UI events. These
// events have a target component (such as a brush), a target element (such as
// the svg:g element containing the brush) and the standard arguments `d` (the
// target element's data) and `i` (the selection index of the target element).
function d3_eventDispatch(target) {
  var i = 0,
      n = arguments.length,
      argumentz = [];

  while (++i < n) argumentz.push(arguments[i]);

  var dispatch = d3.dispatch.apply(null, argumentz);

  // Creates a dispatch context for the specified `thiz` (typically, the target
  // DOM element that received the source event) and `argumentz` (typically, the
  // data `d` and index `i` of the target element). The returned function can be
  // used to dispatch an event to any registered listeners; the function takes a
  // single argument as input, being the event to dispatch. The event must have
  // a "type" attribute which corresponds to a type registered in the
  // constructor. This context will automatically populate the "sourceEvent" and
  // "target" attributes of the event, as well as setting the `d3.event` global
  // for the duration of the notification.
  dispatch.of = function(thiz, argumentz) {
    return function(e1) {
      try {
        var e0 =
        e1.sourceEvent = d3.event;
        e1.target = target;
        d3.event = e1;
        dispatch[e1.type].apply(thiz, argumentz);
      } finally {
        d3.event = e0;
      }
    };
  };

  return dispatch;
}

})();
