# Supplementary material for: Data based predictive models for odor perception
Source: Sci Rep. 2020 Oct 13;10:17136. doi: 10.1038/s41598-020-73978-1 (PMC7553929; doi:10.1038/s41598-020-73978-1)
Supplement: Supplementary file 5 — Supplementary file5 [file 41598_2020_73978_MOESM5_ESM.zip]

Archive with 70 entries (70 files):
- .svn/entries
- .svn/prop-base/Copyright - NOTICES  for Vitellus V 1.2.1.docx.svn-base
- .svn/prop-base/READ ME_Vitellus V 1.2.1.docx.svn-base
- .svn/text-base/chart.html.svn-base
- .svn/text-base/Copyright - NOTICES  for Vitellus V 1.2.1.docx.svn-base
- .svn/text-base/READ ME_Vitellus V 1.2.1.docx.svn-base
- chart.html
- Copyright - NOTICES  for Vitellus V 1.2.1.docx
- css/.svn/entries
- css/.svn/text-base/bootstrap.css.svn-base
- css/.svn/text-base/chordDiagramStyle.css.svn-base
- css/.svn/text-base/d3.parsets.css.svn-base
- css/.svn/text-base/matrixStyle.css.svn-base
- css/.svn/text-base/Theme.min.css.svn-base
- css/.svn/text-base/vis.css.svn-base
- css/.svn/text-base/x3dom.css.svn-base
- css/bootstrap.css
- css/chordDiagramStyle.css
- css/d3.parsets.css
- css/images/.svn/entries
- css/images/.svn/prop-base/a1star.gif.svn-base
- css/images/.svn/text-base/a1star.gif.svn-base
- css/images/a1star.gif
- css/matrixStyle.css
- css/Theme.min.css
- css/vis.css
- css/x3dom.css
- js/.svn/entries
- js/.svn/text-base/chart.filter.min.js.svn-base
- js/.svn/text-base/chart.interactions.min.js.svn-base
- js/.svn/text-base/chart.slider.min.js.svn-base
- js/.svn/text-base/charts.advancedTooltip.min.js.svn-base
- js/.svn/text-base/colResizable-1.6.min.js.svn-base
- js/.svn/text-base/Common.min.js.svn-base
- js/.svn/text-base/generateReport.js.svn-base
- js/.svn/text-base/generateReport_old.js.svn-base
- js/chart.advancedBubbleChart.min.js
- js/chart.filter.min.js
- js/chart.interactions.min.js
- js/chart.slider.min.js
- js/chartJS.js
- js/charts.advancedTooltip.min.js
- js/colResizable-1.6.min.js
- js/Common.min.js
- js/ext/.svn/entries
- js/ext/.svn/text-base/d3-funnel.js.svn-base
- js/ext/.svn/text-base/d3.geo.projection.v0.min.js.svn-base
- js/ext/.svn/text-base/d3.js.svn-base
- js/ext/.svn/text-base/d3.parsets.js.svn-base
- js/ext/.svn/text-base/jquery.min.js.svn-base
- js/ext/.svn/text-base/moment.js.svn-base
- js/ext/.svn/text-base/topojson.v1.min.js.svn-base
- js/ext/.svn/text-base/underscore-min.js.svn-base
- js/ext/.svn/text-base/vis.js.svn-base
- js/ext/.svn/text-base/x3dom-full.js.svn-base
- js/ext/.svn/text-base/zoom.js.svn-base
- js/ext/d3-funnel.js
- js/ext/d3.geo.projection.v0.min.js
- js/ext/d3.js
- js/ext/d3.parsets.js
- js/ext/jquery.min.js
- js/ext/moment.js
- js/ext/topojson.v1.min.js
- js/ext/underscore-min.js
- js/ext/vis.js
- js/ext/x3dom-full.js
- js/ext/zoom.js
- js/generateReport.js
- js/generateReport_old.js
- READ ME_Vitellus V 1.2.1.docx
