# Supplementary material for: Data based predictive models for odor perception
Source: Sci Rep. 2020 Oct 13;10:17136. doi: 10.1038/s41598-020-73978-1 (PMC7553929; doi:10.1038/s41598-020-73978-1)
Supplement: Supplementary file 5 — Supplementary file5 [file 41598_2020_73978_MOESM5_ESM.zip › js/chart.advancedBubbleChart.min.js]

try 
{
	if (!charts)
	{
		charts = {};
	}
} 
catch (e) {
	charts = {};
}

charts["drawAdvancedBubble"] = function(id, data, options) 
{ 
    var errorDivisionNotFound="Division does not exist";
    var errorIncorrectParameterOrder="Pass the parameters in the following order to charts.drawStreamChart()\n1.division id\n2.data and dataorder\n3.options";
    var errorDataUnavailable="Data not supplied";
    var errorUndefinedDataOrder="Data order not defined";
    var errorIncorrectDataFormat="Data is in incorrect format";
    var errorIncorrectDataOrderFormat="Data Order is in incorrect format.\nProvide the data order values separated by comma enclosed within square brackets";
    //var errorInsufficientColumns="Insufficient number of columns to draw the chart";
    var errorInsufficientColumns="Insufficient number of columns in data order to draw the chart\nProvide 5 column names";
    var errorInvalidButtonVisibility="Enter true or false for pausereplaybutton visibility option without enclosed in quotes";
    var warningNumber="Number(not enclosed within double quotes) is expected for option : ";
    var errorInvalidLegendVisibility="Enter true or false for legend visibility option without enclosed in quotes";	
    var errorInvalidLegendInteraction="Enter true or false for legend interactivity option without enclosed in quotes";
    var errorInvalidPosition="Only top or bottom value supported for legend position option enclosed in double quotes";
    var errorInvalidAxisVisibility="Enter true or false for x axis visibility option without enclosed in quotes";
    var errorInvalidXPosition="Enter top or bottom for x axis position enclosed within double quotes";	
    var errorInvalidYPosition="Enter left or right for y axis position enclosed within double quotes";
    var errorInvalidTooltip="Enter true or false for tooltip option without enclosed in quotes";
    var warningSort="Following are the values supported by sort option\n1.ascending\n2.descending";
    var warningColor="Provide the bubble colour values separated by comma enclosed withtin square brackets";
    var errorInvalidSizeColumn="The fourth column value in data order must be a numeric field.\nFollowing is the sequence to pass the columns in data order:\n1.Column on X\nAxis 2.Column on Y Axis\n3.Column representing bubble\n4.Size by column\n5.Z Axis column";
    var errorIncorrectDateFormat="Date is not in proper format\nDate Formats Supported\n1.mm-dd-yyyy\n2.mm/dd/yy\n3.yyyy";
    var t1;
	
try
{
	if(document.getElementById(id)==null)
		throw errorDivisionNotFound;
	if((!data.hasOwnProperty("data"))&&(!data.hasOwnProperty("dataOrder")))
		throw errorIncorrectParameterOrder;
	if(!data.hasOwnProperty("data"))
		throw errorDataUnavailable;
	if(!data.hasOwnProperty("dataOrder"))
		throw errorUndefinedDataOrder;
	if(!(data["data"] instanceof Array) )
			throw errorIncorrectDataFormat;
	if(!(data["dataOrder"]instanceof Array) )
		throw errorIncorrectDataOrderFormat;
	if(data["dataOrder"].length<5)
		throw errorInsufficientColumns;
	t1=+data["data"][0][data["dataOrder"][3]];
	if(isNaN(t1)==true)
		throw errorInvalidSizeColumn;
	
    var tempColumnList = data["dataOrder"];
    
    var default_options = {
        'height': 500,
        'width': 700,
/*        'marginStyles': {
            'top': 4.5,
            'right': 19.5,
            'bottom': 10,
            'left': 10
        },
*/
        'marginStyles': {
            'top': 10,
            'right': 10,
            'bottom': 10,
            'left': 10
        },
        'legend': 
        {
            'visibility': true,
            'position': "top",
            'interactivity': true
        },
        'xAxis': {
            'visibility': true,
            'color': "black",
            'position': 'bottom',
            'labelColor': 'black',
            'labelFontSize': 15,
            'labelFontFamily': "Arial",
            'titleName': tempColumnList[0],
            'titleColor': "#777",
            'titleFontSize': 15,
            'titleFontFamily': 'Arial',
	    'labelRotation':90
        
        },
        'yAxis': {
            'visibility': true,
            'color': "black",
            'position': 'left',
            'labelColor': 'black',
            'labelFontSize': 15,
            'labelFontFamily': "Arial",
            'titleName': tempColumnList[1],
            'titleColor': "#777",
            'titleFontSize': 15,
            'titleFontFamily': 'Arial',
        },
        'containerStyle': {},
        'tooltip': true,
        'bubbleStyle': {
            'bubbleColor': charts.defaultChartColors.slice(0),// 'bubbleColor': charts.defaultChartColors,
            'bubbleOpacity': 0.8,
            'bubbleBorderStyle': {
                'bubbleBorderStyleColor': "black",
                'bubbleBorderStyleWidth': 1
            },
            'bubbleMinimumRadius': 20,
            'bubble3Doption': false
        },
        'pauseReplayButtonVisibility': true,
	'animationSpeed':15000,
	'sort':
	{
		'x':"ascending",
		'y':"descending",
		'z':"ascending"
	}
    };
    
    
    var countRow=1;
    var sortOption=default_options['sort'];
    var height, width, margin, containerStyle, legend, xAxis, yAxis, tooltip, bubbleStyle;
    var animationstart = "button", animationSpeed;
    var e2;
    if (options == null) {
        options = {};
    }
    
    if(options.hasOwnProperty('pauseReplayButtonVisibility')) 
    {
	e2=(options['pauseReplayButtonVisibility'].constructor===Boolean);
	if(e2==false)
	{
		if(options['pauseReplayButtonVisibility']!="")
		{
			if(options['pauseReplayButtonVisibility'].toLowerCase()=="true")
				pauseReplayButtonVisibility=true;
			else if(options['pauseReplayButtonVisibility'].toLowerCase()=="false")
				pauseReplayButtonVisibility=false;
			else
				throw errorInvalidButtonVisibility;
		}
		else
			pauseReplayButtonVisibility = default_options.pauseReplayButtonVisibility;
	}
	else
        	pauseReplayButtonVisibility = options.pauseReplayButtonVisibility;
    } 
    else 
    {
        pauseReplayButtonVisibility = default_options.pauseReplayButtonVisibility;
    }
    
    if (options.hasOwnProperty('animationSpeed')&&(options['animationSpeed']!="")) 
    {
	options['animationSpeed']=+options['animationSpeed'];
	if(isNaN(options['animationSpeed'])==true)
	{
		animationSpeed = default_options.animationSpeed;
		printWarning(warningNumber+"animationSpeed");
	}
	else
        	animationSpeed = options.animationSpeed;
    } 
    else 
    {
        animationSpeed = default_options.animationSpeed;
    }

    if (options.hasOwnProperty('height')&&(options['height']!="")) 
    {
	options['height']=+options['height'];
	if(isNaN(options['height'])==true)
        {
		height = default_options.height;
		printWarning(warningNumber+"height");
	}
	else
        	height = options.height;
    } 
    else 
    {
        height = default_options.height;
    }
    
    if (options.hasOwnProperty('width')&&(options['width']!="")) 
    {
	options['width']=+options['width'];
	if(isNaN(options['width'])==true)
	{
		width = default_options.width;
		printWarning(warningNumber+"width");
	}
	else
        	width = options.width;
    } 
    else 
    {
        width = default_options.width;
    }
    
    if (options.hasOwnProperty('marginStyles')) 
    {
        margin = options.marginStyles;
        if (!margin.hasOwnProperty('top')) 
        {
            margin.top = default_options.marginStyles.top;
        }
        else 
	{
		if(margin.top!=="")
		{
			margin.top=+margin.top;
			if(isNaN(margin.top)==true )
			{
				margin.top = default_options.marginStyles.top;
				printWarning(warningNumber+"top property of marginStyles");
			}
		}
		else
		{	
			margin.top = default_options.marginStyles.top;
		}
	}
        if (!margin.hasOwnProperty('right')) 
        {
            margin.right = default_options.marginStyles.right;
        }
        else
	{	
		if(margin.right!=="")
		{
			margin.right=+margin.right;
			if(isNaN(margin.right)==true)	
			{
				margin.right = default_options.marginStyles.right;
				printWarning(warningNumber+"right property of marginStyles");
			}
		}
		else
			margin.right = default_options.marginStyles.right;
	}
        if (!margin.hasOwnProperty('bottom')) 
        {
            margin.bottom = default_options.marginStyles.bottom;
        }
        else
	{
		if(margin.left!=="")
		{
			margin.bottom=+margin.bottom;
			if(isNaN(margin.bottom)==true)
			{
				margin.bottom=options['marginStyles']['bottom'];	
				printWarning(warningNumber+"bottom property of marginStyles");
			}
		}
		else
			margin.bottom=options['marginStyles']['bottom'];
	}
        if (!margin.hasOwnProperty('left')) 
        {
            margin.left = default_options.marginStyles.left;
        }
	else
	{
		if(margin.left!=="")
		{
			margin.left=+margin.left;
			if(isNaN(margin.left)==true)
			{
				margin.left=options['marginStyles']['left'];	
				printWarning(warningNumber+"left property of marginStyles");
			}
		}
		else
			margin.left=options['marginStyles']['left'];
	}
    } 
    else 
    {
        margin = default_options.marginStyles;
    }
    
    
    if (options.hasOwnProperty('containerStyle')) 
    {
        containerStyle = options.containerStyle;
    } 
    else 
    {
        containerStyle = default_options.containerStyle;
    }
    
    if (!containerStyle.hasOwnProperty('height')) 
    {
        containerStyle.height = height;// * 1.05;
    }
    
    if (!containerStyle.hasOwnProperty('width')) 
    {
        containerStyle.width = width;// * 1.02;
    }
    
    
    if (options.hasOwnProperty('legend')) 
    {
        legend = options.legend;
        if (!legend.hasOwnProperty('visibility')) 
        {
            legend.visibility = default_options.legend.visibility;
        }
        else
	{
		e2=(legend['visibility'].constructor===Boolean);
		if(e2==false)
		{
			if(legend['visibility']!="")
			{
				if(legend['visibility'].toLowerCase()=="true")
					legend['visibility']=true;
				else if(legend['visibility'].toLowerCase()=="false")
					legend['visibility']=false;
				else
					throw errorInvalidLegendVisibility;
			}
			else
				legend.visibility = default_options.legend.visibility;
		}
			
	}
        if (!legend.hasOwnProperty('position')) 
        {
            legend.position = default_options.legend.position;
        }
        else
	{
	    if(legend.position!="")
	    {
		if(legend.position.toUpperCase()!="TOP"&&legend.position.toUpperCase()!="BOTTOM")
			throw errorInvalidPosition;
            }
	    else
		legend.position = default_options.legend.position;	
	}
        if (!legend.hasOwnProperty('interactivity')) 
        {
            legend.interactivity = default_options.legend.interactivity;
        }
	else
	{
		e2=(legend['interactivity'].constructor===Boolean);
		if(e2==false)
		{
			if(legend['interactivity']!="")
			{
				if(legend['interactivity'].toLowerCase()=="true")
					legend['interactivity']=true;
				else if(legend['interactivity'].toLowerCase()=="false")
					legend['interactivity']=false;
				else
					throw errorInvalidLegendInteraction;
			}
			else
				legend.interactivity = default_options.legend.interactivity;
		}
		
	}
    
    } 
    else 
    {
        legend = default_options.legend;
    }
    
    
    if (options.hasOwnProperty('xAxis')) 
    {
        xAxis = options.xAxis;
        
        if (!xAxis.hasOwnProperty('visibility')) 
        {
            xAxis.visibility = default_options.xAxis.visibility;
        }
        else
	{
	    e2=(xAxis.visibility.constructor===Boolean);
	    if(e2==false)
	    {
		if(xAxis.visibility!="")
		{
			if(xAxis.visibility.toLowerCase()=="true")
				xAxis.visibility=true;
			else if(xAxis.visibility.toLowerCase()=="false")
				xAxis.visibility=false;
			else
				throw errorInvalidAxisVisibility;
		}
		else
		{
			xAxis.visibility=default_options.xAxis.visibility;
		}
	    }
	    
	}
        if (!xAxis.hasOwnProperty('color')) 
        {
            xAxis.color = default_options.xAxis.color;
        }
        else
	{
		if(options['xAxis']['color']=="")
			xAxis.color = default_options.xAxis.color;
	}
        if (!xAxis.hasOwnProperty('position')) 
        {
            xAxis.position = default_options.xAxis.position;
        }
        else
	{
		if(options['xAxis']['position']=="")
			 xAxis.position = default_options.xAxis.position;
		else
		{
			if(options['xAxis']['position'].toLowerCase()!="top"&&options['xAxis']['position'].toLowerCase()!="bottom")
				throw errorInvalidXPosition;	
		}
	}
        if (!xAxis.hasOwnProperty('labelColor')) 
        {
            xAxis.labelColor = default_options.xAxis.labelColor;
        }
        else
	{
		if(options['xAxis']['labelColor']=="")
			xAxis.labelColor = default_options.xAxis.labelColor;
	}
        
        if (!xAxis.hasOwnProperty('labelFontSize')) 
        {
            xAxis.labelFontSize = default_options.xAxis.labelFontSize;
        }
        else
	{
		if(options['xAxis']['labelFontSize']=="")
			xAxis.labelFontSize = default_options.xAxis.labelFontSize;
	}
        if (!xAxis.hasOwnProperty('labelFontFamily')) 
        {
            xAxis.labelFontFamily = default_options.xAxis.labelFontFamily;
        }
        else
	{
		if(options['xAxis']['labelFontFamily']=="")
			xAxis.labelFontFamily = default_options.xAxis.labelFontFamily;
	}
        
        if (!xAxis.hasOwnProperty('titleName')) 
        {
            xAxis.titleName = default_options.xAxis.titleName;
        }
        else
	{
		if(options['xAxis']['titleName']=="")
			xAxis.titleName = default_options.xAxis.titleName;
	}
        if (!xAxis.hasOwnProperty('titleColor')) 
        {
            xAxis.titleColor = default_options.xAxis.titleColor;
        }
        else
	{
		if(options['xAxis']['titleColor']=="")
			xAxis.titleColor = default_options.xAxis.titleColor;
	}
        
        
        
        if (!xAxis.hasOwnProperty('titleFontSize')) 
        {
            xAxis.titleFontSize = default_options.xAxis.titleFontSize;
        }
        else
	{
		if(options['xAxis']['titleFontSize']=="")
			xAxis.titleFontSize = default_options.xAxis.titleFontSize;	
	}
        if (!xAxis.hasOwnProperty('titleFontFamily')) 
        {
            xAxis.titleFontFamily = default_options.xAxis.titleFontFamily;
        }
    	else
	{
		if(options['xAxis']['titleFontFamily']=="")
			xAxis.titleFontFamily = default_options.xAxis.titleFontFamily;	
	}
	
    
    
    
    } 
    else 
    {
        xAxis = default_options.xAxis;
    }
    
    
    if (options.hasOwnProperty('yAxis')) 
    {
        yAxis = options.yAxis;
        
        if (!yAxis.hasOwnProperty('visibility')) 
        {
            yAxis.visibility = default_options.yAxis.visibility;
        }
	else
	{
            e2=(yAxis.visibility.constructor===Boolean);
	    if(e2==false)
	    {
		if(yAxis.visibility!="")
		{
			if(yAxis.visibility.toLowerCase()=="true")
				yAxis.visibility=true;
			else if(yAxis.visibility.toLowerCase()=="false")
				yAxis.visibility=false;
			else
				throw errorInvalidAxisVisibility;
		}
		else
			yAxis.visibility=default_options.yAxis.visibility;
	    }
	    
	}
        if (!yAxis.hasOwnProperty('color')) 
        {
            yAxis.color = default_options.yAxis.color;
        }
        else
	{
		if(options['yAxis']['color']=="")
			yAxis.color = default_options.yAxis.color;
	
	}
        if (!yAxis.hasOwnProperty('position')) 
        {
            yAxis.position = default_options.yAxis.position;
        }
        else
	{
		if(options['yAxis']['position']=="")
			 yAxis.position = default_options.yAxis.position;
		else
		{
			if(options['yAxis']['position'].toLowerCase()!="left"&&options['yAxis']['position'].toLowerCase()!="right")
				throw errorInvalidYPosition;
		}
	}
        
        if (!yAxis.hasOwnProperty('labelColor')) 
        {
            yAxis.labelColor = default_options.yAxis.labelColor;
        }
        else
	{
		if(options['yAxis']['labelColor']=="")
			yAxis.labelColor = default_options.yAxis.labelColor;
	}
        
        if (!yAxis.hasOwnProperty('labelFontSize')) 
        {
            yAxis.labelFontSize = default_options.yAxis.labelFontSize;
        }
         else
	{
		if(options['yAxis']['labelFontSize']=="")
			yAxis.labelFontSize = default_options.yAxis.labelFontSize;
	}
        if (!yAxis.hasOwnProperty('labelFontFamily')) 
        {
            yAxis.labelFontFamily = default_options.yAxis.labelFontFamily;
        }
        else
	{
		if(options['yAxis']['labelFontFamily']=="")
			yAxis.labelFontFamily = default_options.yAxis.labelFontFamily;
	}
        
        
        if (!yAxis.hasOwnProperty('titleName')) 
        {
            yAxis.titleName = default_options.yAxis.titleName;
        }
        else
	{
		if(options['yAxis']['titleName']=="")
			yAxis.titleName = default_options.yAxis.titleName;
	}
        if (!yAxis.hasOwnProperty('titleColor')) 
        {
            yAxis.titleColor = default_options.yAxis.titleColor;
        }
        else
	{
		if(options['yAxis']['titleColor']=="")
			yAxis.titleColor = default_options.yAxis.titleColor;
	}
       
        
        if (!yAxis.hasOwnProperty('titleFontSize')) 
        {
            yAxis.titleFontSize = default_options.yAxis.titleFontSize;
        }
        else
	{
		if(options['yAxis']['titleFontSize']=="")
			yAxis.titleFontSize = default_options.yAxis.titleFontSize;	
	}
        if (!yAxis.hasOwnProperty('titleFontFamily')) 
        {
            yAxis.titleFontFamily = default_options.yAxis.titleFontFamily;
        }
    	else
	{
		if(options['yAxis']['titleFontFamily']=="")
			yAxis.titleFontFamily = default_options.yAxis.titleFontFamily;	
	}
    
    
    
    
    } 
    else 
    {
        yAxis = default_options.yAxis;
    }
    
    if (options.hasOwnProperty('tooltip')) 
    {
	e2=(options['tooltip'].constructor===Boolean);
	if(e2==false)
	{
		if(options['tooltip']!="")	
		{
			if(options['tooltip'].toLowerCase()=="true")
				options['tooltip']=true;
			else if(options['tooltip'].toLowerCase()=="false")
				options['tooltip']=false;
			else
				throw errorInvalidTooltip;
		}
		else
			tooltip = default_options.tooltip;
	}
	else
		tooltip = options.tooltip;
    
    } 
    else 
    {
        tooltip = default_options.tooltip;
    }
    
    if (options.hasOwnProperty('bubbleStyle')) 
    {
        bubbleStyle = options.bubbleStyle;
        
        if (!bubbleStyle.hasOwnProperty('bubbleColor')) 
        {
            bubbleStyle.bubbleColor = default_options.bubbleStyle.bubbleColor;
        }
        else
	{
		if(bubbleStyle.bubbleColor!="")
		{
			if(!(bubbleStyle.bubbleColor instanceof Array))
			{
				bubbleStyle.bubbleColor = default_options.bubbleStyle.bubbleColor;
				printWarning(warningColor);
			}	
		}
		else
		{
			bubbleStyle.bubbleColor = default_options.bubbleStyle.bubbleColor;
		}
		
	}
        if (!bubbleStyle.hasOwnProperty('bubbleOpacity')) 
        {
            bubbleStyle.bubbleOpacity = default_options.bubbleStyle.bubbleOpacity;
        }
        else
	{
		if(bubbleStyle.bubbleOpacity!=="")
		{
			bubbleStyle.bubbleOpacity=+bubbleStyle.bubbleOpacity;
			if(isNaN(bubbleStyle.bubbleOpacity)==true)
			{	
				bubbleStyle.bubbleOpacity = default_options.bubbleStyle.bubbleOpacity;
				printWarning(warningNumber+"bubbleOpacity property of bubbleStyle");
			}
		}
		else
		{
			bubbleStyle.bubbleOpacity = default_options.bubbleStyle.bubbleOpacity;
		}
	}
        if (bubbleStyle.hasOwnProperty('bubbleBorderStyle')) 
        {
            bubbleStyle.bubbleBorderStyle = options.bubbleStyle.bubbleBorderStyle;
            
            if (!bubbleStyle.bubbleBorderStyle.hasOwnProperty('bubbleBorderStyleColor')) 
            {
                bubbleStyle.bubbleBorderStyle.bubbleBorderStyleColor = default_options.bubbleStyle.bubbleBorderStyle.bubbleBorderStyleColor;
            }
            else
	    {
		if(bubbleStyle.bubbleBorderStyle.bubbleBorderStyleColor=="")
			
			bubbleStyle.bubbleBorderStyle.bubbleBorderStyleColor = default_options.bubbleStyle.bubbleBorderStyle.bubbleBorderStyleColor;

	    }
            if (!bubbleStyle.bubbleBorderStyle.hasOwnProperty('bubbleBorderStyleWidth')) 
            {
                bubbleStyle.bubbleBorderStyle.bubbleBorderStyleWidth = default_options.bubbleStyle.bubbleBorderStyle.bubbleBorderStyleWidth;
            }
	    else
	    {
		if(bubbleStyle.bubbleBorderStyle.bubbleBorderStyleWidth!=="")
		{
			bubbleStyle.bubbleBorderStyle.bubbleBorderStyleWidth=+bubbleStyle.bubbleBorderStyle.bubbleBorderStyleWidth;
			if(isNaN(bubbleStyle.bubbleBorderStyle.bubbleBorderStyleWidth))
			{
				bubbleStyle.bubbleBorderStyle.bubbleBorderStyleWidth = default_options.bubbleStyle.bubbleBorderStyle.bubbleBorderStyleWidth;
				printWarning(warningNumber+"bubbleBorderSyleWidth property of bubbleStyle");
			}
		}
		else
		{
			bubbleStyle.bubbleBorderStyle.bubbleBorderStyleWidth = default_options.bubbleStyle.bubbleBorderStyle.bubbleBorderStyleWidth;
		}
	    }
        } 
        else 
        {
            bubbleStyle.bubbleBorderStyle = default_options.bubbleStyle.bubbleBorderStyle;
        }

default_options.bubbleStyle.bubbleMinimumRadius=d3.min([(width*0.01), (height*0.01)]);                
        if (!bubbleStyle.hasOwnProperty('bubbleMinimumRadius')) 
        {
            bubbleStyle.bubbleMinimumRadius = default_options.bubbleStyle.bubbleMinimumRadius;
        }
        else
	{
		if(bubbleStyle.bubbleMinimumRadius!=="")
		{
			bubbleStyle.bubbleMinimumRadius=+bubbleStyle.bubbleMinimumRadius;
			if(isNaN(bubbleStyle.bubbleMinimumRadius)==true)
			{
				bubbleStyle.bubbleMinimumRadius = default_options.bubbleStyle.bubbleMinimumRadius;	
				printWarning(warningNumber+"bubbleMinimumRadius property of bubbleStyle");
			}	
		}
		else
		{
			bubbleStyle.bubbleMinimumRadius = default_options.bubbleStyle.bubbleMinimumRadius;
		}
	}
        if (!bubbleStyle.hasOwnProperty('bubble3Doption')) 
        {
            bubbleStyle.bubble3Doption = default_options.bubbleStyle.bubble3Doption;
        }
	else
	{
		e2=(bubbleStyle.bubble3Doption.constructor===Boolean);
		if(e2==false)
		{
			if(bubbleStyle.bubble3Doption!="")
				throw errorInvalidLegendVisibility;
			else
				bubbleStyle.bubble3Doption = default_options.bubbleStyle.bubble3Doption;
		}
	}
    } 
    else 
    {
        bubbleStyle = default_options.bubbleStyle;
    }
    if(options.hasOwnProperty('sort'))
    {
	if(options['sort'].hasOwnProperty('x')&&options['sort']['x']!="")
	{
		if(options['sort']['x'].toLowerCase()!="ascending"&&options['sort']['x'].toLowerCase()!="descending")	
			printWarning(warningSort);
		else
			sortOption.x=options['sort']['x'];
	}	
	
	if(options['sort'].hasOwnProperty('y')&&options['sort']['y']!="")
	{
		if(options['sort']['y'].toLowerCase()!="ascending"&&options['sort']['y'].toLowerCase()!="descending")	
			printWarning(warningSort);
		else
			sortOption.y=options['sort']['y'];
	}
	if(options['sort'].hasOwnProperty('z')&&options['sort']['z']!="")
	{
		if(options['sort']['z'].toLowerCase()!="ascending"&&options['sort']['z'].toLowerCase()!="descending")	
			printWarning(warningSort);
		else
			sortOption.z=options['sort']['z'];
	}	
	
    }

var bubbleMaxRadius=bubbleStyle.bubbleMinimumRadius*10;
   
    //for checking the date format
    //var formatString=["%m-%d-%Y","%m/%d/%y","%Y","%Y-%m-%d"];
    var formatString=["%m-%d-%Y","%m/%d/%y","%Y","%Y-%m-%d","%d/%m/%Y"];

    var format;
    		for(var j=0;j<formatString.length;j++)
    		{
    			if(d3.time.format(formatString[j]).parse(data.data[0][data.dataOrder[4]])!=null)
    			{
    				format=d3.time.format(formatString[j]);
    				break;
    			}
    			
    		}
    if(format==undefined)
    		throw errorIncorrectDateFormat;
    

    var data1 = [];
    
    originalMargin = margin;
    var flag_str_or_numeric_x, flag_str_or_numeric_y, flag_str_or_numeric_scroll, flag_isGroupKeyPresent;
    
    tempData = data["data"];
    tempDimensionList = data["dataOrder"];
	// for date sort
	tempData.forEach(function (d)	
	{
		d["formatedDate"] = format.parse(d[tempColumnList[4]]);
	}
    );

    
	 if(sortOption.z.toLowerCase()=="descending"&& (isNaN(tempData[0][tempColumnList[4]])==true))
    {
	tempData.sort(function(a,b){return d3.ascending(b["formatedDate"],a["formatedDate"]);});
    }
    else if(sortOption.z.toLowerCase()=="ascending"&& (isNaN(tempData[0][tempColumnList[4]])==true))
    {
	tempData.sort(function(a,b){return d3.ascending(a["formatedDate"],b["formatedDate"]);});
    } 
	
    var tempGroup;
    if (tempData[0].hasOwnProperty(tempColumnList[2])) 
    {
        flag_isGroupKeyPresent = true;
        data1 = d3.nest().key(function(d) {
            return d[tempColumnList[2]];
        }).key(function(d) {
            return d[tempColumnList[4]];
        }).entries(tempData);
    
	tempGroup=d3.nest().key(function(d) {return d[tempColumnList[2]];}).entries(tempData);
    } 
    else 
    {
        flag_isGroupKeyPresent = false;
        var uniqueNames = [];
        for (i = 0; i < tempData.length; i++) {
            if (uniqueNames.indexOf(tempData[i].Year) === -1) {
                uniqueNames.push(tempData[i].Year);
            }
        }
        newData = tempData.slice();
        uniqueNames.forEach(function(k) {
            var i = 0;
            newData.filter(function(d) {
                return d.Year == k;
            }).forEach(function(d) {
                d[tempColumnList[2]] = i++
            })
        })
        
        
        data1 = d3.nest().key(function(d) {
            return d[tempColumnList[2]];
        }).key(function(d) {
            return d[tempColumnList[4]];
        }).entries(newData);
    
    }
    
    programViewList = [], viewTimeList = [], programTelecastList = [], yearList = [], tempYearList = [];
    mainData = [];
    data1.forEach(function(d, i) {
        var objct = {};
        
        yearList = [];
        objct["name"] = d.key;
        objct["region"] = d.key;
        var tempAnimationObj = [];
        var tempViewTimeObj = [];
        var tempProgramTelecastObj = [];
        var tempProgramViewObj = [];
        d.values.forEach(function(k, l) {
            var tempObj = [];
            
            if (isNaN(k.key)) 
            {
                yearList.push(k.key);
                tempObj.push(k.key);
                flag_str_or_numeric_scroll = "String";
            } 
            else 
            {
                yearList.push(+k.key);
                tempObj.push(+k.key);
                flag_str_or_numeric_scroll = "Numeric";
            }
            
            tempAnimationObj.push(tempObj.concat(tempObj));
            
            
            
            if (isNaN(k.values[0][tempColumnList[0]])) 
            {
                viewTimeList.push(k.values[0][tempColumnList[0]]);
                tempObj.push(k.values[0][tempColumnList[0]]);
                flag_str_or_numeric_x = "String";
            } 
            else if (!isNaN(k.values[0][tempColumnList[0]])) 
            {
                viewTimeList.push(+k.values[0][tempColumnList[0]]);
                tempObj.push(+k.values[0][tempColumnList[0]]);
                flag_str_or_numeric_x = "Numeric"
            }
            
            tempViewTimeObj.push(tempObj);
            var tempObj1 = [];
            if (isNaN(k.key)) 
            {
                tempObj1.push(k.key);
            } 
            else 
            {
                tempObj1.push(+k.key);
            }
            
            if (isNaN(k.values[0][tempColumnList[1]])) 
            {
                programTelecastList.push(k.values[0][tempColumnList[1]]);
                tempObj1.push(k.values[0][tempColumnList[1]]);
                flag_str_or_numeric_y = "String";
            } 
            else if (!isNaN(k.values[0][tempColumnList[1]])) 
            {
                programTelecastList.push(+k.values[0][tempColumnList[1]]);
                tempObj1.push(+k.values[0][tempColumnList[1]]);
                flag_str_or_numeric_y = "Numeric";
            }
            
            tempProgramTelecastObj.push(tempObj1);
            var tempObj2 = [];
            
            if (isNaN(k.key)) 
            {
                tempObj2.push(k.key);
            } 
            else 
            {
                tempObj2.push(+k.key);
            }
            
            if (k.values[0][tempColumnList[3]] == undefined || tempColumnList[3] == "") 
            {
                programViewList.push(+bubbleStyle.bubbleMinimumRadius);
                tempObj2.push(+bubbleStyle.bubbleMinimumRadius);
            } 
            else 
            {
                programViewList.push(+k.values[0][tempColumnList[3]]);
                tempObj2.push(+k.values[0][tempColumnList[3]]);
            }
            tempProgramViewObj.push(tempObj2);
        });
        objct["viewTime"] = tempViewTimeObj;
        objct["programTelecast"] = tempProgramTelecastObj;
        objct["programView"] = tempProgramViewObj;
        objct["animation"] = tempAnimationObj;
        mainData.push(objct);
    
    });
    
  	/*function compare(a,b) {
	
		return b-a;
	}*/
	
    if(sortOption.z.toLowerCase()=="descending"&& (isNumber(yearList[0])==true))
    {
    	
		yearList.sort(function(a,b)
		{
			return b-a;
		});
    }
    var yearMap = d3.scale.ordinal().domain(yearList).rangePoints([0, yearList.length - 1]);
    var yearMapinvert = d3.scale.ordinal().domain(yearMap.range()).range(yearList.slice());
    
    
    
    
    if (!flag_isGroupKeyPresent) 
    {
        legend.visibility = false;
    }
    
    if (flag_str_or_numeric_scroll == "String") 
    {
        mainData.forEach(function(d) {
            d.viewTime.forEach(function(k, i) {
                k[0] = (yearMap(k[0]))
            });
        })
        mainData.forEach(function(d) {
            d.programView.forEach(function(k, i) {
                k[0] = (yearMap(k[0]))
            });
        })
        mainData.forEach(function(d) {
            d.programTelecast.forEach(function(k, i) {
                k[0] = (yearMap(k[0]))
            });
        })
        mainData.forEach(function(d) {
            d.animation.forEach(function(k, i) {
                k[0] = (yearMap(k[0]))
            });
        })
        yearList.forEach(function(d, i) {
            idx = yearList.indexOf(d);
            if (idx != -1) {
                yearList[idx] = yearMap(yearList[idx])
            }
        })
    }
    
    /*if (legend.visibility) 
    {
        margin.top += 40;
    }*/
    
     var xAxisobj = {'position': 'bottom','labelVisibility': true,'x': 0,'y': 0};
    var yAxisobj = {'position': 'left','labelVisibility': true,'x': 0,'y': 0};
    
    
    
    
    
    /*if (xAxis.visibility) 
    {
        if (xAxis.position.toUpperCase() == "TOP") 
        {
            xAxisobj.position = 'top';
        
        } 
        else 
        {
            margin.bottom += 50;
            xAxisobj.y = height - margin.top - margin.bottom;
        }
    }
    else
    {
		if(pauseReplayButtonVisibility==true)
			margin.bottom += 50;
    }
    
    if (yAxis.visibility) 
    {
        if (yAxis.position.toUpperCase() == "RIGHT") 
        {
            yAxisobj.position = 'right';
            margin.left += 0;
            yAxisobj.x = width - margin.right - 10 - 20;
        } 
        else 
        {
            margin.left += 50;
            yAxisobj.x = 0;
            
        }
    }*/
    
    
    
    var chartOrientation = "vertical";
    var play_or_pause = "Replay"
    
    //width = width - margin.right, 
    //height = height - margin.top - margin.bottom;
    
    charts.setChartPlot(containerStyle, id)
    //charts.width = containerStyle.width;
    //charts.height = containerStyle.height;
     if(legend.visibility==true)
    {
		
		height=height-25;
		

    }
	if((legend.visibility==true)&&(legend.position.toLowerCase()=="top"))
	{
		d3.select("#"+id).append("div").style("height",25).attr("id","legend_div").append("svg").attr("id","legend_svg").attr("height",25);
	}
     /*var xAxisobj = {'position': 'bottom','labelVisibility': true,'x': 0,'y': 0};
    var yAxisobj = {'position': 'left','labelVisibility': true,'x': 0,'y': 0};*/
    
    
    
    
    
    if (xAxis.visibility) 
    {
        if (xAxis.position.toUpperCase() == "TOP") 
        {
            xAxisobj.position = 'top';
	    margin.top=margin.top+20;
            if(pauseReplayButtonVisibility==true)
		margin.bottom += 50;
        } 
        else 
        {
            margin.bottom += 80;//50;
            xAxisobj.y = height - margin.top - margin.bottom;
        }
    }
    else
    {
	if(pauseReplayButtonVisibility==true)
		margin.bottom += 50;
    }

   
    
    if (yAxis.visibility) 
    {
        if (yAxis.position.toUpperCase() == "RIGHT") 
        {
            yAxisobj.position = 'right';
            margin.left += 0;
            yAxisobj.x = width - margin.right - 10 - 20;
        } 
        else 
        {
            margin.left += 50;
            yAxisobj.x = 0;
            
        }
    }
    
//    width = width - margin.right, 
    width = width -margin.left- margin.right;
//    height = height - margin.top - margin.bottom;

if(d3.select("#" + id).select(".chartPlotTitle").node()!=null)
    height = height - margin.top - margin.bottom-d3.select("#" + id).select(".chartPlotTitle").node().clientHeight;
    charts.width = width;
    charts.height = height;
    var xScale, yScale;
    var legendSection;
    if (isNaN(viewTimeList[0])) 
    {
	if(sortOption.x.toLowerCase()=="ascending")
//		xScale = d3.scale.ordinal().domain([""].concat(viewTimeList, " ")).rangePoints([0, width]);
		xScale = d3.scale.ordinal().domain([""].concat(viewTimeList, " ")).rangePoints([0, width-bubbleMaxRadius]);
	else if(sortOption.x.toLowerCase()=="descending")
//		xScale = d3.scale.ordinal().domain([""].concat(viewTimeList, " ")).rangePoints([width,0]);
		xScale = d3.scale.ordinal().domain([""].concat(viewTimeList, " ")).rangePoints([width-bubbleMaxRadius,0]);
    } 
    else 
    {
	if(sortOption.x.toLowerCase()=="ascending")
//       	 	xScale = d3.scale.linear().domain([d3.min(viewTimeList),  d3.max(viewTimeList)]).range([0, width]);
       	 	xScale = d3.scale.linear().domain([d3.min(viewTimeList),  d3.max(viewTimeList)]).range([0, width-bubbleMaxRadius]);
	else if(sortOption.x.toLowerCase()=="descending")
//	 	xScale = d3.scale.linear().domain([d3.min(viewTimeList),  d3.max(viewTimeList)]).range([width,0]);
	 	xScale = d3.scale.linear().domain([d3.min(viewTimeList),  d3.max(viewTimeList)]).range([width-bubbleMaxRadius,0]);
    
    }
    
    
    
    if (isNaN(programTelecastList[0]))
    {
	if(sortOption.y.toLowerCase()=="descending")
//        	yScale = d3.scale.ordinal().domain([""].concat(programTelecastList, " ")).rangePoints([height, 0]);
        	yScale = d3.scale.ordinal().domain([""].concat(programTelecastList, " ")).rangePoints([height, bubbleMaxRadius]);
	else if(sortOption.y.toLowerCase()=="ascending")
//		yScale = d3.scale.ordinal().domain([""].concat(programTelecastList, " ")).rangePoints([0,height]);
		yScale = d3.scale.ordinal().domain([""].concat(programTelecastList, " ")).rangePoints([bubbleMaxRadius,height]);
    }
    else 
    {
	if(sortOption.y.toLowerCase()=="descending")
//        	yScale = d3.scale.linear().domain([d3.min(programTelecastList), d3.max(programTelecastList)]).range([height, 0]);
        	yScale = d3.scale.linear().domain([d3.min(programTelecastList), d3.max(programTelecastList)]).range([height, bubbleMaxRadius]);
	else if(sortOption.y.toLowerCase()=="ascending")
//		yScale = d3.scale.linear().domain([d3.min(programTelecastList), d3.max(programTelecastList)]).range([0,height]);
		yScale = d3.scale.linear().domain([d3.min(programTelecastList), d3.max(programTelecastList)]).range([bubbleMaxRadius,height]);

    }
    
/*    var radiusScale = d3.scale.sqrt().domain(d3.extent(programViewList)).range([bubbleStyle.bubbleMinimumRadius, bubbleStyle.bubbleMinimumRadius + 35]);*/
    var radiusScale = d3.scale.sqrt().domain(d3.extent(programViewList)).range([bubbleStyle.bubbleMinimumRadius, bubbleMaxRadius]);
    var k=0;
    if(flag_isGroupKeyPresent==true)
    {
	if(tempGroup.length>bubbleStyle.bubbleColor.length)
	{
		while(tempGroup.length>bubbleStyle.bubbleColor.length)
		{	
				bubbleStyle.bubbleColor.push(bubbleStyle.bubbleColor[k]);	
				k++;
		}	
	}
    	
	
    }
    colorScale = bubbleStyle.bubbleColor;
    
/*    var xAxis_svg = d3.svg.axis().orient(xAxisobj.position).scale(xScale).ticks(12, d3.format(",d")), 
    yAxis_svg = d3.svg.axis().scale(yScale).orient(yAxisobj.position).ticks(16, d3.format(",d"));*/
    var xAxis_svg = d3.svg.axis().orient(xAxisobj.position).scale(xScale).ticks(5, d3.format(",d")), 
    yAxis_svg = d3.svg.axis().scale(yScale).orient(yAxisobj.position).ticks(5, d3.format(",d"));
    	var count=1;
	var old_y,old_y1;
	if(legend.visibility==true)
	{
    		d3.select("#"+id).select("#legend_div").style("width",width + margin.left + margin.right);
    		d3.select("#"+id).select("#legend_svg").attr("width",width + margin.left + margin.right);
	}	
		
   
	
	
    var svg = d3.select("#" + id).append("svg")
    .attr("width", width + margin.left + margin.right)
    .attr("height", height + margin.top + margin.bottom)
    .append("g")
    .attr("transform", "translate(" + margin.left + "," + margin.top + ")");
    
     
    if((legend.visibility==true)&&(legend.position.toLowerCase()=="bottom"))
	{
		d3.select("#"+id).append("div").style("height",25).attr("id","legend_div").append("svg").attr("id","legend_svg").attr("height",25);
		d3.select("#"+id).select("#legend_div").style("width",width + margin.left + margin.right);
    		d3.select("#"+id).select("#legend_svg").attr("width",width + margin.left + margin.right);
	}
    
    if (pauseReplayButtonVisibility) {
        var button = svg.append("g");
        var reloadDataMargin = 0/*30*/, pauseDataMargin = 0;//30;
        button.append("rect")
.attr("width", 100).attr("height", 30)
.attr("fill", "#3498db").attr("class", "replayButton").attr("y", height + 25 + "px").attr("x", 0 + "px")
//.attr("rx", "10")
.style("cursor", "pointer").on("click", function() {
            if (play_or_pause == "Replay") {
                reloadData();
            } else {
                svg.transition().duration(0);
                play_or_pause = "Replay";
                d3.select("#"+id).select(".replayButtonText").attr("x", reloadDataMargin + "px").text(play_or_pause);
            }
        })
        .on("mouseover", function() {
            d3.select("#"+id).select(".replayButton").attr("fill", "rgb(67, 178, 253)");
        })
        .on("mouseout", function() {
            d3.select("#"+id).select(".replayButton").attr("fill", "#3498db");
        })
        ;
        
        button.append("text").attr("class", "replayButtonText")
.style("font-size", function(){ 
if((9*((d3.min([width,height]))/180))>8)
{
if((9*((d3.min([width,height]))/180))>12)
return "12px";
else
return (9*((d3.min([width,height]))/180))+"px";
}
else
return "8px";
})
.style("cursor", "pointer").style("fill", "rgb(255, 255, 255)")
.attr("x", reloadDataMargin + "px")
//.attr("y", height + 44 + "px")
.attr("y", height + margin.bottom+margin.top-20 + "px")
.text("Replay").on("click", function() {
            if (play_or_pause == "Replay") {
                reloadData();
            } else {
                svg.transition().duration(0);
                play_or_pause = "Replay";
                d3.select("#"+id).select(".replayButtonText").attr("x", reloadDataMargin + "px").text(play_or_pause);
            }
        })
        .on("mouseover", function() {
            d3.select("#"+id).select(".replayButton").attr("fill", "rgb(67, 178, 253)");
        })
        .on("mouseout", function() {
            d3.select("#"+id).select(".replayButton").attr("fill", "#3498db");
        })
        ;
var replayButtonTextSize=d3.select("#"+id).select(".replayButtonText").node().getBBox();
d3.select("#"+id).select(".replayButton")
.attr("width", replayButtonTextSize.width*1.4).attr("height", replayButtonTextSize.height*1.4)
.attr("x",replayButtonTextSize.x-(replayButtonTextSize.width/4)).attr("y",replayButtonTextSize.y-(replayButtonTextSize.height/5))
.attr("rx", replayButtonTextSize.width*0.2);

    }
    
    
    charts.margin = {};
    charts.setMarginStyle(margin);
    
    if (!options.hasOwnProperty('xAxis'))
        options["xAxis"] = {};
    if (!options.hasOwnProperty('yAxis'))
        options["yAxis"] = {};
    
    if (xAxis.visibility) {
        
        
        
        
        /*svg.append("g")
        .attr("class", "xaxis xlabel axis")
        .attr("transform", "translate(" + xAxisobj.x + "," + xAxisobj.y + ")")
        .call(xAxis_svg);*/
        
        if(xScale.domain()[0]<0)
        {
        svg.append("g")
        .attr("class", "xaxis xlabel axis")
        .attr("transform", "translate(" + xAxisobj.x + "," + yScale(0) + ")")
        .call(xAxis_svg);
        }
        else
        {
        svg.append("g")
        .attr("class", "xaxis xlabel axis")
        .attr("transform", "translate(" + xAxisobj.x + "," + xAxisobj.y + ")")
        .call(xAxis_svg);
        }
        
        
        
        charts.setAxisStyle("x",  options.xAxis, id, chartOrientation);
d3.select("#" + id).select(".xtitle")
.attr("y", function(){
var domainBox=d3.select("#"+id).select(".xaxis.xlabel.axis").select(".domain").node().getBBox();
return domainBox.x+domainBox.height+d3.select(this).node().getBBox().height;
})
.attr("x", (xScale.range()[0]+xScale.range()[1])/2)
.style("font-size", function(){ 
if((9*((d3.min([width,height]))/180))>8)
{
if((9*((d3.min([width,height]))/180))>12)
return "12px";
else
return (9*((d3.min([width,height]))/180))+"px";
}
else
return "8px";
});

d3.select("#"+id).selectAll(".tick").select("text")
.style("font-size", function(){ 
if((9*((d3.min([width,height]))/180))>8)
{
if((9*((d3.min([width,height]))/180))>12)
return "12px";
else
return (9*((d3.min([width,height]))/180))+"px";
}
else
return "8px";
});
//d3.select("#" + id).select(".ytitle").attr("y", (yScale.range()[0]+yScale.range()[1])/2);

if(xScale.domain()[0]<0)
{
d3.select("#" + id).select(".xtitle").attr("x", (xScale.range()[0]+xScale.range()[1])/2+10);
d3.select("#" + id).select(".xtitle").style("text-anchor","start");
}
    
    }
    
    
    
    if (yAxis.visibility) {
        
        
        if(yScale.domain()[0]<0)
        {
         svg.append("g")
        .attr("class", "yaxis ylabel axis")
        .attr("transform", "translate(" + xScale(0) + "," + yAxisobj.y + ")")
        .call(yAxis_svg)
        }
        else
        {
        svg.append("g")
        .attr("class", "yaxis ylabel axis")
        .attr("transform", "translate(" + yAxisobj.x + "," + yAxisobj.y + ")")
        .call(yAxis_svg)
        }
        
        charts.setAxisStyle("y", options.yAxis, id, chartOrientation);
        
        d3.select("#" + id).select(".ytitle")
        .attr("y", function(){
var domainBox=d3.select("#"+id).select(".yaxis.ylabel.axis").node().getBBox();
return -(domainBox.width/2+d3.select(this).node().getBBox().height);
})

d3.select("#"+id).selectAll(".tick").select("text")
.style("font-size", function(){ 
if((9*((d3.min([width,height]))/180))>8)
{
if((9*((d3.min([width,height]))/180))>12)
return "12px";
else
return (9*((d3.min([width,height]))/180))+"px";
}
else
return "8px";
});

d3.select("#" + id).select(".ytitle")
.style("font-size", function(){ 
if((9*((d3.min([width,height]))/180))>8)
{
if((9*((d3.min([width,height]))/180))>12)
return "12px";
else
return (9*((d3.min([width,height]))/180))+"px";
}
else
return "8px";
});

if(yScale.domain()[0]<0)
{
d3.select("#" + id).select(".ytitle").attr("y", 10);
d3.select("#" + id).select(".ytitle").style("text-anchor","start");
}
    
    
    }
    
    
    var label = svg.append("text")
    .attr("class", "year label")
    .attr("id", "yearLabelBubble")
.style("font-size", (30*((d3.min([width,height]))/180))+"px")
.style("padding","0")
    .attr("text-anchor", "end")
//    .attr("y", height - 44)
    .attr("y", height)
    .attr("x", width)
    .text(function() {
        if (flag_str_or_numeric_scroll == "String")
            return yearMapinvert(yearList[0]);
        else if (flag_str_or_numeric_scroll == "Numeric")
            return yearList[0];
    });
    
    
    if (yAxis.position.toUpperCase() == "RIGHT") 
    {
        d3.select("#"+id).select("#yearLabelBubble").attr("x", yAxisobj.x)
    }
    
    
    
   // var legendGroup = svg.append("svg:g").attr("class", "allLegends_bubbleChart").attr("transform", "translate(0,-8)");
 //var legendGroup = d3.select("#legend_svg").append("g").attr("class", "allLegends_bubbleChart").attr("transform", "translate(0,40)");	
	var legendGroup = d3.select("#"+id).select("#legend_svg").append("g").attr("class", "allLegends_bubbleChart").attr("transform", "translate(0,0)");
    
    function reloadData() {
        
        animationstart = "button";
        
        play_or_pause = "Pause";
        d3.select("#"+id).select(".replayButtonText").text(play_or_pause).attr("x", pauseDataMargin + "px")
        
//        d3.select("#"+id).select(".dots").remove();
        d3.select("#"+id).select(".dots_"+id).remove();
        d3.select("#"+id).select(".overlay").remove();
//        d3.select("#"+id).selectAll(".legend").remove();
        
        
        
        var bisect = d3.bisector(function(d) {
            
            return d[0];
        
        
        });
        
        
        
        
        
        
        
        var grads = svg.append("defs").selectAll("radialGradient")
        .data(interpolateData(yearList[0]))
        .enter()
        .append("radialGradient")
        .attr("gradientUnits", "objectBoundingBox")
        .attr("cx", 0)
        .attr("cy", 0)
        .attr("r", "100%")
        .attr("id", function(d, i) {
//            return "grad" + i;
            return "grad_"+id+"_" + i;
        });
        
        
        
        grads.append("stop").attr("offset", "0%").style("stop-color", "white");
        grads.append("stop").attr("offset", "100%").style("stop-color", function(d, i) {
            return colorScale[i];
        });
        
        
        
        
        
        
        

        var box = label.node().getBBox();
        var overlay = svg.append("rect")
        .attr("class", "overlay")
        .attr("x", box.x)
        .attr("y", box.y)
        .attr("width", box.width)
        .attr("height", box.height)
        .on("mouseover", enableInteraction);                
        
        
        
        
        
        
        var dot = svg.append("g")
        .attr("class", "dots_"+id)
        .selectAll(".dot")
        .data(interpolateData(yearList[0]))
        .enter().append("circle")
        .attr("class", "dot")
        .style("fill", function(d, i) {
            if (bubbleStyle.bubble3Doption) 
            {
//                return "url(#grad" + i + ")";
                return "url(#grad_"+id+"_" + i + ")";
            } 
            else 
            {
                
                if (flag_isGroupKeyPresent)
                    return colorScale[i];
                else
                    return colorScale[0];
            }
        
        
        
        })
        .style("fill-opacity", bubbleStyle.bubbleOpacity)
        
        .style("stroke", function(d, i) {
            if (bubbleStyle.bubble3Doption) 
            {
                if (flag_isGroupKeyPresent)
                    return colorScale[i];
                else
                    return colorScale[0];
            } 
            else 
            {
                return bubbleStyle.bubbleBorderStyle.bubbleBorderStyleColor;
            }
        })
        .style("stroke-width", bubbleStyle.bubbleBorderStyle.bubbleBorderStyleWidth)
        .call(position)
        .sort(order);
        
        
        
if(data["dashboardSnapshotInteractivityDetails"]!=undefined)
{
d3.select("#"+id).selectAll(".dot").style("fill-opacity", 0.2).style("stroke-width",0);
d3.select(dot.filter(function(d){ return (data["dashboardSnapshotInteractivityDetails"][data["dataOrder"][2]]==d.name); }).node()).style("fill-opacity", bubbleStyle.bubbleOpacity);
}

            dot
.on("click", function(d){ //Interactivity
if(data["dashboardIndex"]!=undefined)
{
d3.select("#"+id).selectAll(".dot").style("fill-opacity", 0.2).style("stroke-width",0);
d3.select(this).style("fill-opacity", bubbleStyle.bubbleOpacity);
var interactivityData={};
interactivityData["chart_id"]=id;
interactivityData[data["dataOrder"][2]]=d.name;
var animationValue;
if (flag_str_or_numeric_scroll == "String")
animationValue = yearMapinvert(Math.round(d.animation));
else
animationValue = Math.round(d.animation);
interactivityData[data["dataOrder"][4]]=animationValue;
d3.select("#dashboardInteractivityHidden_" + data["dashboardIndex"]).datum(interactivityData);
$("#dashboardInteractivityHidden_" + data["dashboardIndex"]).change();
}
})//Interactivity        
        
        
        if (tooltip) 
        {
            
            
            addTooltip("body");
            
            dot
/*.on("click", function(d){ //Interactivity
if(data["dashboardIndex"]!=undefined)
{
d3.select("#"+id).selectAll(".dot").style("fill-opacity", 0.2).style("stroke-width",0);
d3.select(this).style("fill-opacity", bubbleStyle.bubbleOpacity);
var interactivityData={};
interactivityData["chart_id"]=id;
interactivityData[data["dataOrder"][2]]=d.name;
var animationValue;
if (flag_str_or_numeric_scroll == "String")
animationValue = yearMapinvert(Math.round(d.animation));
else
animationValue = Math.round(d.animation);
interactivityData[data["dataOrder"][4]]=animationValue;
d3.select("#dashboardInteractivityHidden_" + data["dashboardIndex"]).datum(interactivityData);
$("#dashboardInteractivityHidden_" + data["dashboardIndex"]).change();
}
})//Interactivity
*/
            .on("mouseover", function(d) {
                
/*                if (flag_str_or_numeric_scroll == "String")
                    var animationValue = yearMapinvert(Math.round(d.animation));
                else */
                    var animationValue = Math.round(d.animation);
                
                var viewTimeDisplayValue;
                (mainData.filter(function(k) {
                    return k.name == d.name
                })[0]["viewTime"]).forEach(function(m) {
                    if (m[0] == animationValue)
                        viewTimeDisplayValue = m[1];
                });
                
                var programTelecastDisplayValue;
                (mainData.filter(function(k) {
                    return k.name == d.name
                })[0]["programTelecast"]).forEach(function(m) {
                    if (m[0] == animationValue)
                        programTelecastDisplayValue = m[1];
                });
                var programViewDisplayValue;
                (mainData.filter(function(k) {
                    return k.name == d.name
                })[0]["programView"]).forEach(function(m) {
                    if (m[0] == animationValue)
                        programViewDisplayValue = m[1];
                });
                
               if (flag_str_or_numeric_scroll == "String")
                    animationValue = yearMapinvert(Math.round(d.animation));
                else
                    animationValue = Math.round(d.animation);
                
var dataOrder0,dataOrder1,dataOrder3;
if((data.aggregationValues[0]!="count")&&(data.aggregationValues[0]!="distinctcount"))
dataOrder0=d3.format(",.2f")(viewTimeDisplayValue);
else
dataOrder0=viewTimeDisplayValue;

if((data.aggregationValues[1]!="count")&&(data.aggregationValues[1]!="distinctcount"))
dataOrder1=d3.format(",.2f")(programTelecastDisplayValue);
else
dataOrder1=programTelecastDisplayValue;

if((data.aggregationValues[3]!="count")&&(data.aggregationValues[3]!="distinctcount"))
dataOrder3=d3.format(",.2f")(programViewDisplayValue);
else
dataOrder3=programViewDisplayValue;
                
                //showTooltip(data["dataOrder"][2] + ": " + d.name + "<br/>" + data["dataOrder"][0].slice(0,-1) + ": " + viewTimeDisplayValue + "<br/>" + data["dataOrder"][1].slice(0,-1) + ": " + programTelecastDisplayValue + "<br/>" + data["dataOrder"][3].slice(0,-1) + ": " + programViewDisplayValue + "<br/>" + data["dataOrder"][4] + ": " + animationValue);
      showTooltip(data["dataOrder"][2] + ": " + d.name + "<br/>" + data["dataOrder"][0].slice(0,-1) + ": " + dataOrder0 + "<br/>" + data["dataOrder"][1].slice(0,-1) + ": " + dataOrder1 + "<br/>" + data["dataOrder"][3].slice(0,-1) + ": " + dataOrder3 + "<br/>" + data["dataOrder"][4] + ": " + animationValue);                
            
            
            
            })
            .on("mouseout", function(d) {
                hideTooltip();
            });
        
        }
        
/*        var box = label.node().getBBox();
        
        var overlay = svg.append("rect")
        .attr("class", "overlay")
        .attr("x", box.x)
        .attr("y", box.y)
        .attr("width", box.width)
        .attr("height", box.height)
        .on("mouseover", enableInteraction);*/
        
        
        svg.transition()
        .duration(animationSpeed)
        .ease("linear")
        .tween("year", tweenYear)
        .each("end", enableInteraction);
        
        
        
        if (legend.visibility) {

if(legendGroup.selectAll(".legend")[0].length==0){

	    var legendWidth=0;
	    var legendWidth1=0;
	    var legendWidth2=0;
	    var legendWidth3=0;
	    var legendWidth4=0;
	    var rectX=0;
	    var rectY=0;
	    var rectY1=15;
	    var j=-1;
	    legendTextLengthList=[];
	    var legendRectSpace=2,legendBGHeight = 25;
	    
	 /*   if((9*((d3.min([width,height]))/180))>7)
legendBGHeight= 3*(9*((d3.min([width,height]))/180));//+"px";
else
legendBGHeight= (3*7);//+"px";

rectY=25-legendBGHeight;*/

//rectY1=rectY+15;

            legendSection = legendGroup.selectAll(".legend")
            .data(mainData)
            .enter()
            .append("svg:g")
            .attr("class", "legend");
            
            var allrect = legendSection.append("rect").style("cursor", "pointer");
            legendSection.append("text")
            .attr("class", function(d, i) {
                return "legend_" + i;
            })
            .text(function(d) {
                return key(d);
            })
	    .style("font-weight", 600)
         //   .style("font-size", "11px")
.style("font-size", function(){ 
if((9*((d3.min([width,height]))/180))>8)
{
if((9*((d3.min([width,height]))/180))>12)
return "12px";
else
return (9*((d3.min([width,height]))/180))+"px";
}
else
return "8px";
})
	    .attr("x",function(d,i)
	    {
		legendWidth2=legendWidth2+this.getComputedTextLength()+legendRectSpace+7;
			if(legendWidth2>(width+margin.left+margin.right-20))
			{
				legendWidth2=this.getComputedTextLength()+legendRectSpace+7;
				
			}
			//return (legendWidth2)/2;
			return legendWidth2-(((this.getComputedTextLength()+7)/2)+legendRectSpace);
	    })
	    .attr("y",function(d,i)
	    {
		legendWidth3=legendWidth3+this.getComputedTextLength()+legendRectSpace+7;
			if(legendWidth3>(width+margin.left+margin.right-20))
			{
				legendWidth3=this.getComputedTextLength()+legendRectSpace+7;
				rectY1=rectY1+legendBGHeight;
			
			}
		return rectY1;
		
	    })
		.attr("id",function(d,i)
		{
			legendWidth4=legendWidth4+this.getComputedTextLength()+legendRectSpace+7;
			if(legendWidth4>(width+margin.left+margin.right-20))
			{
				legendWidth4=this.getComputedTextLength()+legendRectSpace+7;
				countRow=countRow+1;
				j=-1;
			}
			j=j+1;
			
			return "text"+countRow+j;
		})
	    .style("text-anchor","middle")
            
            .style("cursor", "pointer")
            .style("fill", "#fff");
		countRow=1;
		legendWidth4=0;
		j=-1;
	    allrect.attr("width", function(d, i) {
		return d3.select("#"+id).select('.legend_' + i)[0][0].getComputedTextLength()+7;
            })
            .attr("height", legendBGHeight)
            .style("fill", function(d, i) {
                return colorScale[i];
            })
            .style("fill-opacity", bubbleStyle.bubbleOpacity)
            .attr("x", function(d, i) {
			legendWidth=legendWidth+d3.select("#"+id).select('.legend_' + i)[0][0].getComputedTextLength()+legendRectSpace+7;
			if(legendWidth>(width+margin.left+margin.right-20))
			{
				legendWidth=d3.select("#"+id).select('.legend_' + i)[0][0].getComputedTextLength()+legendRectSpace+7;
			}
			return legendWidth-(d3.select("#"+id).select('.legend_' + i)[0][0].getComputedTextLength()+legendRectSpace+7);
            })
            .attr("y", function(d, i) {
		 	legendWidth1=legendWidth1+d3.select("#"+id).select('.legend_' + i)[0][0].getComputedTextLength()+legendRectSpace+7;
			if(legendWidth1>(width+margin.left+margin.right-20))
			{
				legendWidth1=d3.select("#"+id).select('.legend_' + i)[0][0].getComputedTextLength()+legendRectSpace+7;
				rectY=rectY+legendBGHeight;
			
			}
		return rectY;
			
			
            })
		.attr("id",function(d,i)
		{
			legendWidth4=legendWidth4+d3.select("#"+id).select('.legend_' + i)[0][0].getComputedTextLength()+legendRectSpace+7;
			if(legendWidth4>(width+margin.left+margin.right-20))
			{
				legendWidth4=d3.select("#"+id).select('.legend_' + i)[0][0].getComputedTextLength()+legendRectSpace+7;
				countRow=countRow+1;
				j=-1;
			}
			j=j+1;
			return "rect"+countRow+j;
		});
	if(countRow>1)
	{
		d3.select("#"+id).select("#legend_svg").select("#up").remove();
		d3.select("#"+id).select("#legend_svg").append("svg:path").attr("id","up")
		
		.attr("d",function()
		
		{
			
			return "M"+(width+margin.left+margin.right-5)+",5 "+"L"+(width+margin.left+margin.right-10)+","+(10)+" L"+(width+margin.left+margin.right)+","+(10)+"z";
		
		})
		.style("stroke","black")
		.on("click",function()
		{
		if(count>1)
		{
			for(var l=countRow;l>=1;l--)
			{
				var m=0;
//				while(document.getElementById("rect"+l+m)!=null)
				while(d3.select("#"+id).select("#rect"+l+m)[0][0]!=null)
				{
					old_y=+d3.select("#"+id).select("#rect"+l+m).attr("y");
					old_y1=+d3.select("#"+id).select("#text"+l+m).attr("y");
					d3.select("#"+id).select("#rect"+l+m).attr("y",(old_y+25));
					d3.select("#"+id).select("#text"+l+m).attr("y",(old_y1+25));		
					m=m+1;
				}
			}
			count=count-1;
			
			
		}
		
		});

		d3.select("#"+id).select("#legend_svg").select("#down").remove();
		d3.select("#"+id).select("#legend_svg").append("svg:path").attr("id","down")
		
		.attr("d",function()
		
		{
			
			return "M"+(width+margin.left+margin.right-5)+",20 "+"L"+(width+margin.left+margin.right-10)+","+(15)+" L"+(width+margin.left+margin.right)+","+(15)+"z";
		
		})
		.style("stroke","black")
		.on("click",function()
    		{
	
		if((count+1)<=countRow)
		{
			count=count+1;
			for(var l=1;l<=countRow;l++)
			{
				var m=0;
//				while(document.getElementById("rect"+l+m)!=null)
				while(d3.select("#"+id).select("#rect"+l+m)[0][0]!=null)
				{
					old_y=+d3.select("#"+id).select("#rect"+l+m).attr("y");
					old_y1=+d3.select("#"+id).select("#text"+l+m).attr("y");
					d3.select("#"+id).select("#rect"+l+m).attr("y",(old_y-25));	
					d3.select("#"+id).select("#text"+l+m).attr("y",(old_y1-25));	
					m=m+1;
				}
			}
		}	
		});
		/*d3.select("#legend_svg").append("svg:path").attr("id","up")
		.attr("d",function()
		{
			return "M"+(width+margin.left+margin.right-20)+",5"+"L"+
		})*/
	/*d3.select("#legend_svg").append("svg:image").attr("id","up")
    .attr("xlink:href", "arrow1.png")
    .attr("width", 20)
    .attr("height", 12.5)
    .attr("x",(width + margin.left + margin.right-20) )
    .attr("y",0)
	.on("click",function()
	{
		if(count>1)
		{
			for(var l=countRow;l>=1;l--)
			{
				var m=0;
				while(document.getElementById("rect"+l+m)!=null)
				{
					old_y=+d3.select("#rect"+l+m).attr("y");
					old_y1=+d3.select("#text"+l+m).attr("y");
					d3.select("#rect"+l+m).attr("y",(old_y+25));
					d3.select("#text"+l+m).attr("y",(old_y1+25));		
					m=m+1;
				}
			}
			count=count-1;
			
			
		}
		
				
	});
		d3.select("#legend_svg").append("svg:image").attr("id","down")
    .attr("xlink:href", "arrow2.png")
    .attr("width", 20)
    .attr("height", 12.5)
    .attr("x",(width + margin.left + margin.right-20) )
    .attr("y",12.5)
    .on("click",function()
    {
	
		if((count+1)<=countRow)
		{
			count=count+1;
			for(var l=1;l<=countRow;l++)
			{
				var m=0;
				while(document.getElementById("rect"+l+m)!=null)
				{
					old_y=+d3.select("#rect"+l+m).attr("y");
					old_y1=+d3.select("#text"+l+m).attr("y");
					d3.select("#rect"+l+m).attr("y",(old_y-25));	
					d3.select("#text"+l+m).attr("y",(old_y1-25));	
					m=m+1;
				}
			}
		}	
	});*/
           
         }   
            if (legend.interactivity) 
            {
                
		d3.select("#"+id).select("#legend_svg").selectAll(".legend")
                .attr("opacity", 1)
                .on("mouseover", function(d, i) {
                    svg.selectAll(".dot").transition()
                    .duration(250)
                    .attr("opacity", function(k, j) {
                        return d.name != k.name ? 0 : 1;
                    });
                    allrect.transition()
                    .duration(350).attr("height", function(d, j) {
                        return j != i ? legendBGHeight : legendBGHeight + 10;
                    });
                    
                    //svg.selectAll(".legend").transition()
                    d3.select("#"+id).select("#legend_svg").selectAll(".legend").transition()
                    .duration(250)
                    
                    .attr("opacity", function(d, j) {
                        return j != i ? 0.2 : 1;
                    });
                })
                .on("mouseout", function(d, i) {
                    svg.selectAll(".dot")
                    .transition()
                    .duration(250)
                    .attr("opacity", "1");
                    d3.select("#"+id).select("#legend_svg").selectAll(".legend")
                    .transition()
                    .duration(250)
                    .attr("opacity", "1");
                    allrect.transition()
                    .duration(350).attr("height", legendBGHeight);
                
                });
            }
}
        }
        
        
      
        
        function position(dot) {
            dot.attr("cx", function(d) {
                if (flag_str_or_numeric_x == "String")
                    return x(d);
                else if (flag_str_or_numeric_x == "Numeric")
                    return xScale(x(d));
            })
            .attr("cy", function(d) {
                if (flag_str_or_numeric_y == "String")
                    return y(d);
                else if (flag_str_or_numeric_y == "Numeric")
                    return yScale(y(d));
            })
            .attr("r", function(d) {
                if (radiusScale(radius(d)) < 0) 
                {
//                    console.log(d.animation + " " + d.name + " " + d.programView)
                }
                return radiusScale(radius(d));
            });
        }
        
        function order(a, b) {
            return radius(b) - radius(a);
        }
        
        var yearScale;
        
        function enableInteraction() {
            play_or_pause = "Replay"
            d3.select("#"+id).select(".replayButtonText").attr("x", reloadDataMargin + "px").text(play_or_pause);
            
            yearScale = d3.scale.linear()
            .domain(d3.extent(yearList))
            .range([box.x + 10, box.x + box.width - 10])
            .clamp(true);
            
            
            svg.transition().duration(0);
            
            overlay
            .on("mouseover", mouseover)
            .on("mouseout", mouseout)
            .on("mousemove", mousemove)
            .on("touchmove", mousemove);
            
            function mouseover() {
                label.classed("active", true);
            }
            
            function mouseout() {
                label.classed("active", false);
            }
            
            function mousemove() {
                animationstart = "overlay"
                displayYear(yearScale.invert(d3.mouse(this)[0]));
            }
        }
        
        function x(d) {
            return d.viewTime;
        }
        function y(d) {
            return d.programTelecast;
        }
        function radius(d) {
            return d.programView;
        }
        function color(d) {
            return d.region;
        }
        function key(d) {
            return d.name;
        }
        
        function tweenYear() {
            
            
            var year = d3.interpolateNumber(yearList[0], yearList[yearList.length - 1]);
            
            
            
            
            
            return function(t) {
                displayYear(year(t));
            };
        }
        
        
        function displayYear(year) {
            if (animationstart == "overlay")
                year = Math.round(year);
            
            
            dot.data(interpolateData(year), key).call(position).sort(order);
            
            
            
            label.text(function() {
                if (flag_str_or_numeric_scroll == "String")
                    return yearMapinvert(Math.round(year));
                else if (flag_str_or_numeric_scroll == "Numeric")
                    return Math.round(year);
            })
        
        }
        
        
        function interpolateData(year) {
            return mainData.map(function(d) {
                return {
                    name: d.name,
                    region: d.region,
                    viewTime: interpolateValues(d.viewTime, year, "x"),
                    programView: interpolateValues(d.programView, year),
                    programTelecast: interpolateValues(d.programTelecast, year, "y"),
                    animation: interpolateValues(d.animation, year, "animation")
                
                };
            });
        }
        
        
        function interpolateValues(values, year, axis_name) {
            var i = bisect.left(values, year, 0, values.length - 1), 
            a = values[i];
            
            if (i > 0) {
                var b = values[i - 1], 
                t = (year - a[0]) / (b[0] - a[0]);
                if (isNaN(a[1])) 
                {
                    
                    if (axis_name == "x") {
                        return xScale(a[1]) * (1 - t) + xScale(b[1]) * t;
                    }
                    
                    if (axis_name == "y") {
                        return yScale(a[1]) * (1 - t) + yScale(b[1]) * t;
                    }
                    
                    if (axis_name == "animation") {
                        return yearMap(a[1]) * (1 - t) + yearMap(b[1]) * t;
                    }
                } 
                else {
                    
                    
                    var tempVal = a[1] * (1 - t) + b[1] * t;
                    
                    return tempVal;
                
                }
            
            }
            
            
            if (isNaN(a[1])) 
            {
                if (axis_name == "x")
                    return xScale(a[1]);
                if (axis_name == "y")
                    return yScale(a[1]);
                if (axis_name == "animation")
                    return yearMap(a[1]);
            } 
            else 
            {
                return a[1];
            }
        }
    
    }
    reloadData();
	}
	catch(e)
	{
		printError(e);
		 
	}
	function printError(e)
	{
		console.log(e);
		//alert(e);
		 d3.select("#messageToUser").select("p").text(e);
						   $( "#messageToUser" ).dialog({
							dialogClass: "no-close",
							buttons: [
							{
								text: "Ok",
								click: function(){
								$(this).dialog("close");
							 }
								}
									]
							});
                            $("#ajaxLoaderContainer").hide();
                            showCenterArea();
	}
	function printWarning(message)
	{
		//alert(message);
		console.log(message);
	}

};
