# Supplementary material for: Data based predictive models for odor perception
Source: Sci Rep. 2020 Oct 13;10:17136. doi: 10.1038/s41598-020-73978-1 (PMC7553929; doi:10.1038/s41598-020-73978-1)
Supplement: Supplementary file 5 — Supplementary file5 [file 41598_2020_73978_MOESM5_ESM.zip › js/chartJS.js]

var tempValues = {"reportDimensionList":[{"aggregationType":"avg","type":"Measure","dimensionName":"X-Axis","columnName":"Intensity"},{"aggregationType":"avg","type":"Measure","dimensionName":"Y-Axis","columnName":"Pleasantness"},{"aggregationType":"NA","type":"Dimension","dimensionName":"Key","columnName":"Familiarity"},{"aggregationType":"count","type":"Measure","dimensionName":"Z-Axis","columnName":"Subject"},{"aggregationType":"NA","type":"Dimension","dimensionName":"Timeline","columnName":"Compounds"}],"reportOptionList":[{"datatype":"number","name":"height","value":"500"},{"datatype":"number","name":"width","value":"600"},{"datatype":"boolean","name":"tooltip","value":"true"},{"datatype":"color","name":"containerStyle|bgColor","value":"#ffffff"},{"datatype":"color","name":"containerStyle|titleColor","value":"#20b2aa"},{"datatype":"color","name":"containerStyle|titleBackgroundColor","value":"#20b2aa"},{"datatype":"dropdown","name":"containerStyle|titleAlignment","value":"left"},{"datatype":"multidropdown","name":"dimensionOnChart","value":"None"},{"datatype":"boolean","name":"underlyingData","value":"false"},{"datatype":"string","name":"containerStyle|titleName","value":"Familiarity"},{"datatype":"boolean","name":"xAxis|visibility","value":"true"},{"datatype":"string","name":"xAxis|titleName","value":"Intensity"},{"datatype":"dropdown","name":"sort|x","value":"ascending"},{"datatype":"boolean","name":"yAxis|visibility","value":"true"},{"datatype":"string","name":"yAxis|titleName","value":"Pleasantness"},{"datatype":"dropdown","name":"sort|y","value":"descending"},{"datatype":"dropdown","name":"sort|z","value":"ascending"},{"datatype":"boolean","name":"bubbleStyle|bubble3Doption","value":"true"},{"datatype":"dropdown","name":"legend|position","value":"top"},{"datatype":"boolean","name":"legend|visibility","value":"true"},{"datatype":"boolean","name":"legend|interactivity","value":"true"},{"datatype":"number","name":"marginStyles|top","value":"0"},{"datatype":"number","name":"marginStyles|left","value":"0"},{"datatype":"number","name":"marginStyles|right","value":"0"},{"datatype":"number","name":"marginStyles|bottom","value":"0"}],"reportName":"odor groups in depth","reportId":"108","notesdetails":[],"data":[{"Dilution":"1/1,000","Ethnicity":"Non-Hispanic","Intensity":"55","Pleasantness":"60","Race":"Black","Gender":"M","Compounds":"14","Familiarity":"65","Subject":"1","Age":"45"},{"Dilution":"1/1,000","Ethnicity":"Non-Hispanic","Intensity":"55","Pleasantness":"30","Race":"Black","Gender":"M","Compounds":"8","Familiarity":"15","Subject":"1","Age":"45"},{"Dilution":"1/1,000","Ethnicity":"Non-Hispanic","Intensity":"100","Pleasantness":"0","Race":"Black","Gender":"M","Compounds":"14","Familiarity":"75","Subject":"1","Age":"45"},{"Dilution":"1/1,000","Ethnicity":"Non-Hispanic","Intensity":"80","Pleasantness":"10","Race":"Black","Gender":"M","Compounds":"13","Familiarity":"5","Subject":"1","Age":"45"},{"Dilution":"1/1,000","Ethnicity":"Non-Hispanic","Intensity":"0","Pleasantness":"45","Race":"Black","Gender":"M","Compounds":"9","Familiarity":"0","Subject":"1","Age":"45"},{"Dilution":"1/1,000","Ethnicity":"Non-Hispanic","Intensity":"50","Pleasantness":"50","Race":"Black","Gender":"M","Compounds":"8","Familiarity":"50","Subject":"1","Age":"45"},{"Dilution":"1/1,000","Ethnicity":"Non-Hispanic","Intensity":"80","Pleasantness":"75","Race":"Black","Gender":"M","Compounds":"13","Familiarity":"75","Subject":"1","Age":"45"},{"Dilution":"1/1,000","Ethnicity":"Non-Hispanic","Intensity":"100","Pleasantness":"0","Race":"Black","Gender":"M","Compounds":"14","Familiarity":"0","Subject":"1","Age":"45"},{"Dilution":"1/1,000","Ethnicity":"Non-Hispanic","Intensity":"60","Pleasantness":"55","Race":"Black","Gender":"M","Compounds":"11","Familiarity":"5","Subject":"1","Age":"45"},{"Dilution":"1/1,000","Ethnicity":"Non-Hispanic","Intensity":"55","Pleasantness":"55","Race":"Black","Gender":"M","Compounds":"2","Familiarity":"55","Subject":"1","Age":"45"},{"Dilution":"1/1,000","Ethnicity":"Non-Hispanic","Intensity":"50","Pleasantness":"60","Race":"Black","Gender":"M","Compounds":"7","Familiarity":"40","Subject":"1","Age":"45"},{"Dilution":"1/1,000","Ethnicity":"Non-Hispanic","Intensity":"70","Pleasantness":"80","Race":"Black","Gender":"M","Compounds":"11","Familiarity":"75","Subject":"1","Age":"45"},{"Dilution":"1/1,000","Ethnicity":"Non-Hispanic","Intensity":"75","Pleasantness":"10","Race":"Black","Gender":"M","Compounds":"16","Familiarity":"15","Subject":"1","Age":"45"},{"Dilution":"1/1,000","Ethnicity":"Non-Hispanic","Intensity":"50","Pleasantness":"70","Race":"Black","Gender":"M","Compounds":"9","Familiarity":"75","Subject":"1","Age":"45"},{"Dilution":"1/1,000","Ethnicity":"Non-Hispanic","Intensity":"70","Pleasantness":"15","Race":"Black","Gender":"M","Compounds":"16","Familiarity":"75","Subject":"1","Age":"45"},{"Dilution":"1/1,000","Ethnicity":"Non-Hispanic","Intensity":"60","Pleasantness":"75","Race":"Black","Gender":"M","Compounds":"13","Familiarity":"55","Subject":"1","Age":"45"},{"Dilution":"1/1,000","Ethnicity":"Non-Hispanic","Intensity":"75","Pleasantness":"20","Race":"Black","Gender":"M","Compounds":"9","Familiarity":"5","Subject":"1","Age":"45"},{"Dilution":"1/1,000","Ethnicity":"Non-Hispanic","Intensity":"35","Pleasantness":"65","Race":"Black","Gender":"M","Compounds":"9","Familiarity":"75","Subject":"1","Age":"45"},{"Dilution":"1/1,000","Ethnicity":"Non-Hispanic","Intensity":"50","Pleasantness":"45","Race":"Black","Gender":"M","Compounds":"9","Familiarity":"5","Subject":"1","Age":"45"},{"Dilution":"1/1,000","Ethnicity":"Non-Hispanic","Intensity":"0","Pleasantness":"45","Race":"Black","Gender":"M","Compounds":"8","Familiarity":"0","Subject":"1","Age":"45"},{"Dilution":"1/1,000","Ethnicity":"Non-Hispanic","Intensity":"5","Pleasantness":"65","Race":"Black","Gender":"M","Compounds":"7","Familiarity":"80","Subject":"1","Age":"45"},{"Dilution":"1/1,000","Ethnicity":"Non-Hispanic","Intensity":"60","Pleasantness":"55","Race":"Black","Gender":"M","Compounds":"8","Familiarity":"60","Subject":"1","Age":"45"},{"Dilution":"1/1,000","Ethnicity":"Non-Hispanic","Intensity":"65","Pleasantness":"60","Race":"Black","Gender":"M","Compounds":"9","Familiarity":"60","Subject":"1","Age":"45"},{"Dilution":"1/1,000","Ethnicity":"Non-Hispanic","Intensity":"75","Pleasantness":"75","Race":"Black","Gender":"M","Compounds":"9","Familiarity":"75","Subject":"1","Age":"45"},{"Dilution":"1/1,000","Ethnicity":"Non-Hispanic","Intensity":"0","Pleasantness":"45","Race":"Black","Gender":"M","Compounds":"16","Familiarity":"0","Subject":"1","Age":"45"},{"Dilution":"1/1,000","Ethnicity":"Non-Hispanic","Intensity":"75","Pleasantness":"50","Race":"Black","Gender":"M","Compounds":"9","Familiarity":"25","Subject":"1","Age":"45"},{"Dilution":"1/1,000","Ethnicity":"Non-Hispanic","Intensity":"60","Pleasantness":"80","Race":"Black","Gender":"M","Compounds":"9","Familiarity":"60","Subject":"1","Age":"45"},{"Dilution":"1/1,000","Ethnicity":"Non-Hispanic","Intensity":"75","Pleasantness":"20","Race":"Black","Gender":"M","Compounds":"7","Familiarity":"20","Subject":"1","Age":"45"},{"Dilution":"1/1,000","Ethnicity":"Non-Hispanic","Intensity":"100","Pleasantness":"0","Race":"Black","Gender":"M","Compounds":"6","Familiarity":"0","Subject":"1","Age":"45"},{"Dilution":"1/1,000","Ethnicity":"Non-Hispanic","Intensity":"65","Pleasantness":"45","Race":"Black","Gender":"M","Compounds":"16","Familiarity":"10","Subject":"1","Age":"45"},{"Dilution":"1/1,000","Ethnicity":"Non-Hispanic","Intensity":"60","Pleasantness":"5","Race":"Black","Gender":"M","Compounds":"12","Familiarity":"0","Subject":"1","Age":"45"},{"Dilution":"1/1,000","Ethnicity":"Non-Hispanic","Intensity":"0","Pleasantness":"50","Race":"Black","Gender":"M","Compounds":"7","Familiarity":"0","Subject":"1","Age":"45"},{"Dilution":"1/1,000","Ethnicity":"Non-Hispanic","Intensity":"90","Pleasantness":"75","Race":"Black","Gender":"M","Compounds":"8","Familiarity":"80","Subject":"1","Age":"45"},{"Dilution":"1/1,000","Ethnicity":"Non-Hispanic","Intensity":"60","Pleasantness":"80","Race":"Black","Gender":"M","Compounds":"8","Familiarity":"75","Subject":"1","Age":"45"},{"Dilution":"1/1,000","Ethnicity":"Non-Hispanic","Intensity":"85","Pleasantness":"5","Race":"Black","Gender":"M","Compounds":"8","Familiarity":"85","Subject":"1","Age":"45"},{"Dilution":"1/1,000","Ethnicity":"Non-Hispanic","Intensity":"65","Pleasantness":"30","Race":"Black","Gender":"M","Compounds":"16","Familiarity":"5","Subject":"1","Age":"45"},{"Dilution":"1/1,000","Ethnicity":"Non-Hispanic","Intensity":"60","Pleasantness":"60","Race":"Black","Gender":"M","Compounds":"15","Familiarity":"60","Subject":"1","Age":"45"},{"Dilution":"1/1,000","Ethnicity":"Non-Hispanic","Intensity":"10","Pleasantness":"50","Race":"Black","Gender":"M","Compounds":"8","Familiarity":"55","Subject":"1","Age":"45"},{"Dilution":"1/1,000","Ethnicity":"Non-Hispanic","Intensity":"0","Pleasantness":"45","Race":"Black","Gender":"M","Compounds":"3","Familiarity":"0","Subject":"1","Age":"45"},{"Dilution":"1/1,000","Ethnicity":"Non-Hispanic","Intensity":"55","Pleasantness":"55","Race":"Black","Gender":"M","Compounds":"6","Familiarity":"65","Subject":"1","Age":"45"},{"Dilution":"1/1,000","Ethnicity":"Non-Hispanic","Intensity":"0","Pleasantness":"55","Race":"Black","Gender":"M","Compounds":"6","Familiarity":"15","Subject":"1","Age":"45"},{"Dilution":"1/1,000","Ethnicity":"Non-Hispanic","Intensity":"60","Pleasantness":"30","Race":"Black","Gender":"M","Compounds":"6","Familiarity":"60","Subject":"1","Age":"45"},{"Dilution":"1/1,000","Ethnicity":"Non-Hispanic","Intensity":"70","Pleasantness":"65","Race":"Black","Gender":"M","Compounds":"8","Familiarity":"60","Subject":"1","Age":"45"},{"Dilution":"1/1,000","Ethnicity":"Non-Hispanic","Intensity":"50","Pleasantness":"55","Race":"Black","Gender":"M","Compounds":"8","Familiarity":"55","Subject":"1","Age":"45"},{"Dilution":"1/1,000","Ethnicity":"Non-Hispanic","Intensity":"80","Pleasantness":"75","Race":"Black","Gender":"M","Compounds":"8","Familiarity":"75","Subject":"1","Age":"45"},{"Dilution":"1/1,000","Ethnicity":"Non-Hispanic","Intensity":"75","Pleasantness":"45","Race":"Black","Gender":"M","Compounds":"8","Familiarity":"0","Subject":"1","Age":"45"},{"Dilution":"1/1,000","Ethnicity":"Non-Hispanic","Intensity":"55","Pleasantness":"55","Race":"Black","Gender":"M","Compounds":"7","Familiarity":"45","Subject":"1","Age":"45"},{"Dilution":"1/1,000","Ethnicity":"Non-Hispanic","Intensity":"75","Pleasantness":"20","Race":"Black","Gender":"M","Compounds":"8","Familiarity":"80","Subject":"1","Age":"45"},{"Dilution":"1/1,000","Ethnicity":"Non-Hispanic","Intensity":"75","Pleasantness":"35","Race":"Black","Gender":"M","Compounds":"12","Familiarity":"55","Subject":"1","Age":"45"},{"Dilution":"1/1,000","Ethnicity":"Non-Hispanic","Intensity":"60","Pleasantness":"35","Race":"Black","Gender":"M","Compounds":"8","Familiarity":"55","Subject":"1","Age":"45"},{"Dilution":"1/1,000","Ethnicity":"Non-Hispanic","Intensity":"55","Pleasantness":"70","Race":"Black","Gender":"M","Compounds":"8","Familiarity":"65","Subject":"1","Age":"45"},{"Dilution":"1/1,000","Ethnicity":"Non-Hispanic","Intensity":"50","Pleasantness":"40","Race":"Black","Gender":"M","Compounds":"16","Familiarity":"50","Subject":"1","Age":"45"},{"Dilution":"1/1,000","Ethnicity":"Non-Hispanic","Intensity":"100","Pleasantness":"0","Race":"Black","Gender":"M","Compounds":"4","Familiarity":"95","Subject":"1","Age":"45"},{"Dilution":"1/1,000","Ethnicity":"Non-Hispanic","Intensity":"20","Pleasantness":"5","Race":"Black","Gender":"M","Compounds":"15","Familiarity":"0","Subject":"1","Age":"45"},{"Dilution":"1/1,000","Ethnicity":"Non-Hispanic","Intensity":"75","Pleasantness":"15","Race":"Black","Gender":"M","Compounds":"8","Familiarity":"50","Subject":"1","Age":"45"},{"Dilution":"1/1,000","Ethnicity":"Non-Hispanic","Intensity":"0","Pleasantness":"55","Race":"Black","Gender":"M","Compounds":"3","Familiarity":"0","Subject":"1","Age":"45"},{"Dilution":"1/1,000","Ethnicity":"Non-Hispanic","Intensity":"80","Pleasantness":"15","Race":"Black","Gender":"M","Compounds":"15","Familiarity":"75","Subject":"1","Age":"45"},{"Dilution":"1/1,000","Ethnicity":"Non-Hispanic","Intensity":"60","Pleasantness":"50","Race":"Black","Gender":"M","Compounds":"3","Familiarity":"75","Subject":"1","Age":"45"},{"Dilution":"1/1,000","Ethnicity":"Non-Hispanic","Intensity":"0","Pleasantness":"50","Race":"Black","Gender":"M","Compounds":"8","Familiarity":"0","Subject":"1","Age":"45"},{"Dilution":"1/1,000","Ethnicity":"Non-Hispanic","Intensity":"50","Pleasantness":"45","Race":"Black","Gender":"M","Compounds":"8","Familiarity":"55","Subject":"1","Age":"45"},{"Dilution":"1/1,000","Ethnicity":"Non-Hispanic","Intensity":"55","Pleasantness":"55","Race":"Black","Gender":"M","Compounds":"8","Familiarity":"60","Subject":"1","Age":"45"},{"Dilution":"1/1,000","Ethnicity":"Non-Hispanic","Intensity":"0","Pleasantness":"15","Race":"Black","Gender":"M","Compounds":"8","Familiarity":"20","Subject":"1","Age":"45"},{"Dilution":"1/1,000","Ethnicity":"Non-Hispanic","Intensity":"70","Pleasantness":"20","Race":"Black","Gender":"M","Compounds":"8","Familiarity":"75","Subject":"1","Age":"45"},{"Dilution":"1/1,000","Ethnicity":"Non-Hispanic","Intensity":"0","Pleasantness":"50","Race":"Black","Gender":"M","Compounds":"8","Familiarity":"0","Subject":"1","Age":"45"},{"Dilution":"1/1,000","Ethnicity":"Non-Hispanic","Intensity":"70","Pleasantness":"5","Race":"Black","Gender":"M","Compounds":"14","Familiarity":"75","Subject":"1","Age":"45"},{"Dilution":"1/1,000","Ethnicity":"Non-Hispanic","Intensity":"0","Pleasantness":"50","Race":"Black","Gender":"M","Compounds":"4","Familiarity":"0","Subject":"1","Age":"45"},{"Dilution":"1/1,000","Ethnicity":"Non-Hispanic","Intensity":"0","Pleasantness":"90","Race":"Black","Gender":"M","Compounds":"4","Familiarity":"90","Subject":"1","Age":"45"},{"Dilution":"1/1,000","Ethnicity":"Non-Hispanic","Intensity":"5","Pleasantness":"75","Race":"Black","Gender":"M","Compounds":"8","Familiarity":"10","Subject":"1","Age":"45"},{"Dilution":"1/1,000","Ethnicity":"Non-Hispanic","Intensity":"15","Pleasantness":"80","Race":"Black","Gender":"M","Compounds":"8","Familiarity":"50","Subject":"1","Age":"45"},{"Dilution":"1/1,000","Ethnicity":"Non-Hispanic","Intensity":"0","Pleasantness":"50","Race":"Black","Gender":"M","Compounds":"8","Familiarity":"0","Subject":"1","Age":"45"},{"Dilution":"1/1,000","Ethnicity":"Non-Hispanic","Intensity":"75","Pleasantness":"40","Race":"Black","Gender":"M","Compounds":"12","Familiarity":"60","Subject":"1","Age":"45"},{"Dilution":"1/1,000","Ethnicity":"Non-Hispanic","Intensity":"80","Pleasantness":"5","Race":"Black","Gender":"M","Compounds":"14","Familiarity":"0","Subject":"1","Age":"45"},{"Dilution":"1/1,000","Ethnicity":"Non-Hispanic","Intensity":"75","Pleasantness":"30","Race":"Black","Gender":"M","Compounds":"3","Familiarity":"80","Subject":"1","Age":"45"},{"Dilution":"1/1,000","Ethnicity":"Non-Hispanic","Intensity":"95","Pleasantness":"0","Race":"Black","Gender":"M","Compounds":"15","Familiarity":"0","Subject":"1","Age":"45"},{"Dilution":"1/1,000","Ethnicity":"Non-Hispanic","Intensity":"75","Pleasantness":"50","Race":"Black","Gender":"M","Compounds":"12","Familiarity":"55","Subject":"1","Age":"45"},{"Dilution":"1/1,000","Ethnicity":"Non-Hispanic","Intensity":"70","Pleasantness":"60","Race":"Black","Gender":"M","Compounds":"8","Familiarity":"60","Subject":"1","Age":"45"},{"Dilution":"1/1,000","Ethnicity":"Non-Hispanic","Intensity":"75","Pleasantness":"75","Race":"Black","Gender":"M","Compounds":"12","Familiarity":"60","Subject":"1","Age":"45"},{"Dilution":"1/1,000","Ethnicity":"Non-Hispanic","Intensity":"85","Pleasantness":"10","Race":"Black","Gender":"M","Compounds":"4","Familiarity":"20","Subject":"1","Age":"45"},{"Dilution":"1/1,000","Ethnicity":"Non-Hispanic","Intensity":"20","Pleasantness":"85","Race":"Black","Gender":"M","Compounds":"6","Familiarity":"20","Subject":"1","Age":"45"},{"Dilution":"1/1,000","Ethnicity":"Non-Hispanic","Intensity":"0","Pleasantness":"45","Race":"Black","Gender":"M","Compounds":"8","Familiarity":"0","Subject":"1","Age":"45"},{"Dilution":"1/1,000","Ethnicity":"Non-Hispanic","Intensity":"0","Pleasantness":"50","Race":"Black","Gender":"M","Compounds":"1","Familiarity":"0","Subject":"1","Age":"45"},{"Dilution":"1/1,000","Ethnicity":"Non-Hispanic","Intensity":"55","Pleasantness":"30","Race":"Black","Gender":"M","Compounds":"1","Familiarity":"60","Subject":"1","Age":"45"},{"Dilution":"1/1,000","Ethnicity":"Non-Hispanic","Intensity":"80","Pleasantness":"70","Race":"Black","Gender":"M","Compounds":"6","Familiarity":"20","Subject":"1","Age":"45"},{"Dilution":"1/1,000","Ethnicity":"Non-Hispanic","Intensity":"60","Pleasantness":"60","Race":"Black","Gender":"M","Compounds":"8","Familiarity":"60","Subject":"1","Age":"45"},{"Dilution":"1/1,000","Ethnicity":"Non-Hispanic","Intensity":"60","Pleasantness":"60","Race":"Black","Gender":"M","Compounds":"8","Familiarity":"60","Subject":"1","Age":"45"},{"Dilution":"1/1,000","Ethnicity":"Non-Hispanic","Intensity":"60","Pleasantness":"35","Race":"Black","Gender":"M","Compounds":"8","Familiarity":"15","Subject":"1","Age":"45"},{"Dilution":"1/1,000","Ethnicity":"Non-Hispanic","Intensity":"50","Pleasantness":"45","Race":"Black","Gender":"M","Compounds":"6","Familiarity":"50","Subject":"1","Age":"45"},{"Dilution":"1/1,000","Ethnicity":"Non-Hispanic","Intensity":"0","Pleasantness":"50","Race":"Black","Gender":"M","Compounds":"1","Familiarity":"0","Subject":"1","Age":"45"},{"Dilution":"1/1,000","Ethnicity":"Non-Hispanic","Intensity":"55","Pleasantness":"60","Race":"Black","Gender":"M","Compounds":"8","Familiarity":"35","Subject":"1","Age":"45"},{"Dilution":"1/1,000","Ethnicity":"Non-Hispanic","Intensity":"10","Pleasantness":"60","Race":"Black","Gender":"M","Compounds":"12","Familiarity":"60","Subject":"1","Age":"45"},{"Dilution":"1/1,000","Ethnicity":"Non-Hispanic","Intensity":"80","Pleasantness":"20","Race":"Black","Gender":"M","Compounds":"15","Familiarity":"80","Subject":"1","Age":"45"},{"Dilution":"1/1,000","Ethnicity":"Non-Hispanic","Intensity":"55","Pleasantness":"70","Race":"Black","Gender":"M","Compounds":"6","Familiarity":"75","Subject":"1","Age":"45"},{"Dilution":"1/1,000","Ethnicity":"Non-Hispanic","Intensity":"5","Pleasantness":"70","Race":"Black","Gender":"M","Compounds":"10","Familiarity":"5","Subject":"1","Age":"45"},{"Dilution":"1/1,000","Ethnicity":"Non-Hispanic","Intensity":"0","Pleasantness":"45","Race":"Black","Gender":"M","Compounds":"4","Familiarity":"0","Subject":"1","Age":"45"},{"Dilution":"1/1,000","Ethnicity":"Non-Hispanic","Intensity":"55","Pleasantness":"50","Race":"Black","Gender":"M","Compounds":"15","Familiarity":"60","Subject":"1","Age":"45"},{"Dilution":"1/1,000","Ethnicity":"Non-Hispanic","Intensity":"15","Pleasantness":"15","Race":"Black","Gender":"M","Compounds":"6","Familiarity":"10","Subject":"1","Age":"45"},{"Dilution":"1/1,000","Ethnicity":"Non-Hispanic","Intensity":"0","Pleasantness":"45","Race":"Black","Gender":"M","Compounds":"10","Familiarity":"0","Subject":"1","Age":"45"},{"Dilution":"1/1,000","Ethnicity":"Non-Hispanic","Intensity":"60","Pleasantness":"35","Race":"Black","Gender":"M","Compounds":"13","Familiarity":"60","Subject":"1","Age":"45"},{"Dilution":"1/1,000","Ethnicity":"Non-Hispanic","Intensity":"75","Pleasantness":"60","Race":"Black","Gender":"M","Compounds":"6","Familiarity":"65","Subject":"1","Age":"45"},{"Dilution":"1/1,000","Ethnicity":"Non-Hispanic","Intensity":"80","Pleasantness":"10","Race":"Black","Gender":"M","Compounds":"16","Familiarity":"15","Subject":"1","Age":"45"},{"Dilution":"1/1,000","Ethnicity":"Non-Hispanic","Intensity":"45","Pleasantness":"50","Race":"Black","Gender":"M","Compounds":"8","Familiarity":"15","Subject":"1","Age":"45"},{"Dilution":"1/1,000","Ethnicity":"Non-Hispanic","Intensity":"90","Pleasantness":"20","Race":"Black","Gender":"M","Compounds":"13","Familiarity":"60","Subject":"1","Age":"45"},{"Dilution":"1/1,000","Ethnicity":"Non-Hispanic","Intensity":"0","Pleasantness":"50","Race":"Black","Gender":"M","Compounds":"13","Familiarity":"0","Subject":"1","Age":"45"},{"Dilution":"1/1,000","Ethnicity":"Non-Hispanic","Intensity":"0","Pleasantness":"50","Race":"Black","Gender":"M","Compounds":"8","Familiarity":"0","Subject":"1","Age":"45"},{"Dilution":"1/1,000","Ethnicity":"Non-Hispanic","Intensity":"50","Pleasantness":"15","Race":"Black","Gender":"M","Compounds":"9","Familiarity":"15","Subject":"1","Age":"45"},{"Dilution":"1/1,000","Ethnicity":"Non-Hispanic","Intensity":"90","Pleasantness":"15","Race":"Black","Gender":"M","Compounds":"13","Familiarity":"25","Subject":"1","Age":"45"},{"Dilution":"1/1,000","Ethnicity":"Non-Hispanic","Intensity":"55","Pleasantness":"50","Race":"Black","Gender":"M","Compounds":"9","Familiarity":"100","Subject":"1","Age":"45"},{"Dilution":"1/1,000","Ethnicity":"Non-Hispanic","Intensity":"55","Pleasantness":"30","Race":"Black","Gender":"M","Compounds":"13","Familiarity":"60","Subject":"1","Age":"45"},{"Dilution":"1/1,000","Ethnicity":"Non-Hispanic","Intensity":"0","Pleasantness":"50","Race":"Black","Gender":"M","Compounds":"13","Familiarity":"0","Subject":"1","Age":"45"},{"Dilution":"1/1,000","Ethnicity":"Non-Hispanic","Intensity":"75","Pleasantness":"75","Race":"Black","Gender":"M","Compounds":"9","Familiarity":"80","Subject":"1","Age":"45"},{"Dilution":"1/1,000","Ethnicity":"Non-Hispanic","Intensity":"0","Pleasantness":"45","Race":"Black","Gender":"M","Compounds":"11","Familiarity":"45","Subject":"1","Age":"45"},{"Dilution":"1/1,000","Ethnicity":"Non-Hispanic","Intensity":"70","Pleasantness":"75","Race":"Black","Gender":"M","Compounds":"9","Familiarity":"75","Subject":"1","Age":"45"},{"Dilution":"1/1,000","Ethnicity":"Non-Hispanic","Intensity":"60","Pleasantness":"55","Race":"Black","Gender":"M","Compounds":"9","Familiarity":"50","Subject":"1","Age":"45"},{"Dilution":"1/1,000","Ethnicity":"Non-Hispanic","Intensity":"0","Pleasantness":"45","Race":"Black","Gender":"M","Compounds":"9","Familiarity":"0","Subject":"1","Age":"45"},{"Dilution":"1/1,000","Ethnicity":"Non-Hispanic","Intensity":"65","Pleasantness":"80","Race":"Black","Gender":"M","Compounds":"11","Familiarity":"75","Subject":"1","Age":"45"},{"Dilution":"1/1,000","Ethnicity":"Non-Hispanic","Intensity":"75","Pleasantness":"80","Race":"Black","Gender":"M","Compounds":"16","Familiarity":"75","Subject":"1","Age":"45"},{"Dilution":"1/1,000","Ethnicity":"Non-Hispanic","Intensity":"0","Pleasantness":"35","Race":"Black","Gender":"M","Compounds":"3","Familiarity":"5","Subject":"1","Age":"45"},{"Dilution":"1/1,000","Ethnicity":"Non-Hispanic","Intensity":"75","Pleasantness":"80","Race":"Black","Gender":"M","Compounds":"11","Familiarity":"80","Subject":"1","Age":"45"},{"Dilution":"1/1,000","Ethnicity":"Non-Hispanic","Intensity":"60","Pleasantness":"55","Race":"Black","Gender":"M","Compounds":"11","Familiarity":"75","Subject":"1","Age":"45"},{"Dilution":"1/1,000","Ethnicity":"Non-Hispanic","Intensity":"0","Pleasantness":"95","Race":"Black","Gender":"M","Compounds":"5","Familiarity":"30","Subject":"1","Age":"45"},{"Dilution":"1/1,000","Ethnicity":"Non-Hispanic","Intensity":"0","Pleasantness":"55","Race":"Black","Gender":"M","Compounds":"11","Familiarity":"0","Subject":"1","Age":"45"},{"Dilution":"1/1,000","Ethnicity":"Non-Hispanic","Intensity":"80","Pleasantness":"15","Race":"Black","Gender":"M","Compounds":"11","Familiarity":"20","Subject":"1","Age":"45"},{"Dilution":"1/1,000","Ethnicity":"Non-Hispanic","Intensity":"75","Pleasantness":"65","Race":"Black","Gender":"M","Compounds":"9","Familiarity":"60","Subject":"1","Age":"45"},{"Dilution":"1/1,000","Ethnicity":"Non-Hispanic","Intensity":"45","Pleasantness":"55","Race":"Black","Gender":"M","Compounds":"9","Familiarity":"50","Subject":"1","Age":"45"},{"Dilution":"1/1,000","Ethnicity":"Non-Hispanic","Intensity":"0","Pleasantness":"45","Race":"Black","Gender":"M","Compounds":"9","Familiarity":"0","Subject":"1","Age":"45"},{"Dilution":"1/1,000","Ethnicity":"Non-Hispanic","Intensity":"40","Pleasantness":"75","Race":"Black","Gender":"M","Compounds":"9","Familiarity":"30","Subject":"1","Age":"45"},{"Dilution":"1/1,000","Ethnicity":"Non-Hispanic","Intensity":"70","Pleasantness":"20","Race":"Black","Gender":"M","Compounds":"9","Familiarity":"25","Subject":"1","Age":"45"},{"Dilution":"1/1,000","Ethnicity":"Non-Hispanic","Intensity":"40","Pleasantness":"50","Race":"Black","Gender":"M","Compounds":"7","Familiarity":"5","Subject":"1","Age":"45"},{"Dilution":"1/1,000","Ethnicity":"Non-Hispanic","Intensity":"5","Pleasantness":"60","Race":"Black","Gender":"M","Compounds":"11","Familiarity":"50","Subject":"1","Age":"45"},{"Dilution":"1/1,000","Ethnicity":"Non-Hispanic","Intensity":"65","Pleasantness":"70","Race":"Black","Gender":"M","Compounds":"11","Familiarity":"70","Subject":"1","Age":"45"},{"Dilution":"1/1,000","Ethnicity":"Non-Hispanic","Intensity":"70","Pleasantness":"15","Race":"Black","Gender":"M","Compounds":"12","Familiarity":"65","Subject":"1","Age":"45"},{"Dilution":"1/1,000","Ethnicity":"Non-Hispanic","Intensity":"55","Pleasantness":"70","Race":"Black","Gender":"M","Compounds":"8","Familiarity":"35","Subject":"1","Age":"45"},{"Dilution":"1/1,000","Ethnicity":"Non-Hispanic","Intensity":"5","Pleasantness":"0","Race":"Black","Gender":"M","Compounds":"6","Familiarity":"0","Subject":"1","Age":"45"},{"Dilution":"1/1,000","Ethnicity":"Non-Hispanic","Intensity":"75","Pleasantness":"75","Race":"Black","Gender":"M","Compounds":"8","Familiarity":"75","Subject":"1","Age":"45"},{"Dilution":"1/1,000","Ethnicity":"Non-Hispanic","Intensity":"60","Pleasantness":"75","Race":"Black","Gender":"M","Compounds":"8","Familiarity":"75","Subject":"1","Age":"45"},{"Dilution":"1/1,000","Ethnicity":"Non-Hispanic","Intensity":"75","Pleasantness":"5","Race":"Black","Gender":"M","Compounds":"10","Familiarity":"70","Subject":"1","Age":"45"},{"Dilution":"1/1,000","Ethnicity":"Non-Hispanic","Intensity":"80","Pleasantness":"20","Race":"Black","Gender":"M","Compounds":"8","Familiarity":"80","Subject":"1","Age":"45"},{"Dilution":"1/1,000","Ethnicity":"Non-Hispanic","Intensity":"15","Pleasantness":"15","Race":"Black","Gender":"M","Compounds":"8","Familiarity":"5","Subject":"1","Age":"45"},{"Dilution":"1/1,000","Ethnicity":"Non-Hispanic","Intensity":"0","Pleasantness":"45","Race":"Black","Gender":"M","Compounds":"4","Familiarity":"0","Subject":"1","Age":"45"},{"Dilution":"1/1,000","Ethnicity":"Non-Hispanic","Intensity":"0","Pleasantness":"45","Race":"Black","Gender":"M","Compounds":"8","Familiarity":"0","Subject":"1","Age":"45"},{"Dilution":"1/1,000","Ethnicity":"Non-Hispanic","Intensity":"70","Pleasantness":"10","Race":"Black","Gender":"M","Compounds":"4","Familiarity":"60","Subject":"1","Age":"45"},{"Dilution":"1/1,000","Ethnicity":"Non-Hispanic","Intensity":"55","Pleasantness":"35","Race":"Black","Gender":"M","Compounds":"10","Familiarity":"20","Subject":"1","Age":"45"},{"Dilution":"1/1,000","Ethnicity":"Non-Hispanic","Intensity":"50","Pleasantness":"40","Race":"Black","Gender":"M","Compounds":"4","Familiarity":"50","Subject":"1","Age":"45"},{"Dilution":"1/1,000","Ethnicity":"Non-Hispanic","Intensity":"0","Pleasantness":"25","Race":"Black","Gender":"M","Compounds":"7","Familiarity":"15","Subject":"1","Age":"45"},{"Dilution":"1/1,000","Ethnicity":"Non-Hispanic","Intensity":"0","Pleasantness":"45","Race":"Black","Gender":"M","Compounds":"15","Familiarity":"0","Subject":"1","Age":"45"},{"Dilution":"1/1,000","Ethnicity":"Non-Hispanic","Intensity":"0","Pleasantness":"50","Race":"Black","Gender":"M","Compounds":"4","Familiarity":"0","Subject":"1","Age":"45"},{"Dilution":"1/1,000","Ethnicity":"Non-Hispanic","Intensity":"70","Pleasantness":"80","Race":"Black","Gender":"M","Compounds":"15","Familiarity":"80","Subject":"1","Age":"45"},{"Dilution":"1/1,000","Ethnicity":"Non-Hispanic","Intensity":"90","Pleasantness":"45","Race":"Black","Gender":"M","Compounds":"11","Familiarity":"55","Subject":"1","Age":"45"},{"Dilution":"1/1,000","Ethnicity":"Non-Hispanic","Intensity":"90","Pleasantness":"0","Race":"Black","Gender":"M","Compounds":"14","Familiarity":"0","Subject":"1","Age":"45"},{"Dilution":"1/1,000","Ethnicity":"Non-Hispanic","Intensity":"70","Pleasantness":"20","Race":"Black","Gender":"M","Compounds":"15","Familiarity":"55","Subject":"1","Age":"45"},{"Dilution":"1/1,000","Ethnicity":"Non-Hispanic","Intensity":"90","Pleasantness":"45","Race":"Black","Gender":"M","Compounds":"6","Familiarity":"70","Subject":"1","Age":"45"},{"Dilution":"1/1,000","Ethnicity":"Non-Hispanic","Intensity":"60","Pleasantness":"40","Race":"Black","Gender":"M","Compounds":"15","Familiarity":"55","Subject":"1","Age":"45"},{"Dilution":"1/1,000","Ethnicity":"Non-Hispanic","Intensity":"50","Pleasantness":"5","Race":"Black","Gender":"M","Compounds":"5","Familiarity":"5","Subject":"1","Age":"45"},{"Dilution":"1/1,000","Ethnicity":"Non-Hispanic","Intensity":"75","Pleasantness":"15","Race":"Black","Gender":"M","Compounds":"9","Familiarity":"20","Subject":"1","Age":"45"},{"Dilution":"1/1,000","Ethnicity":"Non-Hispanic","Intensity":"70","Pleasantness":"55","Race":"Black","Gender":"M","Compounds":"9","Familiarity":"65","Subject":"1","Age":"45"},{"Dilution":"1/1,000","Ethnicity":"Non-Hispanic","Intensity":"75","Pleasantness":"80","Race":"Black","Gender":"M","Compounds":"16","Familiarity":"85","Subject":"1","Age":"45"},{"Dilution":"1/1,000","Ethnicity":"Non-Hispanic","Intensity":"0","Pleasantness":"45","Race":"Black","Gender":"M","Compounds":"8","Familiarity":"0","Subject":"1","Age":"45"},{"Dilution":"1/1,000","Ethnicity":"Non-Hispanic","Intensity":"0","Pleasantness":"45","Race":"Black","Gender":"M","Compounds":"8","Familiarity":"0","Subject":"1","Age":"45"},{"Dilution":"1/1,000","Ethnicity":"Non-Hispanic","Intensity":"70","Pleasantness":"70","Race":"Black","Gender":"M","Compounds":"8","Familiarity":"65","Subject":"1","Age":"45"},{"Dilution":"1/1,000","Ethnicity":"Non-Hispanic","Intensity":"100","Pleasantness":"0","Race":"Black","Gender":"M","Compounds":"4","Familiarity":"0","Subject":"1","Age":"45"},{"Dilution":"1/1,000","Ethnicity":"Non-Hispanic","Intensity":"60","Pleasantness":"60","Race":"Black","Gender":"M","Compounds":"8","Familiarity":"60","Subject":"1","Age":"45"},{"Dilution":"1/1,000","Ethnicity":"Non-Hispanic","Intensity":"0","Pleasantness":"55","Race":"Black","Gender":"M","Compounds":"4","Familiarity":"0","Subject":"1","Age":"45"},{"Dilution":"1/1,000","Ethnicity":"Non-Hispanic","Intensity":"55","Pleasantness":"60","Race":"Black","Gender":"M","Compounds":"6","Familiarity":"65","Subject":"1","Age":"45"},{"Dilution":"1/1,000","Ethnicity":"Non-Hispanic","Intensity":"45","Pleasantness":"50","Race":"Black","Gender":"M","Compounds":"8","Familiarity":"0","Subject":"1","Age":"45"},{"Dilution":"1/1,000","Ethnicity":"Non-Hispanic","Intensity":"90","Pleasantness":"30","Race":"Black","Gender":"M","Compounds":"15","Familiarity":"60","Subject":"1","Age":"45"},{"Dilution":"1/1,000","Ethnicity":"Non-Hispanic","Intensity":"55","Pleasantness":"45","Race":"Black","Gender":"M","Compounds":"3","Familiarity":"50","Subject":"1","Age":"45"},{"Dilution":"1/1,000","Ethnicity":"Non-Hispanic","Intensity":"0","Pleasantness":"20","Race":"Black","Gender":"M","Compounds":"15","Familiarity":"0","Subject":"1","Age":"45"},{"Dilution":"1/1,000","Ethnicity":"Non-Hispanic","Intensity":"75","Pleasantness":"30","Race":"Black","Gender":"M","Compounds":"4","Familiarity":"60","Subject":"1","Age":"45"},{"Dilution":"1/1,000","Ethnicity":"Non-Hispanic","Intensity":"40","Pleasantness":"15","Race":"Black","Gender":"M","Compounds":"15","Familiarity":"55","Subject":"1","Age":"45"},{"Dilution":"1/1,000","Ethnicity":"Non-Hispanic","Intensity":"75","Pleasantness":"85","Race":"Black","Gender":"M","Compounds":"14","Familiarity":"80","Subject":"1","Age":"45"},{"Dilution":"1/1,000","Ethnicity":"Non-Hispanic","Intensity":"0","Pleasantness":"45","Race":"Black","Gender":"M","Compounds":"9","Familiarity":"0","Subject":"1","Age":"45"},{"Dilution":"1/1,000","Ethnicity":"Non-Hispanic","Intensity":"70","Pleasantness":"75","Race":"Black","Gender":"M","Compounds":"16","Familiarity":"75","Subject":"1","Age":"45"},{"Dilution":"1/1,000","Ethnicity":"Non-Hispanic","Intensity":"5","Pleasantness":"15","Race":"Black","Gender":"M","Compounds":"8","Familiarity":"0","Subject":"1","Age":"45"},{"Dilution":"1/1,000","Ethnicity":"Non-Hispanic","Intensity":"80","Pleasantness":"10","Race":"Black","Gender":"M","Compounds":"3","Familiarity":"15","Subject":"1","Age":"45"},{"Dilution":"1/1,000","Ethnicity":"Non-Hispanic","Intensity":"75","Pleasantness":"10","Race":"Black","Gender":"M","Compounds":"14","Familiarity":"60","Subject":"1","Age":"45"},{"Dilution":"1/1,000","Ethnicity":"Non-Hispanic","Intensity":"70","Pleasantness":"10","Race":"Black","Gender":"M","Compounds":"14","Familiarity":"60","Subject":"1","Age":"45"},{"Dilution":"1/1,000","Ethnicity":"Non-Hispanic","Intensity":"75","Pleasantness":"35","Race":"Black","Gender":"M","Compounds":"15","Familiarity":"50","Subject":"1","Age":"45"},{"Dilution":"1/1,000","Ethnicity":"Non-Hispanic","Intensity":"40","Pleasantness":"60","Race":"Black","Gender":"M","Compounds":"3","Familiarity":"40","Subject":"1","Age":"45"},{"Dilution":"1/1,000","Ethnicity":"Non-Hispanic","Intensity":"80","Pleasantness":"5","Race":"Black","Gender":"M","Compounds":"14","Familiarity":"75","Subject":"1","Age":"45"},{"Dilution":"1/1,000","Ethnicity":"Non-Hispanic","Intensity":"0","Pleasantness":"55","Race":"Black","Gender":"M","Compounds":"6","Familiarity":"0","Subject":"1","Age":"45"},{"Dilution":"1/1,000","Ethnicity":"Non-Hispanic","Intensity":"75","Pleasantness":"75","Race":"Black","Gender":"M","Compounds":"8","Familiarity":"80","Subject":"1","Age":"45"},{"Dilution":"1/1,000","Ethnicity":"Non-Hispanic","Intensity":"75","Pleasantness":"20","Race":"Black","Gender":"M","Compounds":"14","Familiarity":"60","Subject":"1","Age":"45"},{"Dilution":"1/1,000","Ethnicity":"Non-Hispanic","Intensity":"0","Pleasantness":"15","Race":"Black","Gender":"M","Compounds":"3","Familiarity":"0","Subject":"1","Age":"45"},{"Dilution":"1/1,000","Ethnicity":"Non-Hispanic","Intensity":"80","Pleasantness":"15","Race":"Black","Gender":"M","Compounds":"14","Familiarity":"55","Subject":"1","Age":"45"},{"Dilution":"1/1,000","Ethnicity":"Non-Hispanic","Intensity":"85","Pleasantness":"5","Race":"Black","Gender":"M","Compounds":"3","Familiarity":"65","Subject":"1","Age":"45"},{"Dilution":"1/1,000","Ethnicity":"Non-Hispanic","Intensity":"70","Pleasantness":"10","Race":"Black","Gender":"M","Compounds":"6","Familiarity":"15","Subject":"1","Age":"45"},{"Dilution":"1/1,000","Ethnicity":"Non-Hispanic","Intensity":"15","Pleasantness":"10","Race":"Black","Gender":"M","Compounds":"9","Familiarity":"15","Subject":"1","Age":"45"},{"Dilution":"1/1,000","Ethnicity":"Non-Hispanic","Intensity":"0","Pleasantness":"55","Race":"Black","Gender":"M","Compounds":"8","Familiarity":"0","Subject":"1","Age":"45"},{"Dilution":"1/1,000","Ethnicity":"Non-Hispanic","Intensity":"75","Pleasantness":"0","Race":"Black","Gender":"M","Compounds":"8","Familiarity":"0","Subject":"1","Age":"45"},{"Dilution":"1/1,000","Ethnicity":"Non-Hispanic","Intensity":"0","Pleasantness":"45","Race":"Black","Gender":"M","Compounds":"13","Familiarity":"0","Subject":"1","Age":"45"},{"Dilution":"1/1,000","Ethnicity":"Non-Hispanic","Intensity":"0","Pleasantness":"50","Race":"Black","Gender":"M","Compounds":"3","Familiarity":"0","Subject":"1","Age":"45"},{"Dilution":"1/1,000","Ethnicity":"Non-Hispanic","Intensity":"20","Pleasantness":"75","Race":"Black","Gender":"M","Compounds":"8","Familiarity":"20","Subject":"1","Age":"45"},{"Dilution":"1/1,000","Ethnicity":"Non-Hispanic","Intensity":"60","Pleasantness":"25","Race":"Black","Gender":"M","Compounds":"8","Familiarity":"55","Subject":"1","Age":"45"},{"Dilution":"1/1,000","Ethnicity":"Non-Hispanic","Intensity":"100","Pleasantness":"0","Race":"Black","Gender":"M","Compounds":"14","Familiarity":"55","Subject":"1","Age":"45"},{"Dilution":"1/1,000","Ethnicity":"Non-Hispanic","Intensity":"100","Pleasantness":"0","Race":"Black","Gender":"M","Compounds":"14","Familiarity":"100","Subject":"1","Age":"45"},{"Dilution":"1/1,000","Ethnicity":"Non-Hispanic","Intensity":"65","Pleasantness":"70","Race":"Black","Gender":"M","Compounds":"8","Familiarity":"75","Subject":"1","Age":"45"},{"Dilution":"1/1,000","Ethnicity":"Non-Hispanic","Intensity":"60","Pleasantness":"15","Race":"Black","Gender":"M","Compounds":"15","Familiarity":"60","Subject":"1","Age":"45"},{"Dilution":"1/1,000","Ethnicity":"Non-Hispanic","Intensity":"70","Pleasantness":"15","Race":"Black","Gender":"M","Compounds":"8","Familiarity":"75","Subject":"1","Age":"45"},{"Dilution":"1/1,000","Ethnicity":"Non-Hispanic","Intensity":"0","Pleasantness":"40","Race":"Black","Gender":"M","Compounds":"16","Familiarity":"0","Subject":"1","Age":"45"},{"Dilution":"1/1,000","Ethnicity":"Non-Hispanic","Intensity":"0","Pleasantness":"45","Race":"Black","Gender":"M","Compounds":"9","Familiarity":"0","Subject":"1","Age":"45"},{"Dilution":"1/1,000","Ethnicity":"Non-Hispanic","Intensity":"55","Pleasantness":"50","Race":"Black","Gender":"M","Compounds":"16","Familiarity":"15","Subject":"1","Age":"45"},{"Dilution":"1/1,000","Ethnicity":"Non-Hispanic","Intensity":"0","Pleasantness":"45","Race":"Black","Gender":"M","Compounds":"3","Familiarity":"50","Subject":"1","Age":"45"},{"Dilution":"1/1,000","Ethnicity":"Non-Hispanic","Intensity":"100","Pleasantness":"0","Race":"Black","Gender":"M","Compounds":"8","Familiarity":"100","Subject":"1","Age":"45"},{"Dilution":"1/1,000","Ethnicity":"Non-Hispanic","Intensity":"75","Pleasantness":"70","Race":"Black","Gender":"M","Compounds":"3","Familiarity":"75","Subject":"1","Age":"45"},{"Dilution":"1/1,000","Ethnicity":"Non-Hispanic","Intensity":"0","Pleasantness":"55","Race":"Black","Gender":"M","Compounds":"3","Familiarity":"0","Subject":"1","Age":"45"},{"Dilution":"1/1,000","Ethnicity":"Non-Hispanic","Intensity":"80","Pleasantness":"35","Race":"Black","Gender":"M","Compounds":"7","Familiarity":"60","Subject":"1","Age":"45"},{"Dilution":"1/1,000","Ethnicity":"Non-Hispanic","Intensity":"55","Pleasantness":"20","Race":"Black","Gender":"M","Compounds":"3","Familiarity":"15","Subject":"1","Age":"45"},{"Dilution":"1/1,000","Ethnicity":"Non-Hispanic","Intensity":"70","Pleasantness":"45","Race":"Black","Gender":"M","Compounds":"15","Familiarity":"50","Subject":"1","Age":"45"},{"Dilution":"1/1,000","Ethnicity":"Non-Hispanic","Intensity":"0","Pleasantness":"50","Race":"Black","Gender":"M","Compounds":"14","Familiarity":"0","Subject":"1","Age":"45"},{"Dilution":"1/1,000","Ethnicity":"Non-Hispanic","Intensity":"40","Pleasantness":"50","Race":"Black","Gender":"M","Compounds":"15","Familiarity":"20","Subject":"1","Age":"45"},{"Dilution":"1/1,000","Ethnicity":"Non-Hispanic","Intensity":"70","Pleasantness":"20","Race":"Black","Gender":"M","Compounds":"15","Familiarity":"75","Subject":"1","Age":"45"},{"Dilution":"1/1,000","Ethnicity":"Non-Hispanic","Intensity":"75","Pleasantness":"5","Race":"Black","Gender":"M","Compounds":"11","Familiarity":"0","Subject":"1","Age":"45"},{"Dilution":"1/1,000","Ethnicity":"Non-Hispanic","Intensity":"10","Pleasantness":"80","Race":"Black","Gender":"M","Compounds":"16","Familiarity":"50","Subject":"1","Age":"45"},{"Dilution":"1/1,000","Ethnicity":"Non-Hispanic","Intensity":"80","Pleasantness":"5","Race":"Black","Gender":"M","Compounds":"15","Familiarity":"5","Subject":"1","Age":"45"},{"Dilution":"1/1,000","Ethnicity":"Non-Hispanic","Intensity":"60","Pleasantness":"10","Race":"Black","Gender":"M","Compounds":"4","Familiarity":"75","Subject":"1","Age":"45"},{"Dilution":"1/1,000","Ethnicity":"Non-Hispanic","Intensity":"55","Pleasantness":"35","Race":"Black","Gender":"M","Compounds":"8","Familiarity":"5","Subject":"1","Age":"45"},{"Dilution":"1/1,000","Ethnicity":"Non-Hispanic","Intensity":"90","Pleasantness":"75","Race":"Black","Gender":"M","Compounds":"6","Familiarity":"75","Subject":"1","Age":"45"},{"Dilution":"1/1,000","Ethnicity":"Non-Hispanic","Intensity":"55","Pleasantness":"45","Race":"Black","Gender":"M","Compounds":"8","Familiarity":"0","Subject":"1","Age":"45"},{"Dilution":"1/1,000","Ethnicity":"Non-Hispanic","Intensity":"100","Pleasantness":"0","Race":"Black","Gender":"M","Compounds":"15","Familiarity":"0","Subject":"1","Age":"45"},{"Dilution":"1/1,000","Ethnicity":"Non-Hispanic","Intensity":"10","Pleasantness":"60","Race":"Black","Gender":"M","Compounds":"3","Familiarity":"5","Subject":"1","Age":"45"},{"Dilution":"1/1,000","Ethnicity":"Non-Hispanic","Intensity":"50","Pleasantness":"15","Race":"Black","Gender":"M","Compounds":"6","Familiarity":"50","Subject":"1","Age":"45"},{"Dilution":"1/1,000","Ethnicity":"Non-Hispanic","Intensity":"55","Pleasantness":"30","Race":"Black","Gender":"M","Compounds":"8","Familiarity":"60","Subject":"1","Age":"45"},{"Dilution":"1/1,000","Ethnicity":"Non-Hispanic","Intensity":"0","Pleasantness":"55","Race":"Black","Gender":"M","Compounds":"12","Familiarity":"0","Subject":"1","Age":"45"},{"Dilution":"1/1,000","Ethnicity":"Non-Hispanic","Intensity":"65","Pleasantness":"65","Race":"Black","Gender":"M","Compounds":"3","Familiarity":"60","Subject":"1","Age":"45"},{"Dilution":"1/1,000","Ethnicity":"Non-Hispanic","Intensity":"55","Pleasantness":"70","Race":"Black","Gender":"M","Compounds":"8","Familiarity":"80","Subject":"1","Age":"45"},{"Dilution":"1/1,000","Ethnicity":"Non-Hispanic","Intensity":"90","Pleasantness":"0","Race":"Black","Gender":"M","Compounds":"14","Familiarity":"45","Subject":"1","Age":"45"},{"Dilution":"1/1,000","Ethnicity":"Non-Hispanic","Intensity":"90","Pleasantness":"5","Race":"Black","Gender":"M","Compounds":"3","Familiarity":"60","Subject":"1","Age":"45"},{"Dilution":"1/1,000","Ethnicity":"Non-Hispanic","Intensity":"70","Pleasantness":"20","Race":"Black","Gender":"M","Compounds":"9","Familiarity":"15","Subject":"1","Age":"45"},{"Dilution":"1/1,000","Ethnicity":"Non-Hispanic","Intensity":"70","Pleasantness":"30","Race":"Black","Gender":"M","Compounds":"6","Familiarity":"55","Subject":"1","Age":"45"},{"Dilution":"1/1,000","Ethnicity":"Non-Hispanic","Intensity":"60","Pleasantness":"15","Race":"Black","Gender":"M","Compounds":"8","Familiarity":"55","Subject":"1","Age":"45"},{"Dilution":"1/1,000","Ethnicity":"Non-Hispanic","Intensity":"60","Pleasantness":"60","Race":"Black","Gender":"M","Compounds":"16","Familiarity":"75","Subject":"1","Age":"45"},{"Dilution":"1/1,000","Ethnicity":"Non-Hispanic","Intensity":"75","Pleasantness":"15","Race":"Black","Gender":"M","Compounds":"9","Familiarity":"55","Subject":"1","Age":"45"},{"Dilution":"1/1,000","Ethnicity":"Non-Hispanic","Intensity":"0","Pleasantness":"55","Race":"Black","Gender":"M","Compounds":"6","Familiarity":"0","Subject":"1","Age":"45"},{"Dilution":"1/1,000","Ethnicity":"Non-Hispanic","Intensity":"10","Pleasantness":"60","Race":"Black","Gender":"M","Compounds":"9","Familiarity":"15","Subject":"1","Age":"45"},{"Dilution":"1/1,000","Ethnicity":"Non-Hispanic","Intensity":"95","Pleasantness":"0","Race":"Black","Gender":"M","Compounds":"12","Familiarity":"0","Subject":"1","Age":"45"},{"Dilution":"1/1,000","Ethnicity":"Non-Hispanic","Intensity":"0","Pleasantness":"80","Race":"Black","Gender":"M","Compounds":"3","Familiarity":"55","Subject":"1","Age":"45"},{"Dilution":"1/1,000","Ethnicity":"Non-Hispanic","Intensity":"55","Pleasantness":"60","Race":"Black","Gender":"M","Compounds":"3","Familiarity":"75","Subject":"1","Age":"45"},{"Dilution":"1/1,000","Ethnicity":"Non-Hispanic","Intensity":"65","Pleasantness":"80","Race":"Black","Gender":"M","Compounds":"8","Familiarity":"60","Subject":"1","Age":"45"},{"Dilution":"1/1,000","Ethnicity":"Non-Hispanic","Intensity":"90","Pleasantness":"5","Race":"Black","Gender":"M","Compounds":"6","Familiarity":"0","Subject":"1","Age":"45"},{"Dilution":"1/1,000","Ethnicity":"Non-Hispanic","Intensity":"50","Pleasantness":"40","Race":"Black","Gender":"M","Compounds":"13","Familiarity":"0","Subject":"1","Age":"45"},{"Dilution":"1/1,000","Ethnicity":"Non-Hispanic","Intensity":"60","Pleasantness":"20","Race":"Black","Gender":"M","Compounds":"7","Familiarity":"20","Subject":"1","Age":"45"},{"Dilution":"1/1,000","Ethnicity":"Non-Hispanic","Intensity":"60","Pleasantness":"60","Race":"Black","Gender":"M","Compounds":"3","Familiarity":"5","Subject":"1","Age":"45"},{"Dilution":"1/1,000","Ethnicity":"Non-Hispanic","Intensity":"70","Pleasantness":"35","Race":"Black","Gender":"M","Compounds":"14","Familiarity":"5","Subject":"1","Age":"45"},{"Dilution":"1/1,000","Ethnicity":"Non-Hispanic","Intensity":"60","Pleasantness":"60","Race":"Black","Gender":"M","Compounds":"3","Familiarity":"65","Subject":"1","Age":"45"},{"Dilution":"1/1,000","Ethnicity":"Non-Hispanic","Intensity":"60","Pleasantness":"30","Race":"Black","Gender":"M","Compounds":"6","Familiarity":"60","Subject":"1","Age":"45"},{"Dilution":"1/1,000","Ethnicity":"Non-Hispanic","Intensity":"50","Pleasantness":"45","Race":"Black","Gender":"M","Compounds":"6","Familiarity":"70","Subject":"1","Age":"45"},{"Dilution":"1/1,000","Ethnicity":"Non-Hispanic","Intensity":"50","Pleasantness":"40","Race":"Black","Gender":"M","Compounds":"15","Familiarity":"0","Subject":"1","Age":"45"},{"Dilution":"1/1,000","Ethnicity":"Non-Hispanic","Intensity":"0","Pleasantness":"50","Race":"Black","Gender":"M","Compounds":"15","Familiarity":"0","Subject":"1","Age":"45"},{"Dilution":"1/1,000","Ethnicity":"Non-Hispanic","Intensity":"85","Pleasantness":"0","Race":"Black","Gender":"M","Compounds":"14","Familiarity":"70","Subject":"1","Age":"45"},{"Dilution":"1/1,000","Ethnicity":"Non-Hispanic","Intensity":"0","Pleasantness":"50","Race":"Black","Gender":"M","Compounds":"14","Familiarity":"0","Subject":"1","Age":"45"},{"Dilution":"1/1,000","Ethnicity":"Non-Hispanic","Intensity":"75","Pleasantness":"75","Race":"Black","Gender":"M","Compounds":"11","Familiarity":"75","Subject":"1","Age":"45"},{"Dilution":"1/1,000","Ethnicity":"Non-Hispanic","Intensity":"75","Pleasantness":"45","Race":"Black","Gender":"M","Compounds":"3","Familiarity":"15","Subject":"1","Age":"45"},{"Dilution":"1/1,000","Ethnicity":"Non-Hispanic","Intensity":"50","Pleasantness":"50","Race":"Black","Gender":"M","Compounds":"9","Familiarity":"5","Subject":"1","Age":"45"},{"Dilution":"1/1,000","Ethnicity":"Non-Hispanic","Intensity":"0","Pleasantness":"45","Race":"Black","Gender":"M","Compounds":"7","Familiarity":"0","Subject":"1","Age":"45"},{"Dilution":"1/1,000","Ethnicity":"Non-Hispanic","Intensity":"70","Pleasantness":"85","Race":"Black","Gender":"M","Compounds":"8","Familiarity":"90","Subject":"1","Age":"45"},{"Dilution":"1/1,000","Ethnicity":"Non-Hispanic","Intensity":"0","Pleasantness":"45","Race":"Black","Gender":"M","Compounds":"8","Familiarity":"0","Subject":"1","Age":"45"},{"Dilution":"1/1,000","Ethnicity":"Non-Hispanic","Intensity":"35","Pleasantness":"55","Race":"Black","Gender":"M","Compounds":"8","Familiarity":"45","Subject":"1","Age":"45"},{"Dilution":"1/1,000","Ethnicity":"Non-Hispanic","Intensity":"50","Pleasantness":"80","Race":"Black","Gender":"M","Compounds":"8","Familiarity":"85","Subject":"1","Age":"45"},{"Dilution":"1/1,000","Ethnicity":"Non-Hispanic","Intensity":"55","Pleasantness":"40","Race":"Black","Gender":"M","Compounds":"8","Familiarity":"0","Subject":"1","Age":"45"},{"Dilution":"1/1,000","Ethnicity":"Non-Hispanic","Intensity":"100","Pleasantness":"0","Race":"Black","Gender":"M","Compounds":"15","Familiarity":"0","Subject":"1","Age":"45"},{"Dilution":"1/1,000","Ethnicity":"Non-Hispanic","Intensity":"75","Pleasantness":"60","Race":"Black","Gender":"M","Compounds":"13","Familiarity":"5","Subject":"1","Age":"45"},{"Dilution":"1/1,000","Ethnicity":"Non-Hispanic","Intensity":"5","Pleasantness":"5","Race":"Black","Gender":"M","Compounds":"4","Familiarity":"60","Subject":"1","Age":"45"},{"Dilution":"1/1,000","Ethnicity":"Non-Hispanic","Intensity":"65","Pleasantness":"45","Race":"Black","Gender":"M","Compounds":"15","Familiarity":"50","Subject":"1","Age":"45"},{"Dilution":"1/1,000","Ethnicity":"Non-Hispanic","Intensity":"65","Pleasantness":"35","Race":"Black","Gender":"M","Compounds":"8","Familiarity":"35","Subject":"1","Age":"45"},{"Dilution":"1/1,000","Ethnicity":"Non-Hispanic","Intensity":"0","Pleasantness":"50","Race":"Black","Gender":"M","Compounds":"15","Familiarity":"0","Subject":"1","Age":"45"},{"Dilution":"1/1,000","Ethnicity":"Non-Hispanic","Intensity":"0","Pleasantness":"50","Race":"Black","Gender":"M","Compounds":"15","Familiarity":"0","Subject":"1","Age":"45"},{"Dilution":"1/1,000","Ethnicity":"Non-Hispanic","Intensity":"0","Pleasantness":"55","Race":"Black","Gender":"M","Compounds":"6","Familiarity":"0","Subject":"1","Age":"45"},{"Dilution":"1/1,000","Ethnicity":"Non-Hispanic","Intensity":"0","Pleasantness":"50","Race":"Black","Gender":"M","Compounds":"15","Familiarity":"0","Subject":"1","Age":"45"},{"Dilution":"1/1,000","Ethnicity":"Non-Hispanic","Intensity":"0","Pleasantness":"45","Race":"Black","Gender":"M","Compounds":"15","Familiarity":"0","Subject":"1","Age":"45"},{"Dilution":"1/1,000","Ethnicity":"Non-Hispanic","Intensity":"10","Pleasantness":"5","Race":"Black","Gender":"M","Compounds":"15","Familiarity":"0","Subject":"1","Age":"45"},{"Dilution":"1/1,000","Ethnicity":"Non-Hispanic","Intensity":"0","Pleasantness":"50","Race":"Black","Gender":"M","Compounds":"15","Familiarity":"15","Subject":"1","Age":"45"},{"Dilution":"1/1,000","Ethnicity":"Non-Hispanic","Intensity":"80","Pleasantness":"15","Race":"Black","Gender":"M","Compounds":"6","Familiarity":"20","Subject":"1","Age":"45"},{"Dilution":"1/1,000","Ethnicity":"Non-Hispanic","Intensity":"0","Pleasantness":"50","Race":"Black","Gender":"M","Compounds":"6","Familiarity":"0","Subject":"1","Age":"45"},{"Dilution":"1/1,000","Ethnicity":"Non-Hispanic","Intensity":"80","Pleasantness":"50","Race":"Black","Gender":"M","Compounds":"3","Familiarity":"70","Subject":"1","Age":"45"},{"Dilution":"1/1,000","Ethnicity":"Non-Hispanic","Intensity":"90","Pleasantness":"35","Race":"Black","Gender":"M","Compounds":"6","Familiarity":"90","Subject":"1","Age":"45"},{"Dilution":"1/1,000","Ethnicity":"Non-Hispanic","Intensity":"0","Pleasantness":"75","Race":"Black","Gender":"M","Compounds":"3","Familiarity":"0","Subject":"1","Age":"45"},{"Dilution":"1/1,000","Ethnicity":"Non-Hispanic","Intensity":"75","Pleasantness":"50","Race":"Black","Gender":"M","Compounds":"6","Familiarity":"10","Subject":"1","Age":"45"},{"Dilution":"1/1,000","Ethnicity":"Non-Hispanic","Intensity":"60","Pleasantness":"35","Race":"Black","Gender":"M","Compounds":"8","Familiarity":"60","Subject":"1","Age":"45"},{"Dilution":"1/1,000","Ethnicity":"Non-Hispanic","Intensity":"80","Pleasantness":"65","Race":"Black","Gender":"M","Compounds":"3","Familiarity":"50","Subject":"1","Age":"45"},{"Dilution":"1/1,000","Ethnicity":"Non-Hispanic","Intensity":"75","Pleasantness":"75","Race":"Black","Gender":"M","Compounds":"11","Familiarity":"80","Subject":"1","Age":"45"},{"Dilution":"1/1,000","Ethnicity":"Non-Hispanic","Intensity":"75","Pleasantness":"10","Race":"Black","Gender":"M","Compounds":"12","Familiarity":"75","Subject":"1","Age":"45"},{"Dilution":"1/1,000","Ethnicity":"Non-Hispanic","Intensity":"100","Pleasantness":"0","Race":"Black","Gender":"M","Compounds":"4","Familiarity":"50","Subject":"1","Age":"45"},{"Dilution":"1/1,000","Ethnicity":"Non-Hispanic","Intensity":"50","Pleasantness":"15","Race":"Black","Gender":"M","Compounds":"8","Familiarity":"50","Subject":"1","Age":"45"},{"Dilution":"1/1,000","Ethnicity":"Non-Hispanic","Intensity":"55","Pleasantness":"60","Race":"Black","Gender":"M","Compounds":"3","Familiarity":"50","Subject":"1","Age":"45"},{"Dilution":"1/1,000","Ethnicity":"Non-Hispanic","Intensity":"80","Pleasantness":"5","Race":"Black","Gender":"M","Compounds":"8","Familiarity":"0","Subject":"1","Age":"45"},{"Dilution":"1/1,000","Ethnicity":"Non-Hispanic","Intensity":"60","Pleasantness":"30","Race":"Black","Gender":"M","Compounds":"3","Familiarity":"10","Subject":"1","Age":"45"},{"Dilution":"1/1,000","Ethnicity":"Non-Hispanic","Intensity":"55","Pleasantness":"75","Race":"Black","Gender":"M","Compounds":"7","Familiarity":"75","Subject":"1","Age":"45"},{"Dilution":"1/1,000","Ethnicity":"Non-Hispanic","Intensity":"80","Pleasantness":"40","Race":"Black","Gender":"M","Compounds":"15","Familiarity":"0","Subject":"1","Age":"45"},{"Dilution":"1/1,000","Ethnicity":"Non-Hispanic","Intensity":"55","Pleasantness":"5","Race":"Black","Gender":"M","Compounds":"6","Familiarity":"0","Subject":"1","Age":"45"},{"Dilution":"1/1,000","Ethnicity":"Non-Hispanic","Intensity":"60","Pleasantness":"0","Race":"Black","Gender":"M","Compounds":"4","Familiarity":"5","Subject":"1","Age":"45"},{"Dilution":"1/1,000","Ethnicity":"Non-Hispanic","Intensity":"0","Pleasantness":"80","Race":"Black","Gender":"M","Compounds":"9","Familiarity":"5","Subject":"1","Age":"45"},{"Dilution":"1/1,000","Ethnicity":"Non-Hispanic","Intensity":"55","Pleasantness":"20","Race":"Black","Gender":"M","Compounds":"9","Familiarity":"20","Subject":"1","Age":"45"},{"Dilution":"1/1,000","Ethnicity":"Non-Hispanic","Intensity":"75","Pleasantness":"30","Race":"Black","Gender":"M","Compounds":"9","Familiarity":"70","Subject":"1","Age":"45"},{"Dilution":"1/1,000","Ethnicity":"Non-Hispanic","Intensity":"50","Pleasantness":"40","Race":"Black","Gender":"M","Compounds":"9","Familiarity":"20","Subject":"1","Age":"45"},{"Dilution":"1/1,000","Ethnicity":"Non-Hispanic","Intensity":"30","Pleasantness":"35","Race":"Black","Gender":"M","Compounds":"6","Familiarity":"5","Subject":"1","Age":"45"},{"Dilution":"1/1,000","Ethnicity":"Non-Hispanic","Intensity":"15","Pleasantness":"20","Race":"Black","Gender":"M","Compounds":"15","Familiarity":"5","Subject":"1","Age":"45"},{"Dilution":"1/1,000","Ethnicity":"Non-Hispanic","Intensity":"70","Pleasantness":"10","Race":"Black","Gender":"M","Compounds":"8","Familiarity":"15","Subject":"1","Age":"45"},{"Dilution":"1/1,000","Ethnicity":"Non-Hispanic","Intensity":"75","Pleasantness":"80","Race":"Black","Gender":"M","Compounds":"11","Familiarity":"80","Subject":"1","Age":"45"},{"Dilution":"1/1,000","Ethnicity":"Non-Hispanic","Intensity":"70","Pleasantness":"5","Race":"Black","Gender":"M","Compounds":"14","Familiarity":"80","Subject":"1","Age":"45"},{"Dilution":"1/1,000","Ethnicity":"Non-Hispanic","Intensity":"75","Pleasantness":"5","Race":"Black","Gender":"M","Compounds":"6","Familiarity":"75","Subject":"1","Age":"45"},{"Dilution":"1/1,000","Ethnicity":"Non-Hispanic","Intensity":"95","Pleasantness":"0","Race":"Black","Gender":"M","Compounds":"8","Familiarity":"50","Subject":"1","Age":"45"},{"Dilution":"1/1,000","Ethnicity":"Non-Hispanic","Intensity":"80","Pleasantness":"15","Race":"Black","Gender":"M","Compounds":"8","Familiarity":"0","Subject":"1","Age":"45"},{"Dilution":"1/1,000","Ethnicity":"Non-Hispanic","Intensity":"0","Pleasantness":"30","Race":"Black","Gender":"M","Compounds":"15","Familiarity":"0","Subject":"1","Age":"45"},{"Dilution":"1/1,000","Ethnicity":"Non-Hispanic","Intensity":"50","Pleasantness":"40","Race":"Black","Gender":"M","Compounds":"6","Familiarity":"55","Subject":"1","Age":"45"},{"Dilution":"1/1,000","Ethnicity":"Non-Hispanic","Intensity":"0","Pleasantness":"0","Race":"Black","Gender":"M","Compounds":"8","Familiarity":"0","Subject":"1","Age":"45"},{"Dilution":"1/1,000","Ethnicity":"Non-Hispanic","Intensity":"0","Pleasantness":"50","Race":"Black","Gender":"M","Compounds":"8","Familiarity":"75","Subject":"1","Age":"45"},{"Dilution":"1/1,000","Ethnicity":"Non-Hispanic","Intensity":"100","Pleasantness":"5","Race":"Black","Gender":"M","Compounds":"14","Familiarity":"90","Subject":"1","Age":"45"},{"Dilution":"1/1,000","Ethnicity":"Non-Hispanic","Intensity":"75","Pleasantness":"20","Race":"Black","Gender":"M","Compounds":"8","Familiarity":"60","Subject":"1","Age":"45"},{"Dilution":"1/1,000","Ethnicity":"Non-Hispanic","Intensity":"0","Pleasantness":"50","Race":"Black","Gender":"M","Compounds":"8","Familiarity":"0","Subject":"1","Age":"45"},{"Dilution":"1/1,000","Ethnicity":"Non-Hispanic","Intensity":"0","Pleasantness":"50","Race":"Black","Gender":"M","Compounds":"14","Familiarity":"0","Subject":"1","Age":"45"},{"Dilution":"1/1,000","Ethnicity":"Non-Hispanic","Intensity":"60","Pleasantness":"55","Race":"Black","Gender":"M","Compounds":"3","Familiarity":"25","Subject":"1","Age":"45"},{"Dilution":"1/1,000","Ethnicity":"Non-Hispanic","Intensity":"40","Pleasantness":"50","Race":"Black","Gender":"M","Compounds":"8","Familiarity":"50","Subject":"1","Age":"45"},{"Dilution":"1/1,000","Ethnicity":"Non-Hispanic","Intensity":"50","Pleasantness":"50","Race":"Black","Gender":"M","Compounds":"8","Familiarity":"55","Subject":"1","Age":"45"},{"Dilution":"1/1,000","Ethnicity":"Non-Hispanic","Intensity":"0","Pleasantness":"15","Race":"Black","Gender":"M","Compounds":"15","Familiarity":"0","Subject":"1","Age":"45"},{"Dilution":"1/1,000","Ethnicity":"Non-Hispanic","Intensity":"75","Pleasantness":"15","Race":"Black","Gender":"M","Compounds":"15","Familiarity":"80","Subject":"1","Age":"45"},{"Dilution":"1/1,000","Ethnicity":"Non-Hispanic","Intensity":"70","Pleasantness":"15","Race":"Black","Gender":"M","Compounds":"6","Familiarity":"75","Subject":"1","Age":"45"},{"Dilution":"1/1,000","Ethnicity":"Non-Hispanic","Intensity":"90","Pleasantness":"55","Race":"Black","Gender":"M","Compounds":"6","Familiarity":"75","Subject":"1","Age":"45"},{"Dilution":"1/1,000","Ethnicity":"Non-Hispanic","Intensity":"50","Pleasantness":"55","Race":"Black","Gender":"M","Compounds":"7","Familiarity":"55","Subject":"1","Age":"45"},{"Dilution":"1/1,000","Ethnicity":"Non-Hispanic","Intensity":"50","Pleasantness":"75","Race":"Black","Gender":"M","Compounds":"13","Familiarity":"80","Subject":"1","Age":"45"},{"Dilution":"1/1,000","Ethnicity":"Non-Hispanic","Intensity":"30","Pleasantness":"35","Race":"Black","Gender":"M","Compounds":"9","Familiarity":"20","Subject":"1","Age":"45"},{"Dilution":"1/1,000","Ethnicity":"Non-Hispanic","Intensity":"40","Pleasantness":"55","Race":"Black","Gender":"M","Compounds":"14","Familiarity":"40","Subject":"1","Age":"45"},{"Dilution":"1/1,000","Ethnicity":"Non-Hispanic","Intensity":"70","Pleasantness":"10","Race":"Black","Gender":"M","Compounds":"5","Familiarity":"85","Subject":"1","Age":"45"},{"Dilution":"1/1,000","Ethnicity":"Non-Hispanic","Intensity":"30","Pleasantness":"35","Race":"Black","Gender":"M","Compounds":"14","Familiarity":"0","Subject":"1","Age":"45"},{"Dilution":"1/1,000","Ethnicity":"Non-Hispanic","Intensity":"70","Pleasantness":"10","Race":"Black","Gender":"M","Compounds":"10","Familiarity":"20","Subject":"1","Age":"45"},{"Dilution":"1/1,000","Ethnicity":"Non-Hispanic","Intensity":"0","Pleasantness":"0","Race":"Black","Gender":"M","Compounds":"6","Familiarity":"0","Subject":"1","Age":"45"},{"Dilution":"1/1,000","Ethnicity":"Non-Hispanic","Intensity":"0","Pleasantness":"50","Race":"Black","Gender":"M","Compounds":"6","Familiarity":"45","Subject":"1","Age":"45"},{"Dilution":"1/1,000","Ethnicity":"Non-Hispanic","Intensity":"0","Pleasantness":"45","Race":"Black","Gender":"M","Compounds":"12","Familiarity":"0","Subject":"1","Age":"45"},{"Dilution":"1/1,000","Ethnicity":"Non-Hispanic","Intensity":"0","Pleasantness":"50","Race":"Black","Gender":"M","Compounds":"14","Familiarity":"0","Subject":"1","Age":"45"},{"Dilution":"1/1,000","Ethnicity":"Non-Hispanic","Intensity":"0","Pleasantness":"50","Race":"Black","Gender":"M","Compounds":"14","Familiarity":"50","Subject":"1","Age":"45"},{"Dilution":"1/1,000","Ethnicity":"Non-Hispanic","Intensity":"55","Pleasantness":"45","Race":"Black","Gender":"M","Compounds":"8","Familiarity":"35","Subject":"1","Age":"45"},{"Dilution":"1/1,000","Ethnicity":"Non-Hispanic","Intensity":"0","Pleasantness":"5","Race":"Black","Gender":"M","Compounds":"9","Familiarity":"0","Subject":"1","Age":"45"},{"Dilution":"1/1,000","Ethnicity":"Non-Hispanic","Intensity":"50","Pleasantness":"70","Race":"Black","Gender":"M","Compounds":"3","Familiarity":"70","Subject":"1","Age":"45"},{"Dilution":"1/1,000","Ethnicity":"Non-Hispanic","Intensity":"55","Pleasantness":"55","Race":"Black","Gender":"M","Compounds":"12","Familiarity":"10","Subject":"1","Age":"45"},{"Dilution":"1/1,000","Ethnicity":"Non-Hispanic","Intensity":"25","Pleasantness":"15","Race":"Black","Gender":"M","Compounds":"14","Familiarity":"5","Subject":"1","Age":"45"},{"Dilution":"1/1,000","Ethnicity":"Non-Hispanic","Intensity":"75","Pleasantness":"80","Race":"Black","Gender":"M","Compounds":"3","Familiarity":"75","Subject":"1","Age":"45"},{"Dilution":"1/1,000","Ethnicity":"Non-Hispanic","Intensity":"0","Pleasantness":"95","Race":"Black","Gender":"M","Compounds":"3","Familiarity":"0","Subject":"1","Age":"45"},{"Dilution":"1/1,000","Ethnicity":"Non-Hispanic","Intensity":"0","Pleasantness":"45","Race":"Black","Gender":"M","Compounds":"15","Familiarity":"0","Subject":"1","Age":"45"},{"Dilution":"1/1,000","Ethnicity":"Non-Hispanic","Intensity":"75","Pleasantness":"75","Race":"Black","Gender":"M","Compounds":"3","Familiarity":"80","Subject":"1","Age":"45"},{"Dilution":"1/1,000","Ethnicity":"Non-Hispanic","Intensity":"0","Pleasantness":"50","Race":"Black","Gender":"M","Compounds":"6","Familiarity":"0","Subject":"1","Age":"45"},{"Dilution":"1/1,000","Ethnicity":"Non-Hispanic","Intensity":"100","Pleasantness":"0","Race":"Black","Gender":"M","Compounds":"6","Familiarity":"0","Subject":"1","Age":"45"},{"Dilution":"1/1,000","Ethnicity":"Non-Hispanic","Intensity":"0","Pleasantness":"60","Race":"Black","Gender":"M","Compounds":"2","Familiarity":"0","Subject":"1","Age":"45"},{"Dilution":"1/1,000","Ethnicity":"Non-Hispanic","Intensity":"5","Pleasantness":"85","Race":"Black","Gender":"M","Compounds":"9","Familiarity":"75","Subject":"1","Age":"45"},{"Dilution":"1/1,000","Ethnicity":"Non-Hispanic","Intensity":"50","Pleasantness":"40","Race":"Black","Gender":"M","Compounds":"15","Familiarity":"55","Subject":"1","Age":"45"},{"Dilution":"1/1,000","Ethnicity":"Non-Hispanic","Intensity":"65","Pleasantness":"60","Race":"Black","Gender":"M","Compounds":"8","Familiarity":"65","Subject":"1","Age":"45"},{"Dilution":"1/1,000","Ethnicity":"Non-Hispanic","Intensity":"70","Pleasantness":"20","Race":"Black","Gender":"M","Compounds":"15","Familiarity":"20","Subject":"1","Age":"45"},{"Dilution":"1/1,000","Ethnicity":"Non-Hispanic","Intensity":"75","Pleasantness":"10","Race":"Black","Gender":"M","Compounds":"15","Familiarity":"5","Subject":"1","Age":"45"},{"Dilution":"1/1,000","Ethnicity":"Non-Hispanic","Intensity":"0","Pleasantness":"60","Race":"Black","Gender":"M","Compounds":"8","Familiarity":"55","Subject":"1","Age":"45"},{"Dilution":"1/1,000","Ethnicity":"Non-Hispanic","Intensity":"75","Pleasantness":"75","Race":"Black","Gender":"M","Compounds":"8","Familiarity":"70","Subject":"1","Age":"45"},{"Dilution":"1/1,000","Ethnicity":"Non-Hispanic","Intensity":"0","Pleasantness":"45","Race":"Black","Gender":"M","Compounds":"10","Familiarity":"0","Subject":"1","Age":"45"},{"Dilution":"1/1,000","Ethnicity":"Non-Hispanic","Intensity":"0","Pleasantness":"50","Race":"Black","Gender":"M","Compounds":"14","Familiarity":"15","Subject":"1","Age":"45"},{"Dilution":"1/1,000","Ethnicity":"Non-Hispanic","Intensity":"0","Pleasantness":"15","Race":"Black","Gender":"M","Compounds":"6","Familiarity":"15","Subject":"1","Age":"45"},{"Dilution":"1/1,000","Ethnicity":"Non-Hispanic","Intensity":"0","Pleasantness":"45","Race":"Black","Gender":"M","Compounds":"6","Familiarity":"0","Subject":"1","Age":"45"},{"Dilution":"1/1,000","Ethnicity":"Non-Hispanic","Intensity":"75","Pleasantness":"50","Race":"Black","Gender":"M","Compounds":"16","Familiarity":"75","Subject":"1","Age":"45"},{"Dilution":"1/1,000","Ethnicity":"Non-Hispanic","Intensity":"0","Pleasantness":"100","Race":"Black","Gender":"M","Compounds":"16","Familiarity":"0","Subject":"1","Age":"45"},{"Dilution":"1/1,000","Ethnicity":"Non-Hispanic","Intensity":"0","Pleasantness":"55","Race":"Black","Gender":"M","Compounds":"16","Familiarity":"5","Subject":"1","Age":"45"},{"Dilution":"1/1,000","Ethnicity":"Non-Hispanic","Intensity":"5","Pleasantness":"75","Race":"Black","Gender":"M","Compounds":"6","Familiarity":"10","Subject":"1","Age":"45"},{"Dilution":"1/1,000","Ethnicity":"Non-Hispanic","Intensity":"55","Pleasantness":"60","Race":"Black","Gender":"M","Compounds":"3","Familiarity":"60","Subject":"1","Age":"45"},{"Dilution":"1/1,000","Ethnicity":"Non-Hispanic","Intensity":"60","Pleasantness":"35","Race":"Black","Gender":"M","Compounds":"3","Familiarity":"20","Subject":"1","Age":"45"},{"Dilution":"1/1,000","Ethnicity":"Non-Hispanic","Intensity":"65","Pleasantness":"60","Race":"Black","Gender":"M","Compounds":"3","Familiarity":"70","Subject":"1","Age":"45"},{"Dilution":"1/1,000","Ethnicity":"Non-Hispanic","Intensity":"0","Pleasantness":"50","Race":"Black","Gender":"M","Compounds":"16","Familiarity":"0","Subject":"1","Age":"45"},{"Dilution":"1/1,000","Ethnicity":"Non-Hispanic","Intensity":"60","Pleasantness":"60","Race":"Black","Gender":"M","Compounds":"3","Familiarity":"60","Subject":"1","Age":"45"},{"Dilution":"1/1,000","Ethnicity":"Non-Hispanic","Intensity":"0","Pleasantness":"45","Race":"Black","Gender":"M","Compounds":"10","Familiarity":"0","Subject":"1","Age":"45"},{"Dilution":"1/1,000","Ethnicity":"Non-Hispanic","Intensity":"40","Pleasantness":"55","Race":"Black","Gender":"M","Compounds":"3","Familiarity":"50","Subject":"1","Age":"45"},{"Dilution":"1/1,000","Ethnicity":"Non-Hispanic","Intensity":"0","Pleasantness":"55","Race":"Black","Gender":"M","Compounds":"9","Familiarity":"0","Subject":"1","Age":"45"},{"Dilution":"1/1,000","Ethnicity":"Non-Hispanic","Intensity":"70","Pleasantness":"30","Race":"Black","Gender":"M","Compounds":"3","Familiarity":"15","Subject":"1","Age":"45"},{"Dilution":"1/1,000","Ethnicity":"Non-Hispanic","Intensity":"60","Pleasantness":"60","Race":"Black","Gender":"M","Compounds":"8","Familiarity":"55","Subject":"1","Age":"45"},{"Dilution":"1/1,000","Ethnicity":"Non-Hispanic","Intensity":"0","Pleasantness":"45","Race":"Black","Gender":"M","Compounds":"3","Familiarity":"0","Subject":"1","Age":"45"},{"Dilution":"1/1,000","Ethnicity":"Non-Hispanic","Intensity":"0","Pleasantness":"45","Race":"Black","Gender":"M","Compounds":"8","Familiarity":"0","Subject":"1","Age":"45"},{"Dilution":"1/1,000","Ethnicity":"Non-Hispanic","Intensity":"0","Pleasantness":"15","Race":"Black","Gender":"M","Compounds":"4","Familiarity":"0","Subject":"1","Age":"45"},{"Dilution":"1/1,000","Ethnicity":"Non-Hispanic","Intensity":"0","Pleasantness":"45","Race":"Black","Gender":"M","Compounds":"8","Familiarity":"15","Subject":"1","Age":"45"},{"Dilution":"1/1,000","Ethnicity":"Non-Hispanic","Intensity":"60","Pleasantness":"30","Race":"Black","Gender":"M","Compounds":"13","Familiarity":"60","Subject":"1","Age":"45"},{"Dilution":"1/1,000","Ethnicity":"Non-Hispanic","Intensity":"50","Pleasantness":"50","Race":"Black","Gender":"M","Compounds":"6","Familiarity":"45","Subject":"1","Age":"45"},{"Dilution":"1/1,000","Ethnicity":"Non-Hispanic","Intensity":"50","Pleasantness":"65","Race":"Black","Gender":"M","Compounds":"9","Familiarity":"60","Subject":"1","Age":"45"},{"Dilution":"1/1,000","Ethnicity":"Non-Hispanic","Intensity":"75","Pleasantness":"10","Race":"Black","Gender":"M","Compounds":"6","Familiarity":"15","Subject":"1","Age":"45"},{"Dilution":"1/1,000","Ethnicity":"Non-Hispanic","Intensity":"60","Pleasantness":"60","Race":"Black","Gender":"M","Compounds":"10","Familiarity":"30","Subject":"1","Age":"45"},{"Dilution":"1/1,000","Ethnicity":"Non-Hispanic","Intensity":"0","Pleasantness":"50","Race":"Black","Gender":"M","Compounds":"12","Familiarity":"0","Subject":"1","Age":"45"},{"Dilution":"1/1,000","Ethnicity":"Non-Hispanic","Intensity":"50","Pleasantness":"20","Race":"Black","Gender":"M","Compounds":"8","Familiarity":"15","Subject":"1","Age":"45"},{"Dilution":"1/1,000","Ethnicity":"Non-Hispanic","Intensity":"0","Pleasantness":"55","Race":"Black","Gender":"M","Compounds":"13","Familiarity":"50","Subject":"1","Age":"45"},{"Dilution":"1/1,000","Ethnicity":"Non-Hispanic","Intensity":"80","Pleasantness":"5","Race":"Black","Gender":"M","Compounds":"8","Familiarity":"0","Subject":"1","Age":"45"},{"Dilution":"1/1,000","Ethnicity":"Non-Hispanic","Intensity":"15","Pleasantness":"50","Race":"Black","Gender":"M","Compounds":"15","Familiarity":"65","Subject":"1","Age":"45"},{"Dilution":"1/1,000","Ethnicity":"Non-Hispanic","Intensity":"40","Pleasantness":"40","Race":"Black","Gender":"M","Compounds":"6","Familiarity":"0","Subject":"1","Age":"45"},{"Dilution":"1/1,000","Ethnicity":"Non-Hispanic","Intensity":"55","Pleasantness":"60","Race":"Black","Gender":"M","Compounds":"12","Familiarity":"55","Subject":"1","Age":"45"},{"Dilution":"1/1,000","Ethnicity":"Non-Hispanic","Intensity":"0","Pleasantness":"50","Race":"Black","Gender":"M","Compounds":"3","Familiarity":"10","Subject":"1","Age":"45"},{"Dilution":"1/1,000","Ethnicity":"Non-Hispanic","Intensity":"0","Pleasantness":"45","Race":"Black","Gender":"M","Compounds":"3","Familiarity":"0","Subject":"1","Age":"45"},{"Dilution":"1/1,000","Ethnicity":"Non-Hispanic","Intensity":"5","Pleasantness":"5","Race":"Black","Gender":"M","Compounds":"15","Familiarity":"0","Subject":"1","Age":"45"},{"Dilution":"1/1,000","Ethnicity":"Non-Hispanic","Intensity":"0","Pleasantness":"50","Race":"Black","Gender":"M","Compounds":"9","Familiarity":"0","Subject":"1","Age":"45"},{"Dilution":"1/1,000","Ethnicity":"Non-Hispanic","Intensity":"50","Pleasantness":"55","Race":"Black","Gender":"M","Compounds":"9","Familiarity":"55","Subject":"1","Age":"45"},{"Dilution":"1/1,000","Ethnicity":"Non-Hispanic","Intensity":"80","Pleasantness":"5","Race":"Black","Gender":"M","Compounds":"14","Familiarity":"65","Subject":"1","Age":"45"},{"Dilution":"1/1,000","Ethnicity":"Non-Hispanic","Intensity":"60","Pleasantness":"30","Race":"Black","Gender":"M","Compounds":"7","Familiarity":"0","Subject":"1","Age":"45"},{"Dilution":"1/1,000","Ethnicity":"Non-Hispanic","Intensity":"75","Pleasantness":"70","Race":"Black","Gender":"M","Compounds":"3","Familiarity":"75","Subject":"1","Age":"45"},{"Dilution":"1/1,000","Ethnicity":"Non-Hispanic","Intensity":"65","Pleasantness":"35","Race":"Black","Gender":"M","Compounds":"7","Familiarity":"60","Subject":"1","Age":"45"},{"Dilution":"1/1,000","Ethnicity":"Non-Hispanic","Intensity":"75","Pleasantness":"70","Race":"Black","Gender":"M","Compounds":"7","Familiarity":"75","Subject":"1","Age":"45"},{"Dilution":"1/1,000","Ethnicity":"Non-Hispanic","Intensity":"90","Pleasantness":"50","Race":"Black","Gender":"M","Compounds":"11","Familiarity":"75","Subject":"1","Age":"45"},{"Dilution":"1/1,000","Ethnicity":"Non-Hispanic","Intensity":"55","Pleasantness":"30","Race":"Black","Gender":"M","Compounds":"15","Familiarity":"60","Subject":"1","Age":"45"},{"Dilution":"1/1,000","Ethnicity":"Non-Hispanic","Intensity":"85","Pleasantness":"35","Race":"Black","Gender":"M","Compounds":"15","Familiarity":"15","Subject":"1","Age":"45"},{"Dilution":"1/1,000","Ethnicity":"Non-Hispanic","Intensity":"70","Pleasantness":"60","Race":"Black","Gender":"M","Compounds":"9","Familiarity":"60","Subject":"1","Age":"45"},{"Dilution":"1/1,000","Ethnicity":"Non-Hispanic","Intensity":"5","Pleasantness":"65","Race":"Black","Gender":"M","Compounds":"9","Familiarity":"5","Subject":"1","Age":"45"},{"Dilution":"1/1,000","Ethnicity":"Non-Hispanic","Intensity":"65","Pleasantness":"30","Race":"Black","Gender":"M","Compounds":"2","Familiarity":"60","Subject":"1","Age":"45"},{"Dilution":"1/1,000","Ethnicity":"Non-Hispanic","Intensity":"0","Pleasantness":"55","Race":"Black","Gender":"M","Compounds":"12","Familiarity":"0","Subject":"1","Age":"45"},{"Dilution":"1/1,000","Ethnicity":"Non-Hispanic","Intensity":"75","Pleasantness":"75","Race":"Black","Gender":"M","Compounds":"6","Familiarity":"80","Subject":"1","Age":"45"},{"Dilution":"1/1,000","Ethnicity":"Non-Hispanic","Intensity":"70","Pleasantness":"20","Race":"Black","Gender":"M","Compounds":"16","Familiarity":"55","Subject":"1","Age":"45"},{"Dilution":"1/1,000","Ethnicity":"Non-Hispanic","Intensity":"80","Pleasantness":"50","Race":"Black","Gender":"M","Compounds":"13","Familiarity":"60","Subject":"1","Age":"45"},{"Dilution":"1/1,000","Ethnicity":"Non-Hispanic","Intensity":"45","Pleasantness":"50","Race":"Black","Gender":"M","Compounds":"16","Familiarity":"45","Subject":"1","Age":"45"},{"Dilution":"1/1,000","Ethnicity":"Non-Hispanic","Intensity":"0","Pleasantness":"50","Race":"Black","Gender":"M","Compounds":"16","Familiarity":"0","Subject":"1","Age":"45"},{"Dilution":"1/1,000","Ethnicity":"Non-Hispanic","Intensity":"0","Pleasantness":"50","Race":"Black","Gender":"M","Compounds":"9","Familiarity":"50","Subject":"1","Age":"45"},{"Dilution":"1/1,000","Ethnicity":"Non-Hispanic","Intensity":"50","Pleasantness":"55","Race":"Black","Gender":"M","Compounds":"9","Familiarity":"50","Subject":"1","Age":"45"},{"Dilution":"1/1,000","Ethnicity":"Non-Hispanic","Intensity":"0","Pleasantness":"50","Race":"Black","Gender":"M","Compounds":"7","Familiarity":"0","Subject":"1","Age":"45"},{"Dilution":"1/1,000","Ethnicity":"Non-Hispanic","Intensity":"75","Pleasantness":"45","Race":"Black","Gender":"M","Compounds":"15","Familiarity":"55","Subject":"1","Age":"45"},{"Dilution":"1/1,000","Ethnicity":"Non-Hispanic","Intensity":"10","Pleasantness":"90","Race":"Black","Gender":"M","Compounds":"9","Familiarity":"10","Subject":"1","Age":"45"},{"Dilution":"1/1,000","Ethnicity":"Non-Hispanic","Intensity":"75","Pleasantness":"15","Race":"Black","Gender":"M","Compounds":"15","Familiarity":"55","Subject":"1","Age":"45"},{"Dilution":"1/1,000","Ethnicity":"Non-Hispanic","Intensity":"0","Pleasantness":"45","Race":"Black","Gender":"M","Compounds":"9","Familiarity":"0","Subject":"1","Age":"45"},{"Dilution":"1/1,000","Ethnicity":"Non-Hispanic","Intensity":"0","Pleasantness":"50","Race":"Black","Gender":"M","Compounds":"15","Familiarity":"0","Subject":"1","Age":"45"},{"Dilution":"1/1,000","Ethnicity":"Non-Hispanic","Intensity":"70","Pleasantness":"50","Race":"Black","Gender":"M","Compounds":"12","Familiarity":"55","Subject":"1","Age":"45"},{"Dilution":"1/1,000","Ethnicity":"Non-Hispanic","Intensity":"15","Pleasantness":"45","Race":"Black","Gender":"M","Compounds":"3","Familiarity":"20","Subject":"1","Age":"45"},{"Dilution":"1/1,000","Ethnicity":"Non-Hispanic","Intensity":"55","Pleasantness":"35","Race":"Black","Gender":"M","Compounds":"3","Familiarity":"60","Subject":"1","Age":"45"},{"Dilution":"1/1,000","Ethnicity":"Non-Hispanic","Intensity":"60","Pleasantness":"60","Race":"Black","Gender":"M","Compounds":"7","Familiarity":"60","Subject":"1","Age":"45"},{"Dilution":"1/1,000","Ethnicity":"Non-Hispanic","Intensity":"90","Pleasantness":"80","Race":"Black","Gender":"M","Compounds":"7","Familiarity":"65","Subject":"1","Age":"45"},{"Dilution":"1/1,000","Ethnicity":"Non-Hispanic","Intensity":"0","Pleasantness":"15","Race":"Black","Gender":"M","Compounds":"3","Familiarity":"0","Subject":"1","Age":"45"},{"Dilution":"1/1,000","Ethnicity":"Non-Hispanic","Intensity":"65","Pleasantness":"50","Race":"Black","Gender":"M","Compounds":"7","Familiarity":"50","Subject":"1","Age":"45"},{"Dilution":"1/1,000","Ethnicity":"Non-Hispanic","Intensity":"95","Pleasantness":"0","Race":"Black","Gender":"M","Compounds":"7","Familiarity":"0","Subject":"1","Age":"45"},{"Dilution":"1/1,000","Ethnicity":"Non-Hispanic","Intensity":"75","Pleasantness":"75","Race":"Black","Gender":"M","Compounds":"13","Familiarity":"75","Subject":"1","Age":"45"},{"Dilution":"1/1,000","Ethnicity":"Non-Hispanic","Intensity":"55","Pleasantness":"55","Race":"Black","Gender":"M","Compounds":"2","Familiarity":"50","Subject":"1","Age":"45"},{"Dilution":"1/1,000","Ethnicity":"Non-Hispanic","Intensity":"75","Pleasantness":"30","Race":"Black","Gender":"M","Compounds":"14","Familiarity":"80","Subject":"2","Age":"25"},{"Dilution":"1/1,000","Ethnicity":"Non-Hispanic","Intensity":"65","Pleasantness":"60","Race":"Black","Gender":"M","Compounds":"8","Familiarity":"75","Subject":"2","Age":"25"},{"Dilution":"1/1,000","Ethnicity":"Non-Hispanic","Intensity":"70","Pleasantness":"30","Race":"Black","Gender":"M","Compounds":"14","Familiarity":"65","Subject":"2","Age":"25"},{"Dilution":"1/1,000","Ethnicity":"Non-Hispanic","Intensity":"50","Pleasantness":"60","Race":"Black","Gender":"M","Compounds":"13","Familiarity":"80","Subject":"2","Age":"25"},{"Dilution":"1/1,000","Ethnicity":"Non-Hispanic","Intensity":"25","Pleasantness":"55","Race":"Black","Gender":"M","Compounds":"9","Familiarity":"75","Subject":"2","Age":"25"},{"Dilution":"1/1,000","Ethnicity":"Non-Hispanic","Intensity":"0","Pleasantness":"0","Race":"Black","Gender":"M","Compounds":"8","Familiarity":"0","Subject":"2","Age":"25"},{"Dilution":"1/1,000","Ethnicity":"Non-Hispanic","Intensity":"80","Pleasantness":"90","Race":"Black","Gender":"M","Compounds":"13","Familiarity":"70","Subject":"2","Age":"25"},{"Dilution":"1/1,000","Ethnicity":"Non-Hispanic","Intensity":"95","Pleasantness":"0","Race":"Black","Gender":"M","Compounds":"14","Familiarity":"85","Subject":"2","Age":"25"},{"Dilution":"1/1,000","Ethnicity":"Non-Hispanic","Intensity":"90","Pleasantness":"35","Race":"Black","Gender":"M","Compounds":"11","Familiarity":"100","Subject":"2","Age":"25"},{"Dilution":"1/1,000","Ethnicity":"Non-Hispanic","Intensity":"75","Pleasantness":"55","Race":"Black","Gender":"M","Compounds":"2","Familiarity":"50","Subject":"2","Age":"25"},{"Dilution":"1/1,000","Ethnicity":"Non-Hispanic","Intensity":"60","Pleasantness":"70","Race":"Black","Gender":"M","Compounds":"7","Familiarity":"90","Subject":"2","Age":"25"},{"Dilution":"1/1,000","Ethnicity":"Non-Hispanic","Intensity":"85","Pleasantness":"95","Race":"Black","Gender":"M","Compounds":"11","Familiarity":"70","Subject":"2","Age":"25"},{"Dilution":"1/1,000","Ethnicity":"Non-Hispanic","Intensity":"70","Pleasantness":"30","Race":"Black","Gender":"M","Compounds":"16","Familiarity":"70","Subject":"2","Age":"25"},{"Dilution":"1/1,000","Ethnicity":"Non-Hispanic","Intensity":"60","Pleasantness":"40","Race":"Black","Gender":"M","Compounds":"9","Familiarity":"85","Subject":"2","Age":"25"},{"Dilution":"1/1,000","Ethnicity":"Non-Hispanic","Intensity":"60","Pleasantness":"55","Race":"Black","Gender":"M","Compounds":"16","Familiarity":"35","Subject":"2","Age":"25"},{"Dilution":"1/1,000","Ethnicity":"Non-Hispanic","Intensity":"75","Pleasantness":"30","Race":"Black","Gender":"M","Compounds":"13","Familiarity":"90","Subject":"2","Age":"25"},{"Dilution":"1/1,000","Ethnicity":"Non-Hispanic","Intensity":"70","Pleasantness":"20","Race":"Black","Gender":"M","Compounds":"9","Familiarity":"100","Subject":"2","Age":"25"},{"Dilution":"1/1,000","Ethnicity":"Non-Hispanic","Intensity":"65","Pleasantness":"40","Race":"Black","Gender":"M","Compounds":"9","Familiarity":"75","Subject":"2","Age":"25"},{"Dilution":"1/1,000","Ethnicity":"Non-Hispanic","Intensity":"25","Pleasantness":"60","Race":"Black","Gender":"M","Compounds":"9","Familiarity":"60","Subject":"2","Age":"25"},{"Dilution":"1/1,000","Ethnicity":"Non-Hispanic","Intensity":"0","Pleasantness":"0","Race":"Black","Gender":"M","Compounds":"8","Familiarity":"0","Subject":"2","Age":"25"},{"Dilution":"1/1,000","Ethnicity":"Non-Hispanic","Intensity":"85","Pleasantness":"50","Race":"Black","Gender":"M","Compounds":"7","Familiarity":"25","Subject":"2","Age":"25"},{"Dilution":"1/1,000","Ethnicity":"Non-Hispanic","Intensity":"50","Pleasantness":"60","Race":"Black","Gender":"M","Compounds":"8","Familiarity":"65","Subject":"2","Age":"25"},{"Dilution":"1/1,000","Ethnicity":"Non-Hispanic","Intensity":"85","Pleasantness":"95","Race":"Black","Gender":"M","Compounds":"9","Familiarity":"80","Subject":"2","Age":"25"},{"Dilution":"1/1,000","Ethnicity":"Non-Hispanic","Intensity":"80","Pleasantness":"50","Race":"Black","Gender":"M","Compounds":"9","Familiarity":"80","Subject":"2","Age":"25"},{"Dilution":"1/1,000","Ethnicity":"Non-Hispanic","Intensity":"0","Pleasantness":"0","Race":"Black","Gender":"M","Compounds":"16","Familiarity":"0","Subject":"2","Age":"25"},{"Dilution":"1/1,000","Ethnicity":"Non-Hispanic","Intensity":"0","Pleasantness":"0","Race":"Black","Gender":"M","Compounds":"9","Familiarity":"0","Subject":"2","Age":"25"},{"Dilution":"1/1,000","Ethnicity":"Non-Hispanic","Intensity":"65","Pleasantness":"85","Race":"Black","Gender":"M","Compounds":"9","Familiarity":"90","Subject":"2","Age":"25"},{"Dilution":"1/1,000","Ethnicity":"Non-Hispanic","Intensity":"85","Pleasantness":"95","Race":"Black","Gender":"M","Compounds":"7","Familiarity":"100","Subject":"2","Age":"25"},{"Dilution":"1/1,000","Ethnicity":"Non-Hispanic","Intensity":"80","Pleasantness":"30","Race":"Black","Gender":"M","Compounds":"6","Familiarity":"80","Subject":"2","Age":"25"},{"Dilution":"1/1,000","Ethnicity":"Non-Hispanic","Intensity":"65","Pleasantness":"75","Race":"Black","Gender":"M","Compounds":"16","Familiarity":"80","Subject":"2","Age":"25"},{"Dilution":"1/1,000","Ethnicity":"Non-Hispanic","Intensity":"70","Pleasantness":"30","Race":"Black","Gender":"M","Compounds":"12","Familiarity":"80","Subject":"2","Age":"25"},{"Dilution":"1/1,000","Ethnicity":"Non-Hispanic","Intensity":"65","Pleasantness":"65","Race":"Black","Gender":"M","Compounds":"7","Familiarity":"75","Subject":"2","Age":"25"},{"Dilution":"1/1,000","Ethnicity":"Non-Hispanic","Intensity":"75","Pleasantness":"65","Race":"Black","Gender":"M","Compounds":"8","Familiarity":"80","Subject":"2","Age":"25"},{"Dilution":"1/1,000","Ethnicity":"Non-Hispanic","Intensity":"70","Pleasantness":"65","Race":"Black","Gender":"M","Compounds":"8","Familiarity":"80","Subject":"2","Age":"25"},{"Dilution":"1/1,000","Ethnicity":"Non-Hispanic","Intensity":"95","Pleasantness":"95","Race":"Black","Gender":"M","Compounds":"8","Familiarity":"60","Subject":"2","Age":"25"},{"Dilution":"1/1,000","Ethnicity":"Non-Hispanic","Intensity":"75","Pleasantness":"75","Race":"Black","Gender":"M","Compounds":"16","Familiarity":"70","Subject":"2","Age":"25"},{"Dilution":"1/1,000","Ethnicity":"Non-Hispanic","Intensity":"5","Pleasantness":"50","Race":"Black","Gender":"M","Compounds":"15","Familiarity":"85","Subject":"2","Age":"25"},{"Dilution":"1/1,000","Ethnicity":"Non-Hispanic","Intensity":"95","Pleasantness":"10","Race":"Black","Gender":"M","Compounds":"8","Familiarity":"100","Subject":"2","Age":"25"},{"Dilution":"1/1,000","Ethnicity":"Non-Hispanic","Intensity":"0","Pleasantness":"0","Race":"Black","Gender":"M","Compounds":"3","Familiarity":"0","Subject":"2","Age":"25"},{"Dilution":"1/1,000","Ethnicity":"Non-Hispanic","Intensity":"100","Pleasantness":"30","Race":"Black","Gender":"M","Compounds":"6","Familiarity":"100","Subject":"2","Age":"25"},{"Dilution":"1/1,000","Ethnicity":"Non-Hispanic","Intensity":"75","Pleasantness":"35","Race":"Black","Gender":"M","Compounds":"6","Familiarity":"70","Subject":"2","Age":"25"},{"Dilution":"1/1,000","Ethnicity":"Non-Hispanic","Intensity":"85","Pleasantness":"70","Race":"Black","Gender":"M","Compounds":"6","Familiarity":"75","Subject":"2","Age":"25"},{"Dilution":"1/1,000","Ethnicity":"Non-Hispanic","Intensity":"45","Pleasantness":"70","Race":"Black","Gender":"M","Compounds":"8","Familiarity":"65","Subject":"2","Age":"25"},{"Dilution":"1/1,000","Ethnicity":"Non-Hispanic","Intensity":"90","Pleasantness":"30","Race":"Black","Gender":"M","Compounds":"8","Familiarity":"85","Subject":"2","Age":"25"},{"Dilution":"1/1,000","Ethnicity":"Non-Hispanic","Intensity":"60","Pleasantness":"65","Race":"Black","Gender":"M","Compounds":"8","Familiarity":"90","Subject":"2","Age":"25"},{"Dilution":"1/1,000","Ethnicity":"Non-Hispanic","Intensity":"75","Pleasantness":"65","Race":"Black","Gender":"M","Compounds":"8","Familiarity":"60","Subject":"2","Age":"25"},{"Dilution":"1/1,000","Ethnicity":"Non-Hispanic","Intensity":"90","Pleasantness":"75","Race":"Black","Gender":"M","Compounds":"7","Familiarity":"80","Subject":"2","Age":"25"},{"Dilution":"1/1,000","Ethnicity":"Non-Hispanic","Intensity":"80","Pleasantness":"65","Race":"Black","Gender":"M","Compounds":"8","Familiarity":"70","Subject":"2","Age":"25"},{"Dilution":"1/1,000","Ethnicity":"Non-Hispanic","Intensity":"80","Pleasantness":"75","Race":"Black","Gender":"M","Compounds":"12","Familiarity":"85","Subject":"2","Age":"25"},{"Dilution":"1/1,000","Ethnicity":"Non-Hispanic","Intensity":"85","Pleasantness":"85","Race":"Black","Gender":"M","Compounds":"8","Familiarity":"95","Subject":"2","Age":"25"},{"Dilution":"1/1,000","Ethnicity":"Non-Hispanic","Intensity":"60","Pleasantness":"85","Race":"Black","Gender":"M","Compounds":"8","Familiarity":"75","Subject":"2","Age":"25"},{"Dilution":"1/1,000","Ethnicity":"Non-Hispanic","Intensity":"5","Pleasantness":"55","Race":"Black","Gender":"M","Compounds":"16","Familiarity":"25","Subject":"2","Age":"25"},{"Dilution":"1/1,000","Ethnicity":"Non-Hispanic","Intensity":"100","Pleasantness":"0","Race":"Black","Gender":"M","Compounds":"4","Familiarity":"95","Subject":"2","Age":"25"},{"Dilution":"1/1,000","Ethnicity":"Non-Hispanic","Intensity":"0","Pleasantness":"0","Race":"Black","Gender":"M","Compounds":"15","Familiarity":"0","Subject":"2","Age":"25"},{"Dilution":"1/1,000","Ethnicity":"Non-Hispanic","Intensity":"0","Pleasantness":"0","Race":"Black","Gender":"M","Compounds":"8","Familiarity":"0","Subject":"2","Age":"25"},{"Dilution":"1/1,000","Ethnicity":"Non-Hispanic","Intensity":"55","Pleasantness":"45","Race":"Black","Gender":"M","Compounds":"3","Familiarity":"55","Subject":"2","Age":"25"},{"Dilution":"1/1,000","Ethnicity":"Non-Hispanic","Intensity":"90","Pleasantness":"40","Race":"Black","Gender":"M","Compounds":"15","Familiarity":"80","Subject":"2","Age":"25"},{"Dilution":"1/1,000","Ethnicity":"Non-Hispanic","Intensity":"55","Pleasantness":"65","Race":"Black","Gender":"M","Compounds":"3","Familiarity":"65","Subject":"2","Age":"25"},{"Dilution":"1/1,000","Ethnicity":"Non-Hispanic","Intensity":"0","Pleasantness":"0","Race":"Black","Gender":"M","Compounds":"8","Familiarity":"0","Subject":"2","Age":"25"},{"Dilution":"1/1,000","Ethnicity":"Non-Hispanic","Intensity":"65","Pleasantness":"75","Race":"Black","Gender":"M","Compounds":"8","Familiarity":"100","Subject":"2","Age":"25"},{"Dilution":"1/1,000","Ethnicity":"Non-Hispanic","Intensity":"60","Pleasantness":"55","Race":"Black","Gender":"M","Compounds":"8","Familiarity":"65","Subject":"2","Age":"25"},{"Dilution":"1/1,000","Ethnicity":"Non-Hispanic","Intensity":"10","Pleasantness":"50","Race":"Black","Gender":"M","Compounds":"8","Familiarity":"80","Subject":"2","Age":"25"},{"Dilution":"1/1,000","Ethnicity":"Non-Hispanic","Intensity":"80","Pleasantness":"60","Race":"Black","Gender":"M","Compounds":"8","Familiarity":"65","Subject":"2","Age":"25"},{"Dilution":"1/1,000","Ethnicity":"Non-Hispanic","Intensity":"0","Pleasantness":"0","Race":"Black","Gender":"M","Compounds":"8","Familiarity":"0","Subject":"2","Age":"25"},{"Dilution":"1/1,000","Ethnicity":"Non-Hispanic","Intensity":"5","Pleasantness":"35","Race":"Black","Gender":"M","Compounds":"14","Familiarity":"85","Subject":"2","Age":"25"},{"Dilution":"1/1,000","Ethnicity":"Non-Hispanic","Intensity":"0","Pleasantness":"0","Race":"Black","Gender":"M","Compounds":"4","Familiarity":"0","Subject":"2","Age":"25"},{"Dilution":"1/1,000","Ethnicity":"Non-Hispanic","Intensity":"0","Pleasantness":"0","Race":"Black","Gender":"M","Compounds":"4","Familiarity":"0","Subject":"2","Age":"25"},{"Dilution":"1/1,000","Ethnicity":"Non-Hispanic","Intensity":"0","Pleasantness":"0","Race":"Black","Gender":"M","Compounds":"8","Familiarity":"0","Subject":"2","Age":"25"},{"Dilution":"1/1,000","Ethnicity":"Non-Hispanic","Intensity":"0","Pleasantness":"0","Race":"Black","Gender":"M","Compounds":"8","Familiarity":"0","Subject":"2","Age":"25"},{"Dilution":"1/1,000","Ethnicity":"Non-Hispanic","Intensity":"0","Pleasantness":"0","Race":"Black","Gender":"M","Compounds":"8","Familiarity":"0","Subject":"2","Age":"25"},{"Dilution":"1/1,000","Ethnicity":"Non-Hispanic","Intensity":"60","Pleasantness":"65","Race":"Black","Gender":"M","Compounds":"12","Familiarity":"30","Subject":"2","Age":"25"},{"Dilution":"1/1,000","Ethnicity":"Non-Hispanic","Intensity":"100","Pleasantness":"0","Race":"Black","Gender":"M","Compounds":"14","Familiarity":"35","Subject":"2","Age":"25"},{"Dilution":"1/1,000","Ethnicity":"Non-Hispanic","Intensity":"35","Pleasantness":"60","Race":"Black","Gender":"M","Compounds":"3","Familiarity":"85","Subject":"2","Age":"25"},{"Dilution":"1/1,000","Ethnicity":"Non-Hispanic","Intensity":"80","Pleasantness":"10","Race":"Black","Gender":"M","Compounds":"15","Familiarity":"90","Subject":"2","Age":"25"},{"Dilution":"1/1,000","Ethnicity":"Non-Hispanic","Intensity":"75","Pleasantness":"90","Race":"Black","Gender":"M","Compounds":"12","Familiarity":"85","Subject":"2","Age":"25"},{"Dilution":"1/1,000","Ethnicity":"Non-Hispanic","Intensity":"65","Pleasantness":"70","Race":"Black","Gender":"M","Compounds":"8","Familiarity":"70","Subject":"2","Age":"25"},{"Dilution":"1/1,000","Ethnicity":"Non-Hispanic","Intensity":"65","Pleasantness":"45","Race":"Black","Gender":"M","Compounds":"12","Familiarity":"100","Subject":"2","Age":"25"},{"Dilution":"1/1,000","Ethnicity":"Non-Hispanic","Intensity":"80","Pleasantness":"20","Race":"Black","Gender":"M","Compounds":"4","Familiarity":"65","Subject":"2","Age":"25"},{"Dilution":"1/1,000","Ethnicity":"Non-Hispanic","Intensity":"85","Pleasantness":"75","Race":"Black","Gender":"M","Compounds":"6","Familiarity":"85","Subject":"2","Age":"25"},{"Dilution":"1/1,000","Ethnicity":"Non-Hispanic","Intensity":"0","Pleasantness":"0","Race":"Black","Gender":"M","Compounds":"8","Familiarity":"0","Subject":"2","Age":"25"},{"Dilution":"1/1,000","Ethnicity":"Non-Hispanic","Intensity":"0","Pleasantness":"0","Race":"Black","Gender":"M","Compounds":"1","Familiarity":"0","Subject":"2","Age":"25"},{"Dilution":"1/1,000","Ethnicity":"Non-Hispanic","Intensity":"55","Pleasantness":"50","Race":"Black","Gender":"M","Compounds":"1","Familiarity":"75","Subject":"2","Age":"25"},{"Dilution":"1/1,000","Ethnicity":"Non-Hispanic","Intensity":"95","Pleasantness":"55","Race":"Black","Gender":"M","Compounds":"6","Familiarity":"95","Subject":"2","Age":"25"},{"Dilution":"1/1,000","Ethnicity":"Non-Hispanic","Intensity":"0","Pleasantness":"0","Race":"Black","Gender":"M","Compounds":"8","Familiarity":"0","Subject":"2","Age":"25"},{"Dilution":"1/1,000","Ethnicity":"Non-Hispanic","Intensity":"70","Pleasantness":"80","Race":"Black","Gender":"M","Compounds":"8","Familiarity":"70","Subject":"2","Age":"25"},{"Dilution":"1/1,000","Ethnicity":"Non-Hispanic","Intensity":"75","Pleasantness":"90","Race":"Black","Gender":"M","Compounds":"8","Familiarity":"85","Subject":"2","Age":"25"},{"Dilution":"1/1,000","Ethnicity":"Non-Hispanic","Intensity":"75","Pleasantness":"50","Race":"Black","Gender":"M","Compounds":"6","Familiarity":"75","Subject":"2","Age":"25"},{"Dilution":"1/1,000","Ethnicity":"Non-Hispanic","Intensity":"0","Pleasantness":"0","Race":"Black","Gender":"M","Compounds":"1","Familiarity":"0","Subject":"2","Age":"25"},{"Dilution":"1/1,000","Ethnicity":"Non-Hispanic","Intensity":"60","Pleasantness":"60","Race":"Black","Gender":"M","Compounds":"8","Familiarity":"70","Subject":"2","Age":"25"},{"Dilution":"1/1,000","Ethnicity":"Non-Hispanic","Intensity":"5","Pleasantness":"55","Race":"Black","Gender":"M","Compounds":"12","Familiarity":"55","Subject":"2","Age":"25"},{"Dilution":"1/1,000","Ethnicity":"Non-Hispanic","Intensity":"75","Pleasantness":"55","Race":"Black","Gender":"M","Compounds":"15","Familiarity":"70","Subject":"2","Age":"25"},{"Dilution":"1/1,000","Ethnicity":"Non-Hispanic","Intensity":"60","Pleasantness":"40","Race":"Black","Gender":"M","Compounds":"6","Familiarity":"65","Subject":"2","Age":"25"},{"Dilution":"1/1,000","Ethnicity":"Non-Hispanic","Intensity":"35","Pleasantness":"35","Race":"Black","Gender":"M","Compounds":"10","Familiarity":"75","Subject":"2","Age":"25"},{"Dilution":"1/1,000","Ethnicity":"Non-Hispanic","Intensity":"65","Pleasantness":"30","Race":"Black","Gender":"M","Compounds":"4","Familiarity":"75","Subject":"2","Age":"25"},{"Dilution":"1/1,000","Ethnicity":"Non-Hispanic","Intensity":"45","Pleasantness":"55","Race":"Black","Gender":"M","Compounds":"15","Familiarity":"65","Subject":"2","Age":"25"},{"Dilution":"1/1,000","Ethnicity":"Non-Hispanic","Intensity":"55","Pleasantness":"40","Race":"Black","Gender":"M","Compounds":"6","Familiarity":"85","Subject":"2","Age":"25"},{"Dilution":"1/1,000","Ethnicity":"Non-Hispanic","Intensity":"65","Pleasantness":"50","Race":"Black","Gender":"M","Compounds":"10","Familiarity":"35","Subject":"2","Age":"25"},{"Dilution":"1/1,000","Ethnicity":"Non-Hispanic","Intensity":"40","Pleasantness":"50","Race":"Black","Gender":"M","Compounds":"13","Familiarity":"85","Subject":"2","Age":"25"},{"Dilution":"1/1,000","Ethnicity":"Non-Hispanic","Intensity":"0","Pleasantness":"0","Race":"Black","Gender":"M","Compounds":"6","Familiarity":"0","Subject":"2","Age":"25"},{"Dilution":"1/1,000","Ethnicity":"Non-Hispanic","Intensity":"60","Pleasantness":"60","Race":"Black","Gender":"M","Compounds":"16","Familiarity":"75","Subject":"2","Age":"25"},{"Dilution":"1/1,000","Ethnicity":"Non-Hispanic","Intensity":"0","Pleasantness":"0","Race":"Black","Gender":"M","Compounds":"8","Familiarity":"0","Subject":"2","Age":"25"},{"Dilution":"1/1,000","Ethnicity":"Non-Hispanic","Intensity":"65","Pleasantness":"45","Race":"Black","Gender":"M","Compounds":"13","Familiarity":"75","Subject":"2","Age":"25"},{"Dilution":"1/1,000","Ethnicity":"Non-Hispanic","Intensity":"0","Pleasantness":"0","Race":"Black","Gender":"M","Compounds":"13","Familiarity":"0","Subject":"2","Age":"25"},{"Dilution":"1/1,000","Ethnicity":"Non-Hispanic","Intensity":"0","Pleasantness":"0","Race":"Black","Gender":"M","Compounds":"8","Familiarity":"0","Subject":"2","Age":"25"},{"Dilution":"1/1,000","Ethnicity":"Non-Hispanic","Intensity":"35","Pleasantness":"80","Race":"Black","Gender":"M","Compounds":"9","Familiarity":"80","Subject":"2","Age":"25"},{"Dilution":"1/1,000","Ethnicity":"Non-Hispanic","Intensity":"70","Pleasantness":"65","Race":"Black","Gender":"M","Compounds":"13","Familiarity":"65","Subject":"2","Age":"25"},{"Dilution":"1/1,000","Ethnicity":"Non-Hispanic","Intensity":"75","Pleasantness":"85","Race":"Black","Gender":"M","Compounds":"9","Familiarity":"75","Subject":"2","Age":"25"},{"Dilution":"1/1,000","Ethnicity":"Non-Hispanic","Intensity":"70","Pleasantness":"50","Race":"Black","Gender":"M","Compounds":"13","Familiarity":"70","Subject":"2","Age":"25"},{"Dilution":"1/1,000","Ethnicity":"Non-Hispanic","Intensity":"25","Pleasantness":"30","Race":"Black","Gender":"M","Compounds":"13","Familiarity":"70","Subject":"2","Age":"25"},{"Dilution":"1/1,000","Ethnicity":"Non-Hispanic","Intensity":"60","Pleasantness":"50","Race":"Black","Gender":"M","Compounds":"9","Familiarity":"80","Subject":"2","Age":"25"},{"Dilution":"1/1,000","Ethnicity":"Non-Hispanic","Intensity":"5","Pleasantness":"50","Race":"Black","Gender":"M","Compounds":"11","Familiarity":"70","Subject":"2","Age":"25"},{"Dilution":"1/1,000","Ethnicity":"Non-Hispanic","Intensity":"90","Pleasantness":"60","Race":"Black","Gender":"M","Compounds":"9","Familiarity":"95","Subject":"2","Age":"25"},{"Dilution":"1/1,000","Ethnicity":"Non-Hispanic","Intensity":"35","Pleasantness":"70","Race":"Black","Gender":"M","Compounds":"9","Familiarity":"75","Subject":"2","Age":"25"},{"Dilution":"1/1,000","Ethnicity":"Non-Hispanic","Intensity":"0","Pleasantness":"0","Race":"Black","Gender":"M","Compounds":"9","Familiarity":"0","Subject":"2","Age":"25"},{"Dilution":"1/1,000","Ethnicity":"Non-Hispanic","Intensity":"50","Pleasantness":"80","Race":"Black","Gender":"M","Compounds":"11","Familiarity":"75","Subject":"2","Age":"25"},{"Dilution":"1/1,000","Ethnicity":"Non-Hispanic","Intensity":"85","Pleasantness":"55","Race":"Black","Gender":"M","Compounds":"16","Familiarity":"95","Subject":"2","Age":"25"},{"Dilution":"1/1,000","Ethnicity":"Non-Hispanic","Intensity":"55","Pleasantness":"30","Race":"Black","Gender":"M","Compounds":"3","Familiarity":"80","Subject":"2","Age":"25"},{"Dilution":"1/1,000","Ethnicity":"Non-Hispanic","Intensity":"70","Pleasantness":"70","Race":"Black","Gender":"M","Compounds":"11","Familiarity":"70","Subject":"2","Age":"25"},{"Dilution":"1/1,000","Ethnicity":"Non-Hispanic","Intensity":"85","Pleasantness":"75","Race":"Black","Gender":"M","Compounds":"11","Familiarity":"75","Subject":"2","Age":"25"},{"Dilution":"1/1,000","Ethnicity":"Non-Hispanic","Intensity":"60","Pleasantness":"30","Race":"Black","Gender":"M","Compounds":"5","Familiarity":"80","Subject":"2","Age":"25"},{"Dilution":"1/1,000","Ethnicity":"Non-Hispanic","Intensity":"80","Pleasantness":"50","Race":"Black","Gender":"M","Compounds":"11","Familiarity":"65","Subject":"2","Age":"25"},{"Dilution":"1/1,000","Ethnicity":"Non-Hispanic","Intensity":"70","Pleasantness":"55","Race":"Black","Gender":"M","Compounds":"11","Familiarity":"80","Subject":"2","Age":"25"},{"Dilution":"1/1,000","Ethnicity":"Non-Hispanic","Intensity":"80","Pleasantness":"60","Race":"Black","Gender":"M","Compounds":"9","Familiarity":"85","Subject":"2","Age":"25"},{"Dilution":"1/1,000","Ethnicity":"Non-Hispanic","Intensity":"80","Pleasantness":"85","Race":"Black","Gender":"M","Compounds":"9","Familiarity":"75","Subject":"2","Age":"25"},{"Dilution":"1/1,000","Ethnicity":"Non-Hispanic","Intensity":"0","Pleasantness":"0","Race":"Black","Gender":"M","Compounds":"9","Familiarity":"0","Subject":"2","Age":"25"},{"Dilution":"1/1,000","Ethnicity":"Non-Hispanic","Intensity":"0","Pleasantness":"0","Race":"Black","Gender":"M","Compounds":"9","Familiarity":"0","Subject":"2","Age":"25"},{"Dilution":"1/1,000","Ethnicity":"Non-Hispanic","Intensity":"65","Pleasantness":"50","Race":"Black","Gender":"M","Compounds":"9","Familiarity":"70","Subject":"2","Age":"25"},{"Dilution":"1/1,000","Ethnicity":"Non-Hispanic","Intensity":"0","Pleasantness":"0","Race":"Black","Gender":"M","Compounds":"7","Familiarity":"0","Subject":"2","Age":"25"},{"Dilution":"1/1,000","Ethnicity":"Non-Hispanic","Intensity":"55","Pleasantness":"85","Race":"Black","Gender":"M","Compounds":"11","Familiarity":"75","Subject":"2","Age":"25"},{"Dilution":"1/1,000","Ethnicity":"Non-Hispanic","Intensity":"65","Pleasantness":"65","Race":"Black","Gender":"M","Compounds":"11","Familiarity":"90","Subject":"2","Age":"25"},{"Dilution":"1/1,000","Ethnicity":"Non-Hispanic","Intensity":"90","Pleasantness":"65","Race":"Black","Gender":"M","Compounds":"12","Familiarity":"85","Subject":"2","Age":"25"},{"Dilution":"1/1,000","Ethnicity":"Non-Hispanic","Intensity":"85","Pleasantness":"80","Race":"Black","Gender":"M","Compounds":"8","Familiarity":"95","Subject":"2","Age":"25"},{"Dilution":"1/1,000","Ethnicity":"Non-Hispanic","Intensity":"35","Pleasantness":"80","Race":"Black","Gender":"M","Compounds":"6","Familiarity":"100","Subject":"2","Age":"25"},{"Dilution":"1/1,000","Ethnicity":"Non-Hispanic","Intensity":"85","Pleasantness":"90","Race":"Black","Gender":"M","Compounds":"8","Familiarity":"90","Subject":"2","Age":"25"},{"Dilution":"1/1,000","Ethnicity":"Non-Hispanic","Intensity":"75","Pleasantness":"70","Race":"Black","Gender":"M","Compounds":"8","Familiarity":"65","Subject":"2","Age":"25"},{"Dilution":"1/1,000","Ethnicity":"Non-Hispanic","Intensity":"95","Pleasantness":"10","Race":"Black","Gender":"M","Compounds":"10","Familiarity":"85","Subject":"2","Age":"25"},{"Dilution":"1/1,000","Ethnicity":"Non-Hispanic","Intensity":"90","Pleasantness":"75","Race":"Black","Gender":"M","Compounds":"8","Familiarity":"95","Subject":"2","Age":"25"},{"Dilution":"1/1,000","Ethnicity":"Non-Hispanic","Intensity":"70","Pleasantness":"85","Race":"Black","Gender":"M","Compounds":"8","Familiarity":"90","Subject":"2","Age":"25"},{"Dilution":"1/1,000","Ethnicity":"Non-Hispanic","Intensity":"0","Pleasantness":"0","Race":"Black","Gender":"M","Compounds":"4","Familiarity":"0","Subject":"2","Age":"25"},{"Dilution":"1/1,000","Ethnicity":"Non-Hispanic","Intensity":"0","Pleasantness":"15","Race":"Black","Gender":"M","Compounds":"8","Familiarity":"85","Subject":"2","Age":"25"},{"Dilution":"1/1,000","Ethnicity":"Non-Hispanic","Intensity":"55","Pleasantness":"35","Race":"Black","Gender":"M","Compounds":"4","Familiarity":"65","Subject":"2","Age":"25"},{"Dilution":"1/1,000","Ethnicity":"Non-Hispanic","Intensity":"80","Pleasantness":"35","Race":"Black","Gender":"M","Compounds":"10","Familiarity":"70","Subject":"2","Age":"25"},{"Dilution":"1/1,000","Ethnicity":"Non-Hispanic","Intensity":"75","Pleasantness":"85","Race":"Black","Gender":"M","Compounds":"4","Familiarity":"100","Subject":"2","Age":"25"},{"Dilution":"1/1,000","Ethnicity":"Non-Hispanic","Intensity":"0","Pleasantness":"0","Race":"Black","Gender":"M","Compounds":"7","Familiarity":"0","Subject":"2","Age":"25"},{"Dilution":"1/1,000","Ethnicity":"Non-Hispanic","Intensity":"0","Pleasantness":"0","Race":"Black","Gender":"M","Compounds":"15","Familiarity":"0","Subject":"2","Age":"25"},{"Dilution":"1/1,000","Ethnicity":"Non-Hispanic","Intensity":"0","Pleasantness":"0","Race":"Black","Gender":"M","Compounds":"4","Familiarity":"0","Subject":"2","Age":"25"},{"Dilution":"1/1,000","Ethnicity":"Non-Hispanic","Intensity":"85","Pleasantness":"80","Race":"Black","Gender":"M","Compounds":"15","Familiarity":"80","Subject":"2","Age":"25"},{"Dilution":"1/1,000","Ethnicity":"Non-Hispanic","Intensity":"60","Pleasantness":"65","Race":"Black","Gender":"M","Compounds":"11","Familiarity":"80","Subject":"2","Age":"25"},{"Dilution":"1/1,000","Ethnicity":"Non-Hispanic","Intensity":"80","Pleasantness":"15","Race":"Black","Gender":"M","Compounds":"14","Familiarity":"80","Subject":"2","Age":"25"},{"Dilution":"1/1,000","Ethnicity":"Non-Hispanic","Intensity":"90","Pleasantness":"40","Race":"Black","Gender":"M","Compounds":"15","Familiarity":"100","Subject":"2","Age":"25"},{"Dilution":"1/1,000","Ethnicity":"Non-Hispanic","Intensity":"60","Pleasantness":"40","Race":"Black","Gender":"M","Compounds":"6","Familiarity":"95","Subject":"2","Age":"25"},{"Dilution":"1/1,000","Ethnicity":"Non-Hispanic","Intensity":"80","Pleasantness":"70","Race":"Black","Gender":"M","Compounds":"15","Familiarity":"100","Subject":"2","Age":"25"},{"Dilution":"1/1,000","Ethnicity":"Non-Hispanic","Intensity":"75","Pleasantness":"70","Race":"Black","Gender":"M","Compounds":"5","Familiarity":"80","Subject":"2","Age":"25"},{"Dilution":"1/1,000","Ethnicity":"Non-Hispanic","Intensity":"75","Pleasantness":"65","Race":"Black","Gender":"M","Compounds":"9","Familiarity":"70","Subject":"2","Age":"25"},{"Dilution":"1/1,000","Ethnicity":"Non-Hispanic","Intensity":"70","Pleasantness":"55","Race":"Black","Gender":"M","Compounds":"9","Familiarity":"85","Subject":"2","Age":"25"},{"Dilution":"1/1,000","Ethnicity":"Non-Hispanic","Intensity":"65","Pleasantness":"10","Race":"Black","Gender":"M","Compounds":"16","Familiarity":"70","Subject":"2","Age":"25"},{"Dilution":"1/1,000","Ethnicity":"Non-Hispanic","Intensity":"0","Pleasantness":"0","Race":"Black","Gender":"M","Compounds":"8","Familiarity":"0","Subject":"2","Age":"25"},{"Dilution":"1/1,000","Ethnicity":"Non-Hispanic","Intensity":"0","Pleasantness":"0","Race":"Black","Gender":"M","Compounds":"8","Familiarity":"0","Subject":"2","Age":"25"},{"Dilution":"1/1,000","Ethnicity":"Non-Hispanic","Intensity":"20","Pleasantness":"60","Race":"Black","Gender":"M","Compounds":"8","Familiarity":"100","Subject":"2","Age":"25"},{"Dilution":"1/1,000","Ethnicity":"Non-Hispanic","Intensity":"65","Pleasantness":"45","Race":"Black","Gender":"M","Compounds":"4","Familiarity":"85","Subject":"2","Age":"25"},{"Dilution":"1/1,000","Ethnicity":"Non-Hispanic","Intensity":"70","Pleasantness":"70","Race":"Black","Gender":"M","Compounds":"8","Familiarity":"100","Subject":"2","Age":"25"},{"Dilution":"1/1,000","Ethnicity":"Non-Hispanic","Intensity":"0","Pleasantness":"15","Race":"Black","Gender":"M","Compounds":"4","Familiarity":"55","Subject":"2","Age":"25"},{"Dilution":"1/1,000","Ethnicity":"Non-Hispanic","Intensity":"65","Pleasantness":"35","Race":"Black","Gender":"M","Compounds":"6","Familiarity":"65","Subject":"2","Age":"25"},{"Dilution":"1/1,000","Ethnicity":"Non-Hispanic","Intensity":"35","Pleasantness":"50","Race":"Black","Gender":"M","Compounds":"8","Familiarity":"60","Subject":"2","Age":"25"},{"Dilution":"1/1,000","Ethnicity":"Non-Hispanic","Intensity":"95","Pleasantness":"20","Race":"Black","Gender":"M","Compounds":"15","Familiarity":"85","Subject":"2","Age":"25"},{"Dilution":"1/1,000","Ethnicity":"Non-Hispanic","Intensity":"70","Pleasantness":"30","Race":"Black","Gender":"M","Compounds":"3","Familiarity":"20","Subject":"2","Age":"25"},{"Dilution":"1/1,000","Ethnicity":"Non-Hispanic","Intensity":"25","Pleasantness":"65","Race":"Black","Gender":"M","Compounds":"15","Familiarity":"75","Subject":"2","Age":"25"},{"Dilution":"1/1,000","Ethnicity":"Non-Hispanic","Intensity":"65","Pleasantness":"25","Race":"Black","Gender":"M","Compounds":"4","Familiarity":"80","Subject":"2","Age":"25"},{"Dilution":"1/1,000","Ethnicity":"Non-Hispanic","Intensity":"0","Pleasantness":"85","Race":"Black","Gender":"M","Compounds":"15","Familiarity":"10","Subject":"2","Age":"25"},{"Dilution":"1/1,000","Ethnicity":"Non-Hispanic","Intensity":"85","Pleasantness":"10","Race":"Black","Gender":"M","Compounds":"14","Familiarity":"85","Subject":"2","Age":"25"},{"Dilution":"1/1,000","Ethnicity":"Non-Hispanic","Intensity":"70","Pleasantness":"70","Race":"Black","Gender":"M","Compounds":"9","Familiarity":"80","Subject":"2","Age":"25"},{"Dilution":"1/1,000","Ethnicity":"Non-Hispanic","Intensity":"85","Pleasantness":"40","Race":"Black","Gender":"M","Compounds":"16","Familiarity":"90","Subject":"2","Age":"25"},{"Dilution":"1/1,000","Ethnicity":"Non-Hispanic","Intensity":"0","Pleasantness":"0","Race":"Black","Gender":"M","Compounds":"8","Familiarity":"0","Subject":"2","Age":"25"},{"Dilution":"1/1,000","Ethnicity":"Non-Hispanic","Intensity":"65","Pleasantness":"60","Race":"Black","Gender":"M","Compounds":"3","Familiarity":"75","Subject":"2","Age":"25"},{"Dilution":"1/1,000","Ethnicity":"Non-Hispanic","Intensity":"75","Pleasantness":"30","Race":"Black","Gender":"M","Compounds":"14","Familiarity":"75","Subject":"2","Age":"25"},{"Dilution":"1/1,000","Ethnicity":"Non-Hispanic","Intensity":"70","Pleasantness":"45","Race":"Black","Gender":"M","Compounds":"14","Familiarity":"70","Subject":"2","Age":"25"},{"Dilution":"1/1,000","Ethnicity":"Non-Hispanic","Intensity":"100","Pleasantness":"55","Race":"Black","Gender":"M","Compounds":"15","Familiarity":"80","Subject":"2","Age":"25"},{"Dilution":"1/1,000","Ethnicity":"Non-Hispanic","Intensity":"20","Pleasantness":"60","Race":"Black","Gender":"M","Compounds":"3","Familiarity":"65","Subject":"2","Age":"25"},{"Dilution":"1/1,000","Ethnicity":"Non-Hispanic","Intensity":"75","Pleasantness":"20","Race":"Black","Gender":"M","Compounds":"14","Familiarity":"65","Subject":"2","Age":"25"},{"Dilution":"1/1,000","Ethnicity":"Non-Hispanic","Intensity":"65","Pleasantness":"70","Race":"Black","Gender":"M","Compounds":"6","Familiarity":"75","Subject":"2","Age":"25"},{"Dilution":"1/1,000","Ethnicity":"Non-Hispanic","Intensity":"65","Pleasantness":"80","Race":"Black","Gender":"M","Compounds":"8","Familiarity":"85","Subject":"2","Age":"25"},{"Dilution":"1/1,000","Ethnicity":"Non-Hispanic","Intensity":"85","Pleasantness":"75","Race":"Black","Gender":"M","Compounds":"14","Familiarity":"100","Subject":"2","Age":"25"},{"Dilution":"1/1,000","Ethnicity":"Non-Hispanic","Intensity":"0","Pleasantness":"0","Race":"Black","Gender":"M","Compounds":"3","Familiarity":"0","Subject":"2","Age":"25"},{"Dilution":"1/1,000","Ethnicity":"Non-Hispanic","Intensity":"90","Pleasantness":"30","Race":"Black","Gender":"M","Compounds":"14","Familiarity":"70","Subject":"2","Age":"25"},{"Dilution":"1/1,000","Ethnicity":"Non-Hispanic","Intensity":"70","Pleasantness":"70","Race":"Black","Gender":"M","Compounds":"3","Familiarity":"90","Subject":"2","Age":"25"},{"Dilution":"1/1,000","Ethnicity":"Non-Hispanic","Intensity":"55","Pleasantness":"60","Race":"Black","Gender":"M","Compounds":"6","Familiarity":"80","Subject":"2","Age":"25"},{"Dilution":"1/1,000","Ethnicity":"Non-Hispanic","Intensity":"40","Pleasantness":"75","Race":"Black","Gender":"M","Compounds":"9","Familiarity":"100","Subject":"2","Age":"25"},{"Dilution":"1/1,000","Ethnicity":"Non-Hispanic","Intensity":"20","Pleasantness":"60","Race":"Black","Gender":"M","Compounds":"8","Familiarity":"60","Subject":"2","Age":"25"},{"Dilution":"1/1,000","Ethnicity":"Non-Hispanic","Intensity":"70","Pleasantness":"40","Race":"Black","Gender":"M","Compounds":"8","Familiarity":"80","Subject":"2","Age":"25"},{"Dilution":"1/1,000","Ethnicity":"Non-Hispanic","Intensity":"10","Pleasantness":"55","Race":"Black","Gender":"M","Compounds":"13","Familiarity":"10","Subject":"2","Age":"25"},{"Dilution":"1/1,000","Ethnicity":"Non-Hispanic","Intensity":"55","Pleasantness":"50","Race":"Black","Gender":"M","Compounds":"3","Familiarity":"70","Subject":"2","Age":"25"},{"Dilution":"1/1,000","Ethnicity":"Non-Hispanic","Intensity":"70","Pleasantness":"65","Race":"Black","Gender":"M","Compounds":"8","Familiarity":"30","Subject":"2","Age":"25"},{"Dilution":"1/1,000","Ethnicity":"Non-Hispanic","Intensity":"80","Pleasantness":"40","Race":"Black","Gender":"M","Compounds":"8","Familiarity":"75","Subject":"2","Age":"25"},{"Dilution":"1/1,000","Ethnicity":"Non-Hispanic","Intensity":"85","Pleasantness":"40","Race":"Black","Gender":"M","Compounds":"14","Familiarity":"85","Subject":"2","Age":"25"},{"Dilution":"1/1,000","Ethnicity":"Non-Hispanic","Intensity":"100","Pleasantness":"0","Race":"Black","Gender":"M","Compounds":"14","Familiarity":"100","Subject":"2","Age":"25"},{"Dilution":"1/1,000","Ethnicity":"Non-Hispanic","Intensity":"70","Pleasantness":"60","Race":"Black","Gender":"M","Compounds":"8","Familiarity":"65","Subject":"2","Age":"25"},{"Dilution":"1/1,000","Ethnicity":"Non-Hispanic","Intensity":"90","Pleasantness":"5","Race":"Black","Gender":"M","Compounds":"15","Familiarity":"95","Subject":"2","Age":"25"},{"Dilution":"1/1,000","Ethnicity":"Non-Hispanic","Intensity":"65","Pleasantness":"60","Race":"Black","Gender":"M","Compounds":"8","Familiarity":"95","Subject":"2","Age":"25"},{"Dilution":"1/1,000","Ethnicity":"Non-Hispanic","Intensity":"0","Pleasantness":"55","Race":"Black","Gender":"M","Compounds":"16","Familiarity":"60","Subject":"2","Age":"25"},{"Dilution":"1/1,000","Ethnicity":"Non-Hispanic","Intensity":"0","Pleasantness":"45","Race":"Black","Gender":"M","Compounds":"9","Familiarity":"0","Subject":"2","Age":"25"},{"Dilution":"1/1,000","Ethnicity":"Non-Hispanic","Intensity":"50","Pleasantness":"60","Race":"Black","Gender":"M","Compounds":"16","Familiarity":"65","Subject":"2","Age":"25"},{"Dilution":"1/1,000","Ethnicity":"Non-Hispanic","Intensity":"0","Pleasantness":"0","Race":"Black","Gender":"M","Compounds":"3","Familiarity":"0","Subject":"2","Age":"25"},{"Dilution":"1/1,000","Ethnicity":"Non-Hispanic","Intensity":"70","Pleasantness":"75","Race":"Black","Gender":"M","Compounds":"8","Familiarity":"85","Subject":"2","Age":"25"},{"Dilution":"1/1,000","Ethnicity":"Non-Hispanic","Intensity":"65","Pleasantness":"50","Race":"Black","Gender":"M","Compounds":"3","Familiarity":"90","Subject":"2","Age":"25"},{"Dilution":"1/1,000","Ethnicity":"Non-Hispanic","Intensity":"20","Pleasantness":"55","Race":"Black","Gender":"M","Compounds":"3","Familiarity":"80","Subject":"2","Age":"25"},{"Dilution":"1/1,000","Ethnicity":"Non-Hispanic","Intensity":"60","Pleasantness":"65","Race":"Black","Gender":"M","Compounds":"7","Familiarity":"70","Subject":"2","Age":"25"},{"Dilution":"1/1,000","Ethnicity":"Non-Hispanic","Intensity":"60","Pleasantness":"70","Race":"Black","Gender":"M","Compounds":"3","Familiarity":"80","Subject":"2","Age":"25"},{"Dilution":"1/1,000","Ethnicity":"Non-Hispanic","Intensity":"90","Pleasantness":"55","Race":"Black","Gender":"M","Compounds":"15","Familiarity":"95","Subject":"2","Age":"25"},{"Dilution":"1/1,000","Ethnicity":"Non-Hispanic","Intensity":"0","Pleasantness":"15","Race":"Black","Gender":"M","Compounds":"14","Familiarity":"80","Subject":"2","Age":"25"},{"Dilution":"1/1,000","Ethnicity":"Non-Hispanic","Intensity":"0","Pleasantness":"0","Race":"Black","Gender":"M","Compounds":"15","Familiarity":"0","Subject":"2","Age":"25"},{"Dilution":"1/1,000","Ethnicity":"Non-Hispanic","Intensity":"75","Pleasantness":"75","Race":"Black","Gender":"M","Compounds":"15","Familiarity":"90","Subject":"2","Age":"25"},{"Dilution":"1/1,000","Ethnicity":"Non-Hispanic","Intensity":"75","Pleasantness":"70","Race":"Black","Gender":"M","Compounds":"11","Familiarity":"80","Subject":"2","Age":"25"},{"Dilution":"1/1,000","Ethnicity":"Non-Hispanic","Intensity":"15","Pleasantness":"50","Race":"Black","Gender":"M","Compounds":"16","Familiarity":"70","Subject":"2","Age":"25"},{"Dilution":"1/1,000","Ethnicity":"Non-Hispanic","Intensity":"70","Pleasantness":"35","Race":"Black","Gender":"M","Compounds":"15","Familiarity":"90","Subject":"2","Age":"25"},{"Dilution":"1/1,000","Ethnicity":"Non-Hispanic","Intensity":"65","Pleasantness":"30","Race":"Black","Gender":"M","Compounds":"4","Familiarity":"80","Subject":"2","Age":"25"},{"Dilution":"1/1,000","Ethnicity":"Non-Hispanic","Intensity":"80","Pleasantness":"60","Race":"Black","Gender":"M","Compounds":"8","Familiarity":"95","Subject":"2","Age":"25"},{"Dilution":"1/1,000","Ethnicity":"Non-Hispanic","Intensity":"100","Pleasantness":"40","Race":"Black","Gender":"M","Compounds":"6","Familiarity":"90","Subject":"2","Age":"25"},{"Dilution":"1/1,000","Ethnicity":"Non-Hispanic","Intensity":"55","Pleasantness":"70","Race":"Black","Gender":"M","Compounds":"8","Familiarity":"85","Subject":"2","Age":"25"},{"Dilution":"1/1,000","Ethnicity":"Non-Hispanic","Intensity":"75","Pleasantness":"30","Race":"Black","Gender":"M","Compounds":"15","Familiarity":"80","Subject":"2","Age":"25"},{"Dilution":"1/1,000","Ethnicity":"Non-Hispanic","Intensity":"75","Pleasantness":"90","Race":"Black","Gender":"M","Compounds":"3","Familiarity":"85","Subject":"2","Age":"25"},{"Dilution":"1/1,000","Ethnicity":"Non-Hispanic","Intensity":"65","Pleasantness":"10","Race":"Black","Gender":"M","Compounds":"6","Familiarity":"80","Subject":"2","Age":"25"},{"Dilution":"1/1,000","Ethnicity":"Non-Hispanic","Intensity":"95","Pleasantness":"65","Race":"Black","Gender":"M","Compounds":"8","Familiarity":"95","Subject":"2","Age":"25"},{"Dilution":"1/1,000","Ethnicity":"Non-Hispanic","Intensity":"65","Pleasantness":"50","Race":"Black","Gender":"M","Compounds":"12","Familiarity":"70","Subject":"2","Age":"25"},{"Dilution":"1/1,000","Ethnicity":"Non-Hispanic","Intensity":"65","Pleasantness":"70","Race":"Black","Gender":"M","Compounds":"3","Familiarity":"95","Subject":"2","Age":"25"},{"Dilution":"1/1,000","Ethnicity":"Non-Hispanic","Intensity":"80","Pleasantness":"85","Race":"Black","Gender":"M","Compounds":"8","Familiarity":"60","Subject":"2","Age":"25"},{"Dilution":"1/1,000","Ethnicity":"Non-Hispanic","Intensity":"85","Pleasantness":"20","Race":"Black","Gender":"M","Compounds":"14","Familiarity":"85","Subject":"2","Age":"25"},{"Dilution":"1/1,000","Ethnicity":"Non-Hispanic","Intensity":"95","Pleasantness":"25","Race":"Black","Gender":"M","Compounds":"3","Familiarity":"75","Subject":"2","Age":"25"},{"Dilution":"1/1,000","Ethnicity":"Non-Hispanic","Intensity":"60","Pleasantness":"55","Race":"Black","Gender":"M","Compounds":"9","Familiarity":"85","Subject":"2","Age":"25"},{"Dilution":"1/1,000","Ethnicity":"Non-Hispanic","Intensity":"90","Pleasantness":"5","Race":"Black","Gender":"M","Compounds":"6","Familiarity":"100","Subject":"2","Age":"25"},{"Dilution":"1/1,000","Ethnicity":"Non-Hispanic","Intensity":"80","Pleasantness":"65","Race":"Black","Gender":"M","Compounds":"8","Familiarity":"75","Subject":"2","Age":"25"},{"Dilution":"1/1,000","Ethnicity":"Non-Hispanic","Intensity":"75","Pleasantness":"55","Race":"Black","Gender":"M","Compounds":"16","Familiarity":"90","Subject":"2","Age":"25"},{"Dilution":"1/1,000","Ethnicity":"Non-Hispanic","Intensity":"70","Pleasantness":"50","Race":"Black","Gender":"M","Compounds":"9","Familiarity":"80","Subject":"2","Age":"25"},{"Dilution":"1/1,000","Ethnicity":"Non-Hispanic","Intensity":"0","Pleasantness":"75","Race":"Black","Gender":"M","Compounds":"6","Familiarity":"80","Subject":"2","Age":"25"},{"Dilution":"1/1,000","Ethnicity":"Non-Hispanic","Intensity":"70","Pleasantness":"30","Race":"Black","Gender":"M","Compounds":"9","Familiarity":"75","Subject":"2","Age":"25"},{"Dilution":"1/1,000","Ethnicity":"Non-Hispanic","Intensity":"100","Pleasantness":"5","Race":"Black","Gender":"M","Compounds":"12","Familiarity":"100","Subject":"2","Age":"25"},{"Dilution":"1/1,000","Ethnicity":"Non-Hispanic","Intensity":"70","Pleasantness":"60","Race":"Black","Gender":"M","Compounds":"3","Familiarity":"90","Subject":"2","Age":"25"},{"Dilution":"1/1,000","Ethnicity":"Non-Hispanic","Intensity":"90","Pleasantness":"80","Race":"Black","Gender":"M","Compounds":"3","Familiarity":"95","Subject":"2","Age":"25"},{"Dilution":"1/1,000","Ethnicity":"Non-Hispanic","Intensity":"40","Pleasantness":"75","Race":"Black","Gender":"M","Compounds":"8","Familiarity":"100","Subject":"2","Age":"25"},{"Dilution":"1/1,000","Ethnicity":"Non-Hispanic","Intensity":"75","Pleasantness":"35","Race":"Black","Gender":"M","Compounds":"6","Familiarity":"75","Subject":"2","Age":"25"},{"Dilution":"1/1,000","Ethnicity":"Non-Hispanic","Intensity":"30","Pleasantness":"55","Race":"Black","Gender":"M","Compounds":"13","Familiarity":"70","Subject":"2","Age":"25"},{"Dilution":"1/1,000","Ethnicity":"Non-Hispanic","Intensity":"70","Pleasantness":"50","Race":"Black","Gender":"M","Compounds":"7","Familiarity":"70","Subject":"2","Age":"25"},{"Dilution":"1/1,000","Ethnicity":"Non-Hispanic","Intensity":"85","Pleasantness":"65","Race":"Black","Gender":"M","Compounds":"3","Familiarity":"90","Subject":"2","Age":"25"},{"Dilution":"1/1,000","Ethnicity":"Non-Hispanic","Intensity":"100","Pleasantness":"25","Race":"Black","Gender":"M","Compounds":"14","Familiarity":"85","Subject":"2","Age":"25"},{"Dilution":"1/1,000","Ethnicity":"Non-Hispanic","Intensity":"65","Pleasantness":"80","Race":"Black","Gender":"M","Compounds":"3","Familiarity":"95","Subject":"2","Age":"25"},{"Dilution":"1/1,000","Ethnicity":"Non-Hispanic","Intensity":"0","Pleasantness":"0","Race":"Black","Gender":"M","Compounds":"6","Familiarity":"0","Subject":"2","Age":"25"},{"Dilution":"1/1,000","Ethnicity":"Non-Hispanic","Intensity":"80","Pleasantness":"70","Race":"Black","Gender":"M","Compounds":"6","Familiarity":"75","Subject":"2","Age":"25"},{"Dilution":"1/1,000","Ethnicity":"Non-Hispanic","Intensity":"80","Pleasantness":"70","Race":"Black","Gender":"M","Compounds":"15","Familiarity":"95","Subject":"2","Age":"25"},{"Dilution":"1/1,000","Ethnicity":"Non-Hispanic","Intensity":"0","Pleasantness":"0","Race":"Black","Gender":"M","Compounds":"15","Familiarity":"0","Subject":"2","Age":"25"},{"Dilution":"1/1,000","Ethnicity":"Non-Hispanic","Intensity":"95","Pleasantness":"0","Race":"Black","Gender":"M","Compounds":"14","Familiarity":"25","Subject":"2","Age":"25"},{"Dilution":"1/1,000","Ethnicity":"Non-Hispanic","Intensity":"0","Pleasantness":"0","Race":"Black","Gender":"M","Compounds":"14","Familiarity":"0","Subject":"2","Age":"25"},{"Dilution":"1/1,000","Ethnicity":"Non-Hispanic","Intensity":"90","Pleasantness":"55","Race":"Black","Gender":"M","Compounds":"11","Familiarity":"85","Subject":"2","Age":"25"},{"Dilution":"1/1,000","Ethnicity":"Non-Hispanic","Intensity":"60","Pleasantness":"40","Race":"Black","Gender":"M","Compounds":"3","Familiarity":"60","Subject":"2","Age":"25"},{"Dilution":"1/1,000","Ethnicity":"Non-Hispanic","Intensity":"35","Pleasantness":"55","Race":"Black","Gender":"M","Compounds":"9","Familiarity":"60","Subject":"2","Age":"25"},{"Dilution":"1/1,000","Ethnicity":"Non-Hispanic","Intensity":"0","Pleasantness":"0","Race":"Black","Gender":"M","Compounds":"7","Familiarity":"0","Subject":"2","Age":"25"},{"Dilution":"1/1,000","Ethnicity":"Non-Hispanic","Intensity":"90","Pleasantness":"90","Race":"Black","Gender":"M","Compounds":"8","Familiarity":"100","Subject":"2","Age":"25"},{"Dilution":"1/1,000","Ethnicity":"Non-Hispanic","Intensity":"0","Pleasantness":"0","Race":"Black","Gender":"M","Compounds":"8","Familiarity":"0","Subject":"2","Age":"25"},{"Dilution":"1/1,000","Ethnicity":"Non-Hispanic","Intensity":"60","Pleasantness":"60","Race":"Black","Gender":"M","Compounds":"8","Familiarity":"65","Subject":"2","Age":"25"},{"Dilution":"1/1,000","Ethnicity":"Non-Hispanic","Intensity":"75","Pleasantness":"70","Race":"Black","Gender":"M","Compounds":"8","Familiarity":"70","Subject":"2","Age":"25"},{"Dilution":"1/1,000","Ethnicity":"Non-Hispanic","Intensity":"70","Pleasantness":"65","Race":"Black","Gender":"M","Compounds":"8","Familiarity":"80","Subject":"2","Age":"25"},{"Dilution":"1/1,000","Ethnicity":"Non-Hispanic","Intensity":"85","Pleasantness":"60","Race":"Black","Gender":"M","Compounds":"15","Familiarity":"85","Subject":"2","Age":"25"},{"Dilution":"1/1,000","Ethnicity":"Non-Hispanic","Intensity":"70","Pleasantness":"75","Race":"Black","Gender":"M","Compounds":"13","Familiarity":"85","Subject":"2","Age":"25"},{"Dilution":"1/1,000","Ethnicity":"Non-Hispanic","Intensity":"55","Pleasantness":"45","Race":"Black","Gender":"M","Compounds":"4","Familiarity":"65","Subject":"2","Age":"25"},{"Dilution":"1/1,000","Ethnicity":"Non-Hispanic","Intensity":"90","Pleasantness":"50","Race":"Black","Gender":"M","Compounds":"15","Familiarity":"95","Subject":"2","Age":"25"},{"Dilution":"1/1,000","Ethnicity":"Non-Hispanic","Intensity":"75","Pleasantness":"65","Race":"Black","Gender":"M","Compounds":"8","Familiarity":"80","Subject":"2","Age":"25"},{"Dilution":"1/1,000","Ethnicity":"Non-Hispanic","Intensity":"0","Pleasantness":"70","Race":"Black","Gender":"M","Compounds":"15","Familiarity":"55","Subject":"2","Age":"25"},{"Dilution":"1/1,000","Ethnicity":"Non-Hispanic","Intensity":"0","Pleasantness":"0","Race":"Black","Gender":"M","Compounds":"15","Familiarity":"0","Subject":"2","Age":"25"},{"Dilution":"1/1,000","Ethnicity":"Non-Hispanic","Intensity":"0","Pleasantness":"0","Race":"Black","Gender":"M","Compounds":"6","Familiarity":"0","Subject":"2","Age":"25"},{"Dilution":"1/1,000","Ethnicity":"Non-Hispanic","Intensity":"0","Pleasantness":"0","Race":"Black","Gender":"M","Compounds":"15","Familiarity":"0","Subject":"2","Age":"25"},{"Dilution":"1/1,000","Ethnicity":"Non-Hispanic","Intensity":"10","Pleasantness":"50","Race":"Black","Gender":"M","Compounds":"15","Familiarity":"65","Subject":"2","Age":"25"},{"Dilution":"1/1,000","Ethnicity":"Non-Hispanic","Intensity":"0","Pleasantness":"0","Race":"Black","Gender":"M","Compounds":"15","Familiarity":"0","Subject":"2","Age":"25"},{"Dilution":"1/1,000","Ethnicity":"Non-Hispanic","Intensity":"5","Pleasantness":"70","Race":"Black","Gender":"M","Compounds":"15","Familiarity":"85","Subject":"2","Age":"25"},{"Dilution":"1/1,000","Ethnicity":"Non-Hispanic","Intensity":"90","Pleasantness":"65","Race":"Black","Gender":"M","Compounds":"6","Familiarity":"90","Subject":"2","Age":"25"},{"Dilution":"1/1,000","Ethnicity":"Non-Hispanic","Intensity":"40","Pleasantness":"35","Race":"Black","Gender":"M","Compounds":"6","Familiarity":"70","Subject":"2","Age":"25"},{"Dilution":"1/1,000","Ethnicity":"Non-Hispanic","Intensity":"70","Pleasantness":"55","Race":"Black","Gender":"M","Compounds":"3","Familiarity":"100","Subject":"2","Age":"25"},{"Dilution":"1/1,000","Ethnicity":"Non-Hispanic","Intensity":"90","Pleasantness":"5","Race":"Black","Gender":"M","Compounds":"6","Familiarity":"95","Subject":"2","Age":"25"},{"Dilution":"1/1,000","Ethnicity":"Non-Hispanic","Intensity":"80","Pleasantness":"15","Race":"Black","Gender":"M","Compounds":"3","Familiarity":"70","Subject":"2","Age":"25"},{"Dilution":"1/1,000","Ethnicity":"Non-Hispanic","Intensity":"65","Pleasantness":"45","Race":"Black","Gender":"M","Compounds":"6","Familiarity":"75","Subject":"2","Age":"25"},{"Dilution":"1/1,000","Ethnicity":"Non-Hispanic","Intensity":"65","Pleasantness":"70","Race":"Black","Gender":"M","Compounds":"8","Familiarity":"65","Subject":"2","Age":"25"},{"Dilution":"1/1,000","Ethnicity":"Non-Hispanic","Intensity":"60","Pleasantness":"85","Race":"Black","Gender":"M","Compounds":"3","Familiarity":"95","Subject":"2","Age":"25"},{"Dilution":"1/1,000","Ethnicity":"Non-Hispanic","Intensity":"75","Pleasantness":"85","Race":"Black","Gender":"M","Compounds":"11","Familiarity":"85","Subject":"2","Age":"25"},{"Dilution":"1/1,000","Ethnicity":"Non-Hispanic","Intensity":"65","Pleasantness":"55","Race":"Black","Gender":"M","Compounds":"12","Familiarity":"75","Subject":"2","Age":"25"},{"Dilution":"1/1,000","Ethnicity":"Non-Hispanic","Intensity":"85","Pleasantness":"15","Race":"Black","Gender":"M","Compounds":"4","Familiarity":"85","Subject":"2","Age":"25"},{"Dilution":"1/1,000","Ethnicity":"Non-Hispanic","Intensity":"70","Pleasantness":"50","Race":"Black","Gender":"M","Compounds":"8","Familiarity":"60","Subject":"2","Age":"25"},{"Dilution":"1/1,000","Ethnicity":"Non-Hispanic","Intensity":"60","Pleasantness":"60","Race":"Black","Gender":"M","Compounds":"3","Familiarity":"75","Subject":"2","Age":"25"},{"Dilution":"1/1,000","Ethnicity":"Non-Hispanic","Intensity":"80","Pleasantness":"10","Race":"Black","Gender":"M","Compounds":"8","Familiarity":"85","Subject":"2","Age":"25"},{"Dilution":"1/1,000","Ethnicity":"Non-Hispanic","Intensity":"60","Pleasantness":"70","Race":"Black","Gender":"M","Compounds":"3","Familiarity":"100","Subject":"2","Age":"25"},{"Dilution":"1/1,000","Ethnicity":"Non-Hispanic","Intensity":"60","Pleasantness":"50","Race":"Black","Gender":"M","Compounds":"7","Familiarity":"95","Subject":"2","Age":"25"},{"Dilution":"1/1,000","Ethnicity":"Non-Hispanic","Intensity":"0","Pleasantness":"0","Race":"Black","Gender":"M","Compounds":"15","Familiarity":"0","Subject":"2","Age":"25"},{"Dilution":"1/1,000","Ethnicity":"Non-Hispanic","Intensity":"90","Pleasantness":"30","Race":"Black","Gender":"M","Compounds":"6","Familiarity":"85","Subject":"2","Age":"25"},{"Dilution":"1/1,000","Ethnicity":"Non-Hispanic","Intensity":"55","Pleasantness":"30","Race":"Black","Gender":"M","Compounds":"4","Familiarity":"60","Subject":"2","Age":"25"},{"Dilution":"1/1,000","Ethnicity":"Non-Hispanic","Intensity":"65","Pleasantness":"60","Race":"Black","Gender":"M","Compounds":"9","Familiarity":"60","Subject":"2","Age":"25"},{"Dilution":"1/1,000","Ethnicity":"Non-Hispanic","Intensity":"40","Pleasantness":"75","Race":"Black","Gender":"M","Compounds":"9","Familiarity":"80","Subject":"2","Age":"25"},{"Dilution":"1/1,000","Ethnicity":"Non-Hispanic","Intensity":"75","Pleasantness":"75","Race":"Black","Gender":"M","Compounds":"9","Familiarity":"75","Subject":"2","Age":"25"},{"Dilution":"1/1,000","Ethnicity":"Non-Hispanic","Intensity":"70","Pleasantness":"70","Race":"Black","Gender":"M","Compounds":"9","Familiarity":"75","Subject":"2","Age":"25"},{"Dilution":"1/1,000","Ethnicity":"Non-Hispanic","Intensity":"0","Pleasantness":"0","Race":"Black","Gender":"M","Compounds":"6","Familiarity":"0","Subject":"2","Age":"25"},{"Dilution":"1/1,000","Ethnicity":"Non-Hispanic","Intensity":"40","Pleasantness":"70","Race":"Black","Gender":"M","Compounds":"15","Familiarity":"70","Subject":"2","Age":"25"},{"Dilution":"1/1,000","Ethnicity":"Non-Hispanic","Intensity":"85","Pleasantness":"60","Race":"Black","Gender":"M","Compounds":"8","Familiarity":"85","Subject":"2","Age":"25"},{"Dilution":"1/1,000","Ethnicity":"Non-Hispanic","Intensity":"70","Pleasantness":"75","Race":"Black","Gender":"M","Compounds":"11","Familiarity":"70","Subject":"2","Age":"25"},{"Dilution":"1/1,000","Ethnicity":"Non-Hispanic","Intensity":"95","Pleasantness":"20","Race":"Black","Gender":"M","Compounds":"14","Familiarity":"95","Subject":"2","Age":"25"},{"Dilution":"1/1,000","Ethnicity":"Non-Hispanic","Intensity":"80","Pleasantness":"55","Race":"Black","Gender":"M","Compounds":"6","Familiarity":"90","Subject":"2","Age":"25"},{"Dilution":"1/1,000","Ethnicity":"Non-Hispanic","Intensity":"85","Pleasantness":"30","Race":"Black","Gender":"M","Compounds":"8","Familiarity":"80","Subject":"2","Age":"25"},{"Dilution":"1/1,000","Ethnicity":"Non-Hispanic","Intensity":"75","Pleasantness":"60","Race":"Black","Gender":"M","Compounds":"8","Familiarity":"75","Subject":"2","Age":"25"},{"Dilution":"1/1,000","Ethnicity":"Non-Hispanic","Intensity":"65","Pleasantness":"30","Race":"Black","Gender":"M","Compounds":"15","Familiarity":"100","Subject":"2","Age":"25"},{"Dilution":"1/1,000","Ethnicity":"Non-Hispanic","Intensity":"90","Pleasantness":"50","Race":"Black","Gender":"M","Compounds":"6","Familiarity":"100","Subject":"2","Age":"25"},{"Dilution":"1/1,000","Ethnicity":"Non-Hispanic","Intensity":"70","Pleasantness":"65","Race":"Black","Gender":"M","Compounds":"8","Familiarity":"70","Subject":"2","Age":"25"},{"Dilution":"1/1,000","Ethnicity":"Non-Hispanic","Intensity":"65","Pleasantness":"85","Race":"Black","Gender":"M","Compounds":"8","Familiarity":"80","Subject":"2","Age":"25"},{"Dilution":"1/1,000","Ethnicity":"Non-Hispanic","Intensity":"90","Pleasantness":"5","Race":"Black","Gender":"M","Compounds":"14","Familiarity":"75","Subject":"2","Age":"25"},{"Dilution":"1/1,000","Ethnicity":"Non-Hispanic","Intensity":"70","Pleasantness":"55","Race":"Black","Gender":"M","Compounds":"8","Familiarity":"85","Subject":"2","Age":"25"},{"Dilution":"1/1,000","Ethnicity":"Non-Hispanic","Intensity":"0","Pleasantness":"0","Race":"Black","Gender":"M","Compounds":"8","Familiarity":"0","Subject":"2","Age":"25"},{"Dilution":"1/1,000","Ethnicity":"Non-Hispanic","Intensity":"45","Pleasantness":"35","Race":"Black","Gender":"M","Compounds":"14","Familiarity":"40","Subject":"2","Age":"25"},{"Dilution":"1/1,000","Ethnicity":"Non-Hispanic","Intensity":"35","Pleasantness":"25","Race":"Black","Gender":"M","Compounds":"3","Familiarity":"100","Subject":"2","Age":"25"},{"Dilution":"1/1,000","Ethnicity":"Non-Hispanic","Intensity":"60","Pleasantness":"90","Race":"Black","Gender":"M","Compounds":"8","Familiarity":"85","Subject":"2","Age":"25"},{"Dilution":"1/1,000","Ethnicity":"Non-Hispanic","Intensity":"0","Pleasantness":"0","Race":"Black","Gender":"M","Compounds":"8","Familiarity":"0","Subject":"2","Age":"25"},{"Dilution":"1/1,000","Ethnicity":"Non-Hispanic","Intensity":"0","Pleasantness":"0","Race":"Black","Gender":"M","Compounds":"15","Familiarity":"0","Subject":"2","Age":"25"},{"Dilution":"1/1,000","Ethnicity":"Non-Hispanic","Intensity":"90","Pleasantness":"20","Race":"Black","Gender":"M","Compounds":"15","Familiarity":"70","Subject":"2","Age":"25"},{"Dilution":"1/1,000","Ethnicity":"Non-Hispanic","Intensity":"20","Pleasantness":"60","Race":"Black","Gender":"M","Compounds":"6","Familiarity":"65","Subject":"2","Age":"25"},{"Dilution":"1/1,000","Ethnicity":"Non-Hispanic","Intensity":"75","Pleasantness":"25","Race":"Black","Gender":"M","Compounds":"6","Familiarity":"75","Subject":"2","Age":"25"},{"Dilution":"1/1,000","Ethnicity":"Non-Hispanic","Intensity":"70","Pleasantness":"55","Race":"Black","Gender":"M","Compounds":"7","Familiarity":"75","Subject":"2","Age":"25"},{"Dilution":"1/1,000","Ethnicity":"Non-Hispanic","Intensity":"75","Pleasantness":"90","Race":"Black","Gender":"M","Compounds":"13","Familiarity":"90","Subject":"2","Age":"25"},{"Dilution":"1/1,000","Ethnicity":"Non-Hispanic","Intensity":"15","Pleasantness":"60","Race":"Black","Gender":"M","Compounds":"9","Familiarity":"55","Subject":"2","Age":"25"},{"Dilution":"1/1,000","Ethnicity":"Non-Hispanic","Intensity":"75","Pleasantness":"40","Race":"Black","Gender":"M","Compounds":"14","Familiarity":"75","Subject":"2","Age":"25"},{"Dilution":"1/1,000","Ethnicity":"Non-Hispanic","Intensity":"0","Pleasantness":"0","Race":"Black","Gender":"M","Compounds":"5","Familiarity":"0","Subject":"2","Age":"25"},{"Dilution":"1/1,000","Ethnicity":"Non-Hispanic","Intensity":"40","Pleasantness":"55","Race":"Black","Gender":"M","Compounds":"14","Familiarity":"85","Subject":"2","Age":"25"},{"Dilution":"1/1,000","Ethnicity":"Non-Hispanic","Intensity":"80","Pleasantness":"50","Race":"Black","Gender":"M","Compounds":"10","Familiarity":"85","Subject":"2","Age":"25"},{"Dilution":"1/1,000","Ethnicity":"Non-Hispanic","Intensity":"0","Pleasantness":"0","Race":"Black","Gender":"M","Compounds":"6","Familiarity":"0","Subject":"2","Age":"25"},{"Dilution":"1/1,000","Ethnicity":"Non-Hispanic","Intensity":"5","Pleasantness":"10","Race":"Black","Gender":"M","Compounds":"6","Familiarity":"75","Subject":"2","Age":"25"},{"Dilution":"1/1,000","Ethnicity":"Non-Hispanic","Intensity":"85","Pleasantness":"85","Race":"Black","Gender":"M","Compounds":"12","Familiarity":"75","Subject":"2","Age":"25"},{"Dilution":"1/1,000","Ethnicity":"Non-Hispanic","Intensity":"0","Pleasantness":"0","Race":"Black","Gender":"M","Compounds":"14","Familiarity":"0","Subject":"2","Age":"25"},{"Dilution":"1/1,000","Ethnicity":"Non-Hispanic","Intensity":"0","Pleasantness":"0","Race":"Black","Gender":"M","Compounds":"14","Familiarity":"0","Subject":"2","Age":"25"},{"Dilution":"1/1,000","Ethnicity":"Non-Hispanic","Intensity":"70","Pleasantness":"65","Race":"Black","Gender":"M","Compounds":"8","Familiarity":"90","Subject":"2","Age":"25"},{"Dilution":"1/1,000","Ethnicity":"Non-Hispanic","Intensity":"80","Pleasantness":"65","Race":"Black","Gender":"M","Compounds":"9","Familiarity":"70","Subject":"2","Age":"25"},{"Dilution":"1/1,000","Ethnicity":"Non-Hispanic","Intensity":"0","Pleasantness":"0","Race":"Black","Gender":"M","Compounds":"3","Familiarity":"0","Subject":"2","Age":"25"},{"Dilution":"1/1,000","Ethnicity":"Non-Hispanic","Intensity":"80","Pleasantness":"85","Race":"Black","Gender":"M","Compounds":"12","Familiarity":"100","Subject":"2","Age":"25"},{"Dilution":"1/1,000","Ethnicity":"Non-Hispanic","Intensity":"65","Pleasantness":"20","Race":"Black","Gender":"M","Compounds":"14","Familiarity":"90","Subject":"2","Age":"25"},{"Dilution":"1/1,000","Ethnicity":"Non-Hispanic","Intensity":"75","Pleasantness":"65","Race":"Black","Gender":"M","Compounds":"3","Familiarity":"100","Subject":"2","Age":"25"},{"Dilution":"1/1,000","Ethnicity":"Non-Hispanic","Intensity":"80","Pleasantness":"80","Race":"Black","Gender":"M","Compounds":"3","Familiarity":"100","Subject":"2","Age":"25"},{"Dilution":"1/1,000","Ethnicity":"Non-Hispanic","Intensity":"0","Pleasantness":"0","Race":"Black","Gender":"M","Compounds":"15","Familiarity":"0","Subject":"2","Age":"25"},{"Dilution":"1/1,000","Ethnicity":"Non-Hispanic","Intensity":"75","Pleasantness":"85","Race":"Black","Gender":"M","Compounds":"3","Familiarity":"80","Subject":"2","Age":"25"},{"Dilution":"1/1,000","Ethnicity":"Non-Hispanic","Intensity":"0","Pleasantness":"0","Race":"Black","Gender":"M","Compounds":"6","Familiarity":"0","Subject":"2","Age":"25"},{"Dilution":"1/1,000","Ethnicity":"Non-Hispanic","Intensity":"100","Pleasantness":"55","Race":"Black","Gender":"M","Compounds":"6","Familiarity":"100","Subject":"2","Age":"25"},{"Dilution":"1/1,000","Ethnicity":"Non-Hispanic","Intensity":"0","Pleasantness":"0","Race":"Black","Gender":"M","Compounds":"2","Familiarity":"0","Subject":"2","Age":"25"},{"Dilution":"1/1,000","Ethnicity":"Non-Hispanic","Intensity":"35","Pleasantness":"50","Race":"Black","Gender":"M","Compounds":"9","Familiarity":"60","Subject":"2","Age":"25"},{"Dilution":"1/1,000","Ethnicity":"Non-Hispanic","Intensity":"90","Pleasantness":"0","Race":"Black","Gender":"M","Compounds":"15","Familiarity":"95","Subject":"2","Age":"25"},{"Dilution":"1/1,000","Ethnicity":"Non-Hispanic","Intensity":"75","Pleasantness":"90","Race":"Black","Gender":"M","Compounds":"8","Familiarity":"80","Subject":"2","Age":"25"},{"Dilution":"1/1,000","Ethnicity":"Non-Hispanic","Intensity":"15","Pleasantness":"25","Race":"Black","Gender":"M","Compounds":"15","Familiarity":"60","Subject":"2","Age":"25"},{"Dilution":"1/1,000","Ethnicity":"Non-Hispanic","Intensity":"80","Pleasantness":"70","Race":"Black","Gender":"M","Compounds":"15","Familiarity":"65","Subject":"2","Age":"25"},{"Dilution":"1/1,000","Ethnicity":"Non-Hispanic","Intensity":"100","Pleasantness":"85","Race":"Black","Gender":"M","Compounds":"8","Familiarity":"90","Subject":"2","Age":"25"},{"Dilution":"1/1,000","Ethnicity":"Non-Hispanic","Intensity":"65","Pleasantness":"90","Race":"Black","Gender":"M","Compounds":"8","Familiarity":"85","Subject":"2","Age":"25"},{"Dilution":"1/1,000","Ethnicity":"Non-Hispanic","Intensity":"80","Pleasantness":"0","Race":"Black","Gender":"M","Compounds":"10","Familiarity":"100","Subject":"2","Age":"25"},{"Dilution":"1/1,000","Ethnicity":"Non-Hispanic","Intensity":"55","Pleasantness":"40","Race":"Black","Gender":"M","Compounds":"14","Familiarity":"70","Subject":"2","Age":"25"},{"Dilution":"1/1,000","Ethnicity":"Non-Hispanic","Intensity":"85","Pleasantness":"50","Race":"Black","Gender":"M","Compounds":"6","Familiarity":"100","Subject":"2","Age":"25"},{"Dilution":"1/1,000","Ethnicity":"Non-Hispanic","Intensity":"0","Pleasantness":"0","Race":"Black","Gender":"M","Compounds":"6","Familiarity":"0","Subject":"2","Age":"25"},{"Dilution":"1/1,000","Ethnicity":"Non-Hispanic","Intensity":"70","Pleasantness":"75","Race":"Black","Gender":"M","Compounds":"16","Familiarity":"100","Subject":"2","Age":"25"},{"Dilution":"1/1,000","Ethnicity":"Non-Hispanic","Intensity":"50","Pleasantness":"15","Race":"Black","Gender":"M","Compounds":"16","Familiarity":"65","Subject":"2","Age":"25"},{"Dilution":"1/1,000","Ethnicity":"Non-Hispanic","Intensity":"0","Pleasantness":"0","Race":"Black","Gender":"M","Compounds":"16","Familiarity":"0","Subject":"2","Age":"25"},{"Dilution":"1/1,000","Ethnicity":"Non-Hispanic","Intensity":"0","Pleasantness":"0","Race":"Black","Gender":"M","Compounds":"6","Familiarity":"0","Subject":"2","Age":"25"},{"Dilution":"1/1,000","Ethnicity":"Non-Hispanic","Intensity":"55","Pleasantness":"60","Race":"Black","Gender":"M","Compounds":"3","Familiarity":"60","Subject":"2","Age":"25"},{"Dilution":"1/1,000","Ethnicity":"Non-Hispanic","Intensity":"50","Pleasantness":"30","Race":"Black","Gender":"M","Compounds":"3","Familiarity":"65","Subject":"2","Age":"25"},{"Dilution":"1/1,000","Ethnicity":"Non-Hispanic","Intensity":"90","Pleasantness":"90","Race":"Black","Gender":"M","Compounds":"3","Familiarity":"90","Subject":"2","Age":"25"},{"Dilution":"1/1,000","Ethnicity":"Non-Hispanic","Intensity":"55","Pleasantness":"60","Race":"Black","Gender":"M","Compounds":"16","Familiarity":"70","Subject":"2","Age":"25"},{"Dilution":"1/1,000","Ethnicity":"Non-Hispanic","Intensity":"60","Pleasantness":"70","Race":"Black","Gender":"M","Compounds":"3","Familiarity":"70","Subject":"2","Age":"25"},{"Dilution":"1/1,000","Ethnicity":"Non-Hispanic","Intensity":"0","Pleasantness":"90","Race":"Black","Gender":"M","Compounds":"10","Familiarity":"90","Subject":"2","Age":"25"},{"Dilution":"1/1,000","Ethnicity":"Non-Hispanic","Intensity":"0","Pleasantness":"0","Race":"Black","Gender":"M","Compounds":"3","Familiarity":"0","Subject":"2","Age":"25"},{"Dilution":"1/1,000","Ethnicity":"Non-Hispanic","Intensity":"10","Pleasantness":"60","Race":"Black","Gender":"M","Compounds":"9","Familiarity":"55","Subject":"2","Age":"25"},{"Dilution":"1/1,000","Ethnicity":"Non-Hispanic","Intensity":"65","Pleasantness":"60","Race":"Black","Gender":"M","Compounds":"3","Familiarity":"95","Subject":"2","Age":"25"},{"Dilution":"1/1,000","Ethnicity":"Non-Hispanic","Intensity":"0","Pleasantness":"0","Race":"Black","Gender":"M","Compounds":"8","Familiarity":"0","Subject":"2","Age":"25"},{"Dilution":"1/1,000","Ethnicity":"Non-Hispanic","Intensity":"50","Pleasantness":"55","Race":"Black","Gender":"M","Compounds":"3","Familiarity":"70","Subject":"2","Age":"25"},{"Dilution":"1/1,000","Ethnicity":"Non-Hispanic","Intensity":"0","Pleasantness":"25","Race":"Black","Gender":"M","Compounds":"8","Familiarity":"35","Subject":"2","Age":"25"},{"Dilution":"1/1,000","Ethnicity":"Non-Hispanic","Intensity":"0","Pleasantness":"0","Race":"Black","Gender":"M","Compounds":"4","Familiarity":"0","Subject":"2","Age":"25"},{"Dilution":"1/1,000","Ethnicity":"Non-Hispanic","Intensity":"0","Pleasantness":"0","Race":"Black","Gender":"M","Compounds":"8","Familiarity":"0","Subject":"2","Age":"25"},{"Dilution":"1/1,000","Ethnicity":"Non-Hispanic","Intensity":"65","Pleasantness":"60","Race":"Black","Gender":"M","Compounds":"13","Familiarity":"90","Subject":"2","Age":"25"},{"Dilution":"1/1,000","Ethnicity":"Non-Hispanic","Intensity":"60","Pleasantness":"70","Race":"Black","Gender":"M","Compounds":"6","Familiarity":"90","Subject":"2","Age":"25"},{"Dilution":"1/1,000","Ethnicity":"Non-Hispanic","Intensity":"0","Pleasantness":"0","Race":"Black","Gender":"M","Compounds":"9","Familiarity":"0","Subject":"2","Age":"25"},{"Dilution":"1/1,000","Ethnicity":"Non-Hispanic","Intensity":"75","Pleasantness":"50","Race":"Black","Gender":"M","Compounds":"6","Familiarity":"80","Subject":"2","Age":"25"},{"Dilution":"1/1,000","Ethnicity":"Non-Hispanic","Intensity":"70","Pleasantness":"20","Race":"Black","Gender":"M","Compounds":"10","Familiarity":"60","Subject":"2","Age":"25"},{"Dilution":"1/1,000","Ethnicity":"Non-Hispanic","Intensity":"50","Pleasantness":"55","Race":"Black","Gender":"M","Compounds":"12","Familiarity":"90","Subject":"2","Age":"25"},{"Dilution":"1/1,000","Ethnicity":"Non-Hispanic","Intensity":"75","Pleasantness":"35","Race":"Black","Gender":"M","Compounds":"8","Familiarity":"100","Subject":"2","Age":"25"},{"Dilution":"1/1,000","Ethnicity":"Non-Hispanic","Intensity":"60","Pleasantness":"65","Race":"Black","Gender":"M","Compounds":"13","Familiarity":"30","Subject":"2","Age":"25"},{"Dilution":"1/1,000","Ethnicity":"Non-Hispanic","Intensity":"80","Pleasantness":"40","Race":"Black","Gender":"M","Compounds":"8","Familiarity":"100","Subject":"2","Age":"25"},{"Dilution":"1/1,000","Ethnicity":"Non-Hispanic","Intensity":"5","Pleasantness":"65","Race":"Black","Gender":"M","Compounds":"15","Familiarity":"25","Subject":"2","Age":"25"},{"Dilution":"1/1,000","Ethnicity":"Non-Hispanic","Intensity":"65","Pleasantness":"55","Race":"Black","Gender":"M","Compounds":"6","Familiarity":"75","Subject":"2","Age":"25"},{"Dilution":"1/1,000","Ethnicity":"Non-Hispanic","Intensity":"70","Pleasantness":"60","Race":"Black","Gender":"M","Compounds":"12","Familiarity":"75","Subject":"2","Age":"25"},{"Dilution":"1/1,000","Ethnicity":"Non-Hispanic","Intensity":"55","Pleasantness":"35","Race":"Black","Gender":"M","Compounds":"3","Familiarity":"55","Subject":"2","Age":"25"},{"Dilution":"1/1,000","Ethnicity":"Non-Hispanic","Intensity":"65","Pleasantness":"55","Race":"Black","Gender":"M","Compounds":"3","Familiarity":"70","Subject":"2","Age":"25"},{"Dilution":"1/1,000","Ethnicity":"Non-Hispanic","Intensity":"70","Pleasantness":"75","Race":"Black","Gender":"M","Compounds":"15","Familiarity":"70","Subject":"2","Age":"25"},{"Dilution":"1/1,000","Ethnicity":"Non-Hispanic","Intensity":"0","Pleasantness":"0","Race":"Black","Gender":"M","Compounds":"9","Familiarity":"0","Subject":"2","Age":"25"},{"Dilution":"1/1,000","Ethnicity":"Non-Hispanic","Intensity":"0","Pleasantness":"0","Race":"Black","Gender":"M","Compounds":"9","Familiarity":"0","Subject":"2","Age":"25"},{"Dilution":"1/1,000","Ethnicity":"Non-Hispanic","Intensity":"90","Pleasantness":"0","Race":"Black","Gender":"M","Compounds":"14","Familiarity":"95","Subject":"2","Age":"25"},{"Dilution":"1/1,000","Ethnicity":"Non-Hispanic","Intensity":"80","Pleasantness":"55","Race":"Black","Gender":"M","Compounds":"7","Familiarity":"70","Subject":"2","Age":"25"},{"Dilution":"1/1,000","Ethnicity":"Non-Hispanic","Intensity":"55","Pleasantness":"60","Race":"Black","Gender":"M","Compounds":"3","Familiarity":"60","Subject":"2","Age":"25"},{"Dilution":"1/1,000","Ethnicity":"Non-Hispanic","Intensity":"70","Pleasantness":"55","Race":"Black","Gender":"M","Compounds":"7","Familiarity":"70","Subject":"2","Age":"25"},{"Dilution":"1/1,000","Ethnicity":"Non-Hispanic","Intensity":"85","Pleasantness":"80","Race":"Black","Gender":"M","Compounds":"7","Familiarity":"80","Subject":"2","Age":"25"},{"Dilution":"1/1,000","Ethnicity":"Non-Hispanic","Intensity":"70","Pleasantness":"65","Race":"Black","Gender":"M","Compounds":"11","Familiarity":"75","Subject":"2","Age":"25"},{"Dilution":"1/1,000","Ethnicity":"Non-Hispanic","Intensity":"75","Pleasantness":"30","Race":"Black","Gender":"M","Compounds":"15","Familiarity":"80","Subject":"2","Age":"25"},{"Dilution":"1/1,000","Ethnicity":"Non-Hispanic","Intensity":"85","Pleasantness":"75","Race":"Black","Gender":"M","Compounds":"15","Familiarity":"65","Subject":"2","Age":"25"},{"Dilution":"1/1,000","Ethnicity":"Non-Hispanic","Intensity":"80","Pleasantness":"75","Race":"Black","Gender":"M","Compounds":"9","Familiarity":"85","Subject":"2","Age":"25"},{"Dilution":"1/1,000","Ethnicity":"Non-Hispanic","Intensity":"75","Pleasantness":"65","Race":"Black","Gender":"M","Compounds":"9","Familiarity":"90","Subject":"2","Age":"25"},{"Dilution":"1/1,000","Ethnicity":"Non-Hispanic","Intensity":"30","Pleasantness":"70","Race":"Black","Gender":"M","Compounds":"2","Familiarity":"85","Subject":"2","Age":"25"},{"Dilution":"1/1,000","Ethnicity":"Non-Hispanic","Intensity":"60","Pleasantness":"60","Race":"Black","Gender":"M","Compounds":"12","Familiarity":"75","Subject":"2","Age":"25"},{"Dilution":"1/1,000","Ethnicity":"Non-Hispanic","Intensity":"90","Pleasantness":"30","Race":"Black","Gender":"M","Compounds":"6","Familiarity":"80","Subject":"2","Age":"25"},{"Dilution":"1/1,000","Ethnicity":"Non-Hispanic","Intensity":"85","Pleasantness":"70","Race":"Black","Gender":"M","Compounds":"16","Familiarity":"65","Subject":"2","Age":"25"},{"Dilution":"1/1,000","Ethnicity":"Non-Hispanic","Intensity":"70","Pleasantness":"80","Race":"Black","Gender":"M","Compounds":"13","Familiarity":"80","Subject":"2","Age":"25"},{"Dilution":"1/1,000","Ethnicity":"Non-Hispanic","Intensity":"0","Pleasantness":"0","Race":"Black","Gender":"M","Compounds":"16","Familiarity":"0","Subject":"2","Age":"25"},{"Dilution":"1/1,000","Ethnicity":"Non-Hispanic","Intensity":"50","Pleasantness":"60","Race":"Black","Gender":"M","Compounds":"16","Familiarity":"50","Subject":"2","Age":"25"},{"Dilution":"1/1,000","Ethnicity":"Non-Hispanic","Intensity":"15","Pleasantness":"75","Race":"Black","Gender":"M","Compounds":"9","Familiarity":"75","Subject":"2","Age":"25"},{"Dilution":"1/1,000","Ethnicity":"Non-Hispanic","Intensity":"45","Pleasantness":"75","Race":"Black","Gender":"M","Compounds":"9","Familiarity":"80","Subject":"2","Age":"25"},{"Dilution":"1/1,000","Ethnicity":"Non-Hispanic","Intensity":"65","Pleasantness":"55","Race":"Black","Gender":"M","Compounds":"7","Familiarity":"70","Subject":"2","Age":"25"},{"Dilution":"1/1,000","Ethnicity":"Non-Hispanic","Intensity":"55","Pleasantness":"60","Race":"Black","Gender":"M","Compounds":"15","Familiarity":"85","Subject":"2","Age":"25"},{"Dilution":"1/1,000","Ethnicity":"Non-Hispanic","Intensity":"70","Pleasantness":"55","Race":"Black","Gender":"M","Compounds":"9","Familiarity":"55","Subject":"2","Age":"25"},{"Dilution":"1/1,000","Ethnicity":"Non-Hispanic","Intensity":"95","Pleasantness":"70","Race":"Black","Gender":"M","Compounds":"15","Familiarity":"100","Subject":"2","Age":"25"},{"Dilution":"1/1,000","Ethnicity":"Non-Hispanic","Intensity":"0","Pleasantness":"0","Race":"Black","Gender":"M","Compounds":"9","Familiarity":"0","Subject":"2","Age":"25"},{"Dilution":"1/1,000","Ethnicity":"Non-Hispanic","Intensity":"0","Pleasantness":"0","Race":"Black","Gender":"M","Compounds":"15","Familiarity":"0","Subject":"2","Age":"25"},{"Dilution":"1/1,000","Ethnicity":"Non-Hispanic","Intensity":"75","Pleasantness":"60","Race":"Black","Gender":"M","Compounds":"12","Familiarity":"80","Subject":"2","Age":"25"},{"Dilution":"1/1,000","Ethnicity":"Non-Hispanic","Intensity":"35","Pleasantness":"30","Race":"Black","Gender":"M","Compounds":"3","Familiarity":"70","Subject":"2","Age":"25"},{"Dilution":"1/1,000","Ethnicity":"Non-Hispanic","Intensity":"65","Pleasantness":"30","Race":"Black","Gender":"M","Compounds":"3","Familiarity":"65","Subject":"2","Age":"25"},{"Dilution":"1/1,000","Ethnicity":"Non-Hispanic","Intensity":"75","Pleasantness":"55","Race":"Black","Gender":"M","Compounds":"7","Familiarity":"90","Subject":"2","Age":"25"},{"Dilution":"1/1,000","Ethnicity":"Non-Hispanic","Intensity":"80","Pleasantness":"75","Race":"Black","Gender":"M","Compounds":"7","Familiarity":"85","Subject":"2","Age":"25"},{"Dilution":"1/1,000","Ethnicity":"Non-Hispanic","Intensity":"40","Pleasantness":"60","Race":"Black","Gender":"M","Compounds":"3","Familiarity":"65","Subject":"2","Age":"25"},{"Dilution":"1/1,000","Ethnicity":"Non-Hispanic","Intensity":"55","Pleasantness":"70","Race":"Black","Gender":"M","Compounds":"7","Familiarity":"100","Subject":"2","Age":"25"},{"Dilution":"1/1,000","Ethnicity":"Non-Hispanic","Intensity":"65","Pleasantness":"65","Race":"Black","Gender":"M","Compounds":"7","Familiarity":"80","Subject":"2","Age":"25"},{"Dilution":"1/1,000","Ethnicity":"Non-Hispanic","Intensity":"75","Pleasantness":"70","Race":"Black","Gender":"M","Compounds":"13","Familiarity":"85","Subject":"2","Age":"25"},{"Dilution":"1/1,000","Ethnicity":"Non-Hispanic","Intensity":"60","Pleasantness":"60","Race":"Black","Gender":"M","Compounds":"2","Familiarity":"85","Subject":"2","Age":"25"},{"Dilution":"1/1,000","Ethnicity":"Non-Hispanic","Intensity":"80","Pleasantness":"0","Race":"Black","Gender":"M","Compounds":"14","Familiarity":"70","Subject":"3","Age":"48"},{"Dilution":"1/1,000","Ethnicity":"Non-Hispanic","Intensity":"0","Pleasantness":"0","Race":"Black","Gender":"M","Compounds":"8","Familiarity":"0","Subject":"3","Age":"48"},{"Dilution":"1/1,000","Ethnicity":"Non-Hispanic","Intensity":"60","Pleasantness":"15","Race":"Black","Gender":"M","Compounds":"14","Familiarity":"75","Subject":"3","Age":"48"},{"Dilution":"1/1,000","Ethnicity":"Non-Hispanic","Intensity":"65","Pleasantness":"25","Race":"Black","Gender":"M","Compounds":"13","Familiarity":"20","Subject":"3","Age":"48"},{"Dilution":"1/1,000","Ethnicity":"Non-Hispanic","Intensity":"0","Pleasantness":"0","Race":"Black","Gender":"M","Compounds":"9","Familiarity":"0","Subject":"3","Age":"48"},{"Dilution":"1/1,000","Ethnicity":"Non-Hispanic","Intensity":"25","Pleasantness":"65","Race":"Black","Gender":"M","Compounds":"8","Familiarity":"70","Subject":"3","Age":"48"},{"Dilution":"1/1,000","Ethnicity":"Non-Hispanic","Intensity":"60","Pleasantness":"90","Race":"Black","Gender":"M","Compounds":"13","Familiarity":"75","Subject":"3","Age":"48"},{"Dilution":"1/1,000","Ethnicity":"Non-Hispanic","Intensity":"95","Pleasantness":"0","Race":"Black","Gender":"M","Compounds":"14","Familiarity":"0","Subject":"3","Age":"48"},{"Dilution":"1/1,000","Ethnicity":"Non-Hispanic","Intensity":"10","Pleasantness":"95","Race":"Black","Gender":"M","Compounds":"11","Familiarity":"90","Subject":"3","Age":"48"},{"Dilution":"1/1,000","Ethnicity":"Non-Hispanic","Intensity":"65","Pleasantness":"65","Race":"Black","Gender":"M","Compounds":"2","Familiarity":"65","Subject":"3","Age":"48"},{"Dilution":"1/1,000","Ethnicity":"Non-Hispanic","Intensity":"20","Pleasantness":"25","Race":"Black","Gender":"M","Compounds":"7","Familiarity":"60","Subject":"3","Age":"48"},{"Dilution":"1/1,000","Ethnicity":"Non-Hispanic","Intensity":"65","Pleasantness":"80","Race":"Black","Gender":"M","Compounds":"11","Familiarity":"80","Subject":"3","Age":"48"},{"Dilution":"1/1,000","Ethnicity":"Non-Hispanic","Intensity":"80","Pleasantness":"85","Race":"Black","Gender":"M","Compounds":"16","Familiarity":"75","Subject":"3","Age":"48"},{"Dilution":"1/1,000","Ethnicity":"Non-Hispanic","Intensity":"60","Pleasantness":"25","Race":"Black","Gender":"M","Compounds":"9","Familiarity":"65","Subject":"3","Age":"48"},{"Dilution":"1/1,000","Ethnicity":"Non-Hispanic","Intensity":"55","Pleasantness":"70","Race":"Black","Gender":"M","Compounds":"16","Familiarity":"65","Subject":"3","Age":"48"},{"Dilution":"1/1,000","Ethnicity":"Non-Hispanic","Intensity":"75","Pleasantness":"10","Race":"Black","Gender":"M","Compounds":"13","Familiarity":"10","Subject":"3","Age":"48"},{"Dilution":"1/1,000","Ethnicity":"Non-Hispanic","Intensity":"0","Pleasantness":"65","Race":"Black","Gender":"M","Compounds":"9","Familiarity":"75","Subject":"3","Age":"48"},{"Dilution":"1/1,000","Ethnicity":"Non-Hispanic","Intensity":"25","Pleasantness":"25","Race":"Black","Gender":"M","Compounds":"9","Familiarity":"80","Subject":"3","Age":"48"},{"Dilution":"1/1,000","Ethnicity":"Non-Hispanic","Intensity":"0","Pleasantness":"0","Race":"Black","Gender":"M","Compounds":"9","Familiarity":"0","Subject":"3","Age":"48"},{"Dilution":"1/1,000","Ethnicity":"Non-Hispanic","Intensity":"0","Pleasantness":"0","Race":"Black","Gender":"M","Compounds":"8","Familiarity":"0","Subject":"3","Age":"48"},{"Dilution":"1/1,000","Ethnicity":"Non-Hispanic","Intensity":"65","Pleasantness":"65","Race":"Black","Gender":"M","Compounds":"7","Familiarity":"70","Subject":"3","Age":"48"},{"Dilution":"1/1,000","Ethnicity":"Non-Hispanic","Intensity":"35","Pleasantness":"65","Race":"Black","Gender":"M","Compounds":"8","Familiarity":"60","Subject":"3","Age":"48"},{"Dilution":"1/1,000","Ethnicity":"Non-Hispanic","Intensity":"65","Pleasantness":"70","Race":"Black","Gender":"M","Compounds":"9","Familiarity":"60","Subject":"3","Age":"48"},{"Dilution":"1/1,000","Ethnicity":"Non-Hispanic","Intensity":"65","Pleasantness":"20","Race":"Black","Gender":"M","Compounds":"9","Familiarity":"10","Subject":"3","Age":"48"},{"Dilution":"1/1,000","Ethnicity":"Non-Hispanic","Intensity":"0","Pleasantness":"0","Race":"Black","Gender":"M","Compounds":"16","Familiarity":"0","Subject":"3","Age":"48"},{"Dilution":"1/1,000","Ethnicity":"Non-Hispanic","Intensity":"0","Pleasantness":"0","Race":"Black","Gender":"M","Compounds":"9","Familiarity":"0","Subject":"3","Age":"48"},{"Dilution":"1/1,000","Ethnicity":"Non-Hispanic","Intensity":"65","Pleasantness":"60","Race":"Black","Gender":"M","Compounds":"9","Familiarity":"70","Subject":"3","Age":"48"},{"Dilution":"1/1,000","Ethnicity":"Non-Hispanic","Intensity":"85","Pleasantness":"85","Race":"Black","Gender":"M","Compounds":"7","Familiarity":"85","Subject":"3","Age":"48"},{"Dilution":"1/1,000","Ethnicity":"Non-Hispanic","Intensity":"65","Pleasantness":"30","Race":"Black","Gender":"M","Compounds":"6","Familiarity":"60","Subject":"3","Age":"48"},{"Dilution":"1/1,000","Ethnicity":"Non-Hispanic","Intensity":"0","Pleasantness":"0","Race":"Black","Gender":"M","Compounds":"16","Familiarity":"0","Subject":"3","Age":"48"},{"Dilution":"1/1,000","Ethnicity":"Non-Hispanic","Intensity":"15","Pleasantness":"65","Race":"Black","Gender":"M","Compounds":"12","Familiarity":"65","Subject":"3","Age":"48"},{"Dilution":"1/1,000","Ethnicity":"Non-Hispanic","Intensity":"15","Pleasantness":"75","Race":"Black","Gender":"M","Compounds":"7","Familiarity":"75","Subject":"3","Age":"48"},{"Dilution":"1/1,000","Ethnicity":"Non-Hispanic","Intensity":"75","Pleasantness":"70","Race":"Black","Gender":"M","Compounds":"8","Familiarity":"75","Subject":"3","Age":"48"},{"Dilution":"1/1,000","Ethnicity":"Non-Hispanic","Intensity":"65","Pleasantness":"70","Race":"Black","Gender":"M","Compounds":"8","Familiarity":"65","Subject":"3","Age":"48"},{"Dilution":"1/1,000","Ethnicity":"Non-Hispanic","Intensity":"90","Pleasantness":"10","Race":"Black","Gender":"M","Compounds":"8","Familiarity":"10","Subject":"3","Age":"48"},{"Dilution":"1/1,000","Ethnicity":"Non-Hispanic","Intensity":"0","Pleasantness":"0","Race":"Black","Gender":"M","Compounds":"16","Familiarity":"0","Subject":"3","Age":"48"},{"Dilution":"1/1,000","Ethnicity":"Non-Hispanic","Intensity":"85","Pleasantness":"80","Race":"Black","Gender":"M","Compounds":"15","Familiarity":"80","Subject":"3","Age":"48"},{"Dilution":"1/1,000","Ethnicity":"Non-Hispanic","Intensity":"60","Pleasantness":"30","Race":"Black","Gender":"M","Compounds":"8","Familiarity":"25","Subject":"3","Age":"48"},{"Dilution":"1/1,000","Ethnicity":"Non-Hispanic","Intensity":"0","Pleasantness":"0","Race":"Black","Gender":"M","Compounds":"3","Familiarity":"0","Subject":"3","Age":"48"},{"Dilution":"1/1,000","Ethnicity":"Non-Hispanic","Intensity":"85","Pleasantness":"85","Race":"Black","Gender":"M","Compounds":"6","Familiarity":"80","Subject":"3","Age":"48"},{"Dilution":"1/1,000","Ethnicity":"Non-Hispanic","Intensity":"70","Pleasantness":"90","Race":"Black","Gender":"M","Compounds":"6","Familiarity":"80","Subject":"3","Age":"48"},{"Dilution":"1/1,000","Ethnicity":"Non-Hispanic","Intensity":"70","Pleasantness":"70","Race":"Black","Gender":"M","Compounds":"6","Familiarity":"15","Subject":"3","Age":"48"},{"Dilution":"1/1,000","Ethnicity":"Non-Hispanic","Intensity":"5","Pleasantness":"85","Race":"Black","Gender":"M","Compounds":"8","Familiarity":"75","Subject":"3","Age":"48"},{"Dilution":"1/1,000","Ethnicity":"Non-Hispanic","Intensity":"0","Pleasantness":"0","Race":"Black","Gender":"M","Compounds":"8","Familiarity":"0","Subject":"3","Age":"48"},{"Dilution":"1/1,000","Ethnicity":"Non-Hispanic","Intensity":"85","Pleasantness":"95","Race":"Black","Gender":"M","Compounds":"8","Familiarity":"75","Subject":"3","Age":"48"},{"Dilution":"1/1,000","Ethnicity":"Non-Hispanic","Intensity":"90","Pleasantness":"75","Race":"Black","Gender":"M","Compounds":"8","Familiarity":"70","Subject":"3","Age":"48"},{"Dilution":"1/1,000","Ethnicity":"Non-Hispanic","Intensity":"80","Pleasantness":"0","Race":"Black","Gender":"M","Compounds":"7","Familiarity":"65","Subject":"3","Age":"48"},{"Dilution":"1/1,000","Ethnicity":"Non-Hispanic","Intensity":"0","Pleasantness":"70","Race":"Black","Gender":"M","Compounds":"8","Familiarity":"80","Subject":"3","Age":"48"},{"Dilution":"1/1,000","Ethnicity":"Non-Hispanic","Intensity":"0","Pleasantness":"0","Race":"Black","Gender":"M","Compounds":"12","Familiarity":"0","Subject":"3","Age":"48"},{"Dilution":"1/1,000","Ethnicity":"Non-Hispanic","Intensity":"85","Pleasantness":"30","Race":"Black","Gender":"M","Compounds":"8","Familiarity":"80","Subject":"3","Age":"48"},{"Dilution":"1/1,000","Ethnicity":"Non-Hispanic","Intensity":"75","Pleasantness":"75","Race":"Black","Gender":"M","Compounds":"8","Familiarity":"70","Subject":"3","Age":"48"},{"Dilution":"1/1,000","Ethnicity":"Non-Hispanic","Intensity":"0","Pleasantness":"0","Race":"Black","Gender":"M","Compounds":"16","Familiarity":"0","Subject":"3","Age":"48"},{"Dilution":"1/1,000","Ethnicity":"Non-Hispanic","Intensity":"85","Pleasantness":"5","Race":"Black","Gender":"M","Compounds":"4","Familiarity":"90","Subject":"3","Age":"48"},{"Dilution":"1/1,000","Ethnicity":"Non-Hispanic","Intensity":"0","Pleasantness":"0","Race":"Black","Gender":"M","Compounds":"15","Familiarity":"0","Subject":"3","Age":"48"},{"Dilution":"1/1,000","Ethnicity":"Non-Hispanic","Intensity":"0","Pleasantness":"0","Race":"Black","Gender":"M","Compounds":"8","Familiarity":"0","Subject":"3","Age":"48"},{"Dilution":"1/1,000","Ethnicity":"Non-Hispanic","Intensity":"25","Pleasantness":"25","Race":"Black","Gender":"M","Compounds":"3","Familiarity":"75","Subject":"3","Age":"48"},{"Dilution":"1/1,000","Ethnicity":"Non-Hispanic","Intensity":"80","Pleasantness":"30","Race":"Black","Gender":"M","Compounds":"15","Familiarity":"90","Subject":"3","Age":"48"},{"Dilution":"1/1,000","Ethnicity":"Non-Hispanic","Intensity":"80","Pleasantness":"35","Race":"Black","Gender":"M","Compounds":"3","Familiarity":"90","Subject":"3","Age":"48"},{"Dilution":"1/1,000","Ethnicity":"Non-Hispanic","Intensity":"0","Pleasantness":"0","Race":"Black","Gender":"M","Compounds":"8","Familiarity":"0","Subject":"3","Age":"48"},{"Dilution":"1/1,000","Ethnicity":"Non-Hispanic","Intensity":"80","Pleasantness":"30","Race":"Black","Gender":"M","Compounds":"8","Familiarity":"95","Subject":"3","Age":"48"},{"Dilution":"1/1,000","Ethnicity":"Non-Hispanic","Intensity":"25","Pleasantness":"85","Race":"Black","Gender":"M","Compounds":"8","Familiarity":"5","Subject":"3","Age":"48"},{"Dilution":"1/1,000","Ethnicity":"Non-Hispanic","Intensity":"0","Pleasantness":"0","Race":"Black","Gender":"M","Compounds":"8","Familiarity":"0","Subject":"3","Age":"48"},{"Dilution":"1/1,000","Ethnicity":"Non-Hispanic","Intensity":"20","Pleasantness":"35","Race":"Black","Gender":"M","Compounds":"8","Familiarity":"85","Subject":"3","Age":"48"},{"Dilution":"1/1,000","Ethnicity":"Non-Hispanic","Intensity":"0","Pleasantness":"0","Race":"Black","Gender":"M","Compounds":"8","Familiarity":"0","Subject":"3","Age":"48"},{"Dilution":"1/1,000","Ethnicity":"Non-Hispanic","Intensity":"0","Pleasantness":"0","Race":"Black","Gender":"M","Compounds":"14","Familiarity":"0","Subject":"3","Age":"48"},{"Dilution":"1/1,000","Ethnicity":"Non-Hispanic","Intensity":"0","Pleasantness":"0","Race":"Black","Gender":"M","Compounds":"4","Familiarity":"0","Subject":"3","Age":"48"},{"Dilution":"1/1,000","Ethnicity":"Non-Hispanic","Intensity":"0","Pleasantness":"0","Race":"Black","Gender":"M","Compounds":"4","Familiarity":"0","Subject":"3","Age":"48"},{"Dilution":"1/1,000","Ethnicity":"Non-Hispanic","Intensity":"0","Pleasantness":"0","Race":"Black","Gender":"M","Compounds":"8","Familiarity":"0","Subject":"3","Age":"48"},{"Dilution":"1/1,000","Ethnicity":"Non-Hispanic","Intensity":"0","Pleasantness":"0","Race":"Black","Gender":"M","Compounds":"8","Familiarity":"0","Subject":"3","Age":"48"},{"Dilution":"1/1,000","Ethnicity":"Non-Hispanic","Intensity":"0","Pleasantness":"0","Race":"Black","Gender":"M","Compounds":"8","Familiarity":"0","Subject":"3","Age":"48"},{"Dilution":"1/1,000","Ethnicity":"Non-Hispanic","Intensity":"80","Pleasantness":"40","Race":"Black","Gender":"M","Compounds":"12","Familiarity":"90","Subject":"3","Age":"48"},{"Dilution":"1/1,000","Ethnicity":"Non-Hispanic","Intensity":"70","Pleasantness":"20","Race":"Black","Gender":"M","Compounds":"14","Familiarity":"90","Subject":"3","Age":"48"},{"Dilution":"1/1,000","Ethnicity":"Non-Hispanic","Intensity":"70","Pleasantness":"70","Race":"Black","Gender":"M","Compounds":"3","Familiarity":"70","Subject":"3","Age":"48"},{"Dilution":"1/1,000","Ethnicity":"Non-Hispanic","Intensity":"90","Pleasantness":"15","Race":"Black","Gender":"M","Compounds":"15","Familiarity":"90","Subject":"3","Age":"48"},{"Dilution":"1/1,000","Ethnicity":"Non-Hispanic","Intensity":"15","Pleasantness":"65","Race":"Black","Gender":"M","Compounds":"12","Familiarity":"0","Subject":"3","Age":"48"},{"Dilution":"1/1,000","Ethnicity":"Non-Hispanic","Intensity":"0","Pleasantness":"0","Race":"Black","Gender":"M","Compounds":"8","Familiarity":"0","Subject":"3","Age":"48"},{"Dilution":"1/1,000","Ethnicity":"Non-Hispanic","Intensity":"0","Pleasantness":"0","Race":"Black","Gender":"M","Compounds":"12","Familiarity":"0","Subject":"3","Age":"48"},{"Dilution":"1/1,000","Ethnicity":"Non-Hispanic","Intensity":"70","Pleasantness":"20","Race":"Black","Gender":"M","Compounds":"4","Familiarity":"90","Subject":"3","Age":"48"},{"Dilution":"1/1,000","Ethnicity":"Non-Hispanic","Intensity":"65","Pleasantness":"70","Race":"Black","Gender":"M","Compounds":"6","Familiarity":"70","Subject":"3","Age":"48"},{"Dilution":"1/1,000","Ethnicity":"Non-Hispanic","Intensity":"5","Pleasantness":"30","Race":"Black","Gender":"M","Compounds":"8","Familiarity":"55","Subject":"3","Age":"48"},{"Dilution":"1/1,000","Ethnicity":"Non-Hispanic","Intensity":"0","Pleasantness":"0","Race":"Black","Gender":"M","Compounds":"1","Familiarity":"0","Subject":"3","Age":"48"},{"Dilution":"1/1,000","Ethnicity":"Non-Hispanic","Intensity":"5","Pleasantness":"60","Race":"Black","Gender":"M","Compounds":"1","Familiarity":"65","Subject":"3","Age":"48"},{"Dilution":"1/1,000","Ethnicity":"Non-Hispanic","Intensity":"70","Pleasantness":"65","Race":"Black","Gender":"M","Compounds":"6","Familiarity":"65","Subject":"3","Age":"48"},{"Dilution":"1/1,000","Ethnicity":"Non-Hispanic","Intensity":"0","Pleasantness":"0","Race":"Black","Gender":"M","Compounds":"8","Familiarity":"0","Subject":"3","Age":"48"},{"Dilution":"1/1,000","Ethnicity":"Non-Hispanic","Intensity":"0","Pleasantness":"0","Race":"Black","Gender":"M","Compounds":"8","Familiarity":"0","Subject":"3","Age":"48"},{"Dilution":"1/1,000","Ethnicity":"Non-Hispanic","Intensity":"75","Pleasantness":"75","Race":"Black","Gender":"M","Compounds":"8","Familiarity":"75","Subject":"3","Age":"48"},{"Dilution":"1/1,000","Ethnicity":"Non-Hispanic","Intensity":"80","Pleasantness":"85","Race":"Black","Gender":"M","Compounds":"6","Familiarity":"80","Subject":"3","Age":"48"},{"Dilution":"1/1,000","Ethnicity":"Non-Hispanic","Intensity":"0","Pleasantness":"0","Race":"Black","Gender":"M","Compounds":"1","Familiarity":"0","Subject":"3","Age":"48"},{"Dilution":"1/1,000","Ethnicity":"Non-Hispanic","Intensity":"0","Pleasantness":"75","Race":"Black","Gender":"M","Compounds":"8","Familiarity":"75","Subject":"3","Age":"48"},{"Dilution":"1/1,000","Ethnicity":"Non-Hispanic","Intensity":"0","Pleasantness":"0","Race":"Black","Gender":"M","Compounds":"12","Familiarity":"0","Subject":"3","Age":"48"},{"Dilution":"1/1,000","Ethnicity":"Non-Hispanic","Intensity":"20","Pleasantness":"55","Race":"Black","Gender":"M","Compounds":"15","Familiarity":"65","Subject":"3","Age":"48"},{"Dilution":"1/1,000","Ethnicity":"Non-Hispanic","Intensity":"20","Pleasantness":"25","Race":"Black","Gender":"M","Compounds":"6","Familiarity":"25","Subject":"3","Age":"48"},{"Dilution":"1/1,000","Ethnicity":"Non-Hispanic","Intensity":"5","Pleasantness":"65","Race":"Black","Gender":"M","Compounds":"10","Familiarity":"10","Subject":"3","Age":"48"},{"Dilution":"1/1,000","Ethnicity":"Non-Hispanic","Intensity":"60","Pleasantness":"60","Race":"Black","Gender":"M","Compounds":"4","Familiarity":"60","Subject":"3","Age":"48"},{"Dilution":"1/1,000","Ethnicity":"Non-Hispanic","Intensity":"0","Pleasantness":"0","Race":"Black","Gender":"M","Compounds":"15","Familiarity":"0","Subject":"3","Age":"48"},{"Dilution":"1/1,000","Ethnicity":"Non-Hispanic","Intensity":"0","Pleasantness":"0","Race":"Black","Gender":"M","Compounds":"6","Familiarity":"0","Subject":"3","Age":"48"},{"Dilution":"1/1,000","Ethnicity":"Non-Hispanic","Intensity":"75","Pleasantness":"85","Race":"Black","Gender":"M","Compounds":"10","Familiarity":"85","Subject":"3","Age":"48"},{"Dilution":"1/1,000","Ethnicity":"Non-Hispanic","Intensity":"60","Pleasantness":"70","Race":"Black","Gender":"M","Compounds":"13","Familiarity":"75","Subject":"3","Age":"48"},{"Dilution":"1/1,000","Ethnicity":"Non-Hispanic","Intensity":"0","Pleasantness":"0","Race":"Black","Gender":"M","Compounds":"6","Familiarity":"0","Subject":"3","Age":"48"},{"Dilution":"1/1,000","Ethnicity":"Non-Hispanic","Intensity":"0","Pleasantness":"0","Race":"Black","Gender":"M","Compounds":"16","Familiarity":"0","Subject":"3","Age":"48"},{"Dilution":"1/1,000","Ethnicity":"Non-Hispanic","Intensity":"0","Pleasantness":"0","Race":"Black","Gender":"M","Compounds":"8","Familiarity":"0","Subject":"3","Age":"48"},{"Dilution":"1/1,000","Ethnicity":"Non-Hispanic","Intensity":"0","Pleasantness":"0","Race":"Black","Gender":"M","Compounds":"13","Familiarity":"0","Subject":"3","Age":"48"},{"Dilution":"1/1,000","Ethnicity":"Non-Hispanic","Intensity":"0","Pleasantness":"0","Race":"Black","Gender":"M","Compounds":"13","Familiarity":"0","Subject":"3","Age":"48"},{"Dilution":"1/1,000","Ethnicity":"Non-Hispanic","Intensity":"0","Pleasantness":"0","Race":"Black","Gender":"M","Compounds":"8","Familiarity":"0","Subject":"3","Age":"48"},{"Dilution":"1/1,000","Ethnicity":"Non-Hispanic","Intensity":"0","Pleasantness":"0","Race":"Black","Gender":"M","Compounds":"9","Familiarity":"0","Subject":"3","Age":"48"},{"Dilution":"1/1,000","Ethnicity":"Non-Hispanic","Intensity":"85","Pleasantness":"15","Race":"Black","Gender":"M","Compounds":"13","Familiarity":"75","Subject":"3","Age":"48"},{"Dilution":"1/1,000","Ethnicity":"Non-Hispanic","Intensity":"0","Pleasantness":"85","Race":"Black","Gender":"M","Compounds":"9","Familiarity":"65","Subject":"3","Age":"48"},{"Dilution":"1/1,000","Ethnicity":"Non-Hispanic","Intensity":"0","Pleasantness":"0","Race":"Black","Gender":"M","Compounds":"13","Familiarity":"0","Subject":"3","Age":"48"},{"Dilution":"1/1,000","Ethnicity":"Non-Hispanic","Intensity":"0","Pleasantness":"0","Race":"Black","Gender":"M","Compounds":"13","Familiarity":"0","Subject":"3","Age":"48"},{"Dilution":"1/1,000","Ethnicity":"Non-Hispanic","Intensity":"70","Pleasantness":"65","Race":"Black","Gender":"M","Compounds":"9","Familiarity":"65","Subject":"3","Age":"48"},{"Dilution":"1/1,000","Ethnicity":"Non-Hispanic","Intensity":"25","Pleasantness":"95","Race":"Black","Gender":"M","Compounds":"11","Familiarity":"85","Subject":"3","Age":"48"},{"Dilution":"1/1,000","Ethnicity":"Non-Hispanic","Intensity":"70","Pleasantness":"65","Race":"Black","Gender":"M","Compounds":"9","Familiarity":"65","Subject":"3","Age":"48"},{"Dilution":"1/1,000","Ethnicity":"Non-Hispanic","Intensity":"0","Pleasantness":"0","Race":"Black","Gender":"M","Compounds":"9","Familiarity":"0","Subject":"3","Age":"48"},{"Dilution":"1/1,000","Ethnicity":"Non-Hispanic","Intensity":"70","Pleasantness":"65","Race":"Black","Gender":"M","Compounds":"9","Familiarity":"30","Subject":"3","Age":"48"},{"Dilution":"1/1,000","Ethnicity":"Non-Hispanic","Intensity":"70","Pleasantness":"60","Race":"Black","Gender":"M","Compounds":"11","Familiarity":"65","Subject":"3","Age":"48"},{"Dilution":"1/1,000","Ethnicity":"Non-Hispanic","Intensity":"35","Pleasantness":"75","Race":"Black","Gender":"M","Compounds":"16","Familiarity":"60","Subject":"3","Age":"48"},{"Dilution":"1/1,000","Ethnicity":"Non-Hispanic","Intensity":"60","Pleasantness":"20","Race":"Black","Gender":"M","Compounds":"3","Familiarity":"0","Subject":"3","Age":"48"},{"Dilution":"1/1,000","Ethnicity":"Non-Hispanic","Intensity":"65","Pleasantness":"70","Race":"Black","Gender":"M","Compounds":"11","Familiarity":"70","Subject":"3","Age":"48"},{"Dilution":"1/1,000","Ethnicity":"Non-Hispanic","Intensity":"0","Pleasantness":"0","Race":"Black","Gender":"M","Compounds":"11","Familiarity":"0","Subject":"3","Age":"48"},{"Dilution":"1/1,000","Ethnicity":"Non-Hispanic","Intensity":"30","Pleasantness":"25","Race":"Black","Gender":"M","Compounds":"5","Familiarity":"30","Subject":"3","Age":"48"},{"Dilution":"1/1,000","Ethnicity":"Non-Hispanic","Intensity":"15","Pleasantness":"85","Race":"Black","Gender":"M","Compounds":"11","Familiarity":"60","Subject":"3","Age":"48"},{"Dilution":"1/1,000","Ethnicity":"Non-Hispanic","Intensity":"0","Pleasantness":"0","Race":"Black","Gender":"M","Compounds":"11","Familiarity":"0","Subject":"3","Age":"48"},{"Dilution":"1/1,000","Ethnicity":"Non-Hispanic","Intensity":"65","Pleasantness":"60","Race":"Black","Gender":"M","Compounds":"9","Familiarity":"65","Subject":"3","Age":"48"},{"Dilution":"1/1,000","Ethnicity":"Non-Hispanic","Intensity":"10","Pleasantness":"70","Race":"Black","Gender":"M","Compounds":"9","Familiarity":"0","Subject":"3","Age":"48"},{"Dilution":"1/1,000","Ethnicity":"Non-Hispanic","Intensity":"0","Pleasantness":"0","Race":"Black","Gender":"M","Compounds":"9","Familiarity":"0","Subject":"3","Age":"48"},{"Dilution":"1/1,000","Ethnicity":"Non-Hispanic","Intensity":"20","Pleasantness":"20","Race":"Black","Gender":"M","Compounds":"9","Familiarity":"10","Subject":"3","Age":"48"},{"Dilution":"1/1,000","Ethnicity":"Non-Hispanic","Intensity":"0","Pleasantness":"0","Race":"Black","Gender":"M","Compounds":"9","Familiarity":"0","Subject":"3","Age":"48"},{"Dilution":"1/1,000","Ethnicity":"Non-Hispanic","Intensity":"65","Pleasantness":"60","Race":"Black","Gender":"M","Compounds":"7","Familiarity":"0","Subject":"3","Age":"48"},{"Dilution":"1/1,000","Ethnicity":"Non-Hispanic","Intensity":"85","Pleasantness":"65","Race":"Black","Gender":"M","Compounds":"11","Familiarity":"75","Subject":"3","Age":"48"},{"Dilution":"1/1,000","Ethnicity":"Non-Hispanic","Intensity":"95","Pleasantness":"90","Race":"Black","Gender":"M","Compounds":"11","Familiarity":"75","Subject":"3","Age":"48"},{"Dilution":"1/1,000","Ethnicity":"Non-Hispanic","Intensity":"80","Pleasantness":"60","Race":"Black","Gender":"M","Compounds":"12","Familiarity":"75","Subject":"3","Age":"48"},{"Dilution":"1/1,000","Ethnicity":"Non-Hispanic","Intensity":"70","Pleasantness":"75","Race":"Black","Gender":"M","Compounds":"8","Familiarity":"80","Subject":"3","Age":"48"},{"Dilution":"1/1,000","Ethnicity":"Non-Hispanic","Intensity":"5","Pleasantness":"75","Race":"Black","Gender":"M","Compounds":"6","Familiarity":"15","Subject":"3","Age":"48"},{"Dilution":"1/1,000","Ethnicity":"Non-Hispanic","Intensity":"40","Pleasantness":"65","Race":"Black","Gender":"M","Compounds":"8","Familiarity":"55","Subject":"3","Age":"48"},{"Dilution":"1/1,000","Ethnicity":"Non-Hispanic","Intensity":"70","Pleasantness":"75","Race":"Black","Gender":"M","Compounds":"8","Familiarity":"70","Subject":"3","Age":"48"},{"Dilution":"1/1,000","Ethnicity":"Non-Hispanic","Intensity":"60","Pleasantness":"30","Race":"Black","Gender":"M","Compounds":"10","Familiarity":"35","Subject":"3","Age":"48"},{"Dilution":"1/1,000","Ethnicity":"Non-Hispanic","Intensity":"90","Pleasantness":"20","Race":"Black","Gender":"M","Compounds":"8","Familiarity":"100","Subject":"3","Age":"48"},{"Dilution":"1/1,000","Ethnicity":"Non-Hispanic","Intensity":"85","Pleasantness":"65","Race":"Black","Gender":"M","Compounds":"8","Familiarity":"80","Subject":"3","Age":"48"},{"Dilution":"1/1,000","Ethnicity":"Non-Hispanic","Intensity":"35","Pleasantness":"40","Race":"Black","Gender":"M","Compounds":"4","Familiarity":"20","Subject":"3","Age":"48"},{"Dilution":"1/1,000","Ethnicity":"Non-Hispanic","Intensity":"0","Pleasantness":"10","Race":"Black","Gender":"M","Compounds":"8","Familiarity":"5","Subject":"3","Age":"48"},{"Dilution":"1/1,000","Ethnicity":"Non-Hispanic","Intensity":"0","Pleasantness":"0","Race":"Black","Gender":"M","Compounds":"4","Familiarity":"0","Subject":"3","Age":"48"},{"Dilution":"1/1,000","Ethnicity":"Non-Hispanic","Intensity":"30","Pleasantness":"40","Race":"Black","Gender":"M","Compounds":"10","Familiarity":"65","Subject":"3","Age":"48"},{"Dilution":"1/1,000","Ethnicity":"Non-Hispanic","Intensity":"0","Pleasantness":"0","Race":"Black","Gender":"M","Compounds":"4","Familiarity":"0","Subject":"3","Age":"48"},{"Dilution":"1/1,000","Ethnicity":"Non-Hispanic","Intensity":"0","Pleasantness":"0","Race":"Black","Gender":"M","Compounds":"7","Familiarity":"0","Subject":"3","Age":"48"},{"Dilution":"1/1,000","Ethnicity":"Non-Hispanic","Intensity":"0","Pleasantness":"0","Race":"Black","Gender":"M","Compounds":"15","Familiarity":"0","Subject":"3","Age":"48"},{"Dilution":"1/1,000","Ethnicity":"Non-Hispanic","Intensity":"0","Pleasantness":"0","Race":"Black","Gender":"M","Compounds":"4","Familiarity":"0","Subject":"3","Age":"48"},{"Dilution":"1/1,000","Ethnicity":"Non-Hispanic","Intensity":"60","Pleasantness":"80","Race":"Black","Gender":"M","Compounds":"15","Familiarity":"65","Subject":"3","Age":"48"},{"Dilution":"1/1,000","Ethnicity":"Non-Hispanic","Intensity":"100","Pleasantness":"20","Race":"Black","Gender":"M","Compounds":"11","Familiarity":"100","Subject":"3","Age":"48"},{"Dilution":"1/1,000","Ethnicity":"Non-Hispanic","Intensity":"75","Pleasantness":"15","Race":"Black","Gender":"M","Compounds":"14","Familiarity":"65","Subject":"3","Age":"48"},{"Dilution":"1/1,000","Ethnicity":"Non-Hispanic","Intensity":"40","Pleasantness":"30","Race":"Black","Gender":"M","Compounds":"15","Familiarity":"90","Subject":"3","Age":"48"},{"Dilution":"1/1,000","Ethnicity":"Non-Hispanic","Intensity":"5","Pleasantness":"30","Race":"Black","Gender":"M","Compounds":"6","Familiarity":"20","Subject":"3","Age":"48"},{"Dilution":"1/1,000","Ethnicity":"Non-Hispanic","Intensity":"80","Pleasantness":"5","Race":"Black","Gender":"M","Compounds":"15","Familiarity":"90","Subject":"3","Age":"48"},{"Dilution":"1/1,000","Ethnicity":"Non-Hispanic","Intensity":"0","Pleasantness":"0","Race":"Black","Gender":"M","Compounds":"5","Familiarity":"0","Subject":"3","Age":"48"},{"Dilution":"1/1,000","Ethnicity":"Non-Hispanic","Intensity":"80","Pleasantness":"85","Race":"Black","Gender":"M","Compounds":"9","Familiarity":"75","Subject":"3","Age":"48"},{"Dilution":"1/1,000","Ethnicity":"Non-Hispanic","Intensity":"65","Pleasantness":"65","Race":"Black","Gender":"M","Compounds":"9","Familiarity":"25","Subject":"3","Age":"48"},{"Dilution":"1/1,000","Ethnicity":"Non-Hispanic","Intensity":"10","Pleasantness":"65","Race":"Black","Gender":"M","Compounds":"16","Familiarity":"85","Subject":"3","Age":"48"},{"Dilution":"1/1,000","Ethnicity":"Non-Hispanic","Intensity":"0","Pleasantness":"0","Race":"Black","Gender":"M","Compounds":"8","Familiarity":"0","Subject":"3","Age":"48"},{"Dilution":"1/1,000","Ethnicity":"Non-Hispanic","Intensity":"0","Pleasantness":"0","Race":"Black","Gender":"M","Compounds":"8","Familiarity":"0","Subject":"3","Age":"48"},{"Dilution":"1/1,000","Ethnicity":"Non-Hispanic","Intensity":"70","Pleasantness":"75","Race":"Black","Gender":"M","Compounds":"8","Familiarity":"85","Subject":"3","Age":"48"},{"Dilution":"1/1,000","Ethnicity":"Non-Hispanic","Intensity":"60","Pleasantness":"20","Race":"Black","Gender":"M","Compounds":"4","Familiarity":"60","Subject":"3","Age":"48"},{"Dilution":"1/1,000","Ethnicity":"Non-Hispanic","Intensity":"75","Pleasantness":"85","Race":"Black","Gender":"M","Compounds":"8","Familiarity":"80","Subject":"3","Age":"48"},{"Dilution":"1/1,000","Ethnicity":"Non-Hispanic","Intensity":"0","Pleasantness":"0","Race":"Black","Gender":"M","Compounds":"4","Familiarity":"0","Subject":"3","Age":"48"},{"Dilution":"1/1,000","Ethnicity":"Non-Hispanic","Intensity":"0","Pleasantness":"0","Race":"Black","Gender":"M","Compounds":"6","Familiarity":"0","Subject":"3","Age":"48"},{"Dilution":"1/1,000","Ethnicity":"Non-Hispanic","Intensity":"0","Pleasantness":"0","Race":"Black","Gender":"M","Compounds":"8","Familiarity":"0","Subject":"3","Age":"48"},{"Dilution":"1/1,000","Ethnicity":"Non-Hispanic","Intensity":"60","Pleasantness":"40","Race":"Black","Gender":"M","Compounds":"15","Familiarity":"60","Subject":"3","Age":"48"},{"Dilution":"1/1,000","Ethnicity":"Non-Hispanic","Intensity":"0","Pleasantness":"0","Race":"Black","Gender":"M","Compounds":"3","Familiarity":"0","Subject":"3","Age":"48"},{"Dilution":"1/1,000","Ethnicity":"Non-Hispanic","Intensity":"20","Pleasantness":"80","Race":"Black","Gender":"M","Compounds":"15","Familiarity":"65","Subject":"3","Age":"48"},{"Dilution":"1/1,000","Ethnicity":"Non-Hispanic","Intensity":"0","Pleasantness":"40","Race":"Black","Gender":"M","Compounds":"4","Familiarity":"55","Subject":"3","Age":"48"},{"Dilution":"1/1,000","Ethnicity":"Non-Hispanic","Intensity":"0","Pleasantness":"0","Race":"Black","Gender":"M","Compounds":"15","Familiarity":"0","Subject":"3","Age":"48"},{"Dilution":"1/1,000","Ethnicity":"Non-Hispanic","Intensity":"70","Pleasantness":"40","Race":"Black","Gender":"M","Compounds":"14","Familiarity":"65","Subject":"3","Age":"48"},{"Dilution":"1/1,000","Ethnicity":"Non-Hispanic","Intensity":"30","Pleasantness":"60","Race":"Black","Gender":"M","Compounds":"9","Familiarity":"65","Subject":"3","Age":"48"},{"Dilution":"1/1,000","Ethnicity":"Non-Hispanic","Intensity":"70","Pleasantness":"75","Race":"Black","Gender":"M","Compounds":"16","Familiarity":"70","Subject":"3","Age":"48"},{"Dilution":"1/1,000","Ethnicity":"Non-Hispanic","Intensity":"0","Pleasantness":"0","Race":"Black","Gender":"M","Compounds":"8","Familiarity":"0","Subject":"3","Age":"48"},{"Dilution":"1/1,000","Ethnicity":"Non-Hispanic","Intensity":"80","Pleasantness":"80","Race":"Black","Gender":"M","Compounds":"3","Familiarity":"80","Subject":"3","Age":"48"},{"Dilution":"1/1,000","Ethnicity":"Non-Hispanic","Intensity":"80","Pleasantness":"15","Race":"Black","Gender":"M","Compounds":"14","Familiarity":"10","Subject":"3","Age":"48"},{"Dilution":"1/1,000","Ethnicity":"Non-Hispanic","Intensity":"80","Pleasantness":"0","Race":"Black","Gender":"M","Compounds":"14","Familiarity":"65","Subject":"3","Age":"48"},{"Dilution":"1/1,000","Ethnicity":"Non-Hispanic","Intensity":"55","Pleasantness":"25","Race":"Black","Gender":"M","Compounds":"15","Familiarity":"75","Subject":"3","Age":"48"},{"Dilution":"1/1,000","Ethnicity":"Non-Hispanic","Intensity":"0","Pleasantness":"0","Race":"Black","Gender":"M","Compounds":"3","Familiarity":"0","Subject":"3","Age":"48"},{"Dilution":"1/1,000","Ethnicity":"Non-Hispanic","Intensity":"65","Pleasantness":"25","Race":"Black","Gender":"M","Compounds":"14","Familiarity":"70","Subject":"3","Age":"48"},{"Dilution":"1/1,000","Ethnicity":"Non-Hispanic","Intensity":"0","Pleasantness":"0","Race":"Black","Gender":"M","Compounds":"6","Familiarity":"0","Subject":"3","Age":"48"},{"Dilution":"1/1,000","Ethnicity":"Non-Hispanic","Intensity":"80","Pleasantness":"95","Race":"Black","Gender":"M","Compounds":"8","Familiarity":"70","Subject":"3","Age":"48"},{"Dilution":"1/1,000","Ethnicity":"Non-Hispanic","Intensity":"85","Pleasantness":"10","Race":"Black","Gender":"M","Compounds":"14","Familiarity":"15","Subject":"3","Age":"48"},{"Dilution":"1/1,000","Ethnicity":"Non-Hispanic","Intensity":"0","Pleasantness":"0","Race":"Black","Gender":"M","Compounds":"3","Familiarity":"0","Subject":"3","Age":"48"},{"Dilution":"1/1,000","Ethnicity":"Non-Hispanic","Intensity":"75","Pleasantness":"60","Race":"Black","Gender":"M","Compounds":"14","Familiarity":"100","Subject":"3","Age":"48"},{"Dilution":"1/1,000","Ethnicity":"Non-Hispanic","Intensity":"80","Pleasantness":"5","Race":"Black","Gender":"M","Compounds":"3","Familiarity":"80","Subject":"3","Age":"48"},{"Dilution":"1/1,000","Ethnicity":"Non-Hispanic","Intensity":"75","Pleasantness":"65","Race":"Black","Gender":"M","Compounds":"6","Familiarity":"80","Subject":"3","Age":"48"},{"Dilution":"1/1,000","Ethnicity":"Non-Hispanic","Intensity":"25","Pleasantness":"90","Race":"Black","Gender":"M","Compounds":"9","Familiarity":"75","Subject":"3","Age":"48"},{"Dilution":"1/1,000","Ethnicity":"Non-Hispanic","Intensity":"20","Pleasantness":"80","Race":"Black","Gender":"M","Compounds":"8","Familiarity":"100","Subject":"3","Age":"48"},{"Dilution":"1/1,000","Ethnicity":"Non-Hispanic","Intensity":"70","Pleasantness":"30","Race":"Black","Gender":"M","Compounds":"8","Familiarity":"75","Subject":"3","Age":"48"},{"Dilution":"1/1,000","Ethnicity":"Non-Hispanic","Intensity":"0","Pleasantness":"0","Race":"Black","Gender":"M","Compounds":"13","Familiarity":"0","Subject":"3","Age":"48"},{"Dilution":"1/1,000","Ethnicity":"Non-Hispanic","Intensity":"0","Pleasantness":"0","Race":"Black","Gender":"M","Compounds":"3","Familiarity":"0","Subject":"3","Age":"48"},{"Dilution":"1/1,000","Ethnicity":"Non-Hispanic","Intensity":"75","Pleasantness":"40","Race":"Black","Gender":"M","Compounds":"8","Familiarity":"80","Subject":"3","Age":"48"},{"Dilution":"1/1,000","Ethnicity":"Non-Hispanic","Intensity":"25","Pleasantness":"75","Race":"Black","Gender":"M","Compounds":"8","Familiarity":"80","Subject":"3","Age":"48"},{"Dilution":"1/1,000","Ethnicity":"Non-Hispanic","Intensity":"80","Pleasantness":"75","Race":"Black","Gender":"M","Compounds":"14","Familiarity":"80","Subject":"3","Age":"48"},{"Dilution":"1/1,000","Ethnicity":"Non-Hispanic","Intensity":"85","Pleasantness":"10","Race":"Black","Gender":"M","Compounds":"14","Familiarity":"15","Subject":"3","Age":"48"},{"Dilution":"1/1,000","Ethnicity":"Non-Hispanic","Intensity":"0","Pleasantness":"35","Race":"Black","Gender":"M","Compounds":"8","Familiarity":"25","Subject":"3","Age":"48"},{"Dilution":"1/1,000","Ethnicity":"Non-Hispanic","Intensity":"80","Pleasantness":"85","Race":"Black","Gender":"M","Compounds":"15","Familiarity":"85","Subject":"3","Age":"48"},{"Dilution":"1/1,000","Ethnicity":"Non-Hispanic","Intensity":"85","Pleasantness":"95","Race":"Black","Gender":"M","Compounds":"8","Familiarity":"75","Subject":"3","Age":"48"},{"Dilution":"1/1,000","Ethnicity":"Non-Hispanic","Intensity":"0","Pleasantness":"0","Race":"Black","Gender":"M","Compounds":"16","Familiarity":"0","Subject":"3","Age":"48"},{"Dilution":"1/1,000","Ethnicity":"Non-Hispanic","Intensity":"0","Pleasantness":"40","Race":"Black","Gender":"M","Compounds":"9","Familiarity":"25","Subject":"3","Age":"48"},{"Dilution":"1/1,000","Ethnicity":"Non-Hispanic","Intensity":"0","Pleasantness":"0","Race":"Black","Gender":"M","Compounds":"16","Familiarity":"0","Subject":"3","Age":"48"},{"Dilution":"1/1,000","Ethnicity":"Non-Hispanic","Intensity":"0","Pleasantness":"0","Race":"Black","Gender":"M","Compounds":"3","Familiarity":"0","Subject":"3","Age":"48"},{"Dilution":"1/1,000","Ethnicity":"Non-Hispanic","Intensity":"65","Pleasantness":"60","Race":"Black","Gender":"M","Compounds":"8","Familiarity":"60","Subject":"3","Age":"48"},{"Dilution":"1/1,000","Ethnicity":"Non-Hispanic","Intensity":"25","Pleasantness":"65","Race":"Black","Gender":"M","Compounds":"3","Familiarity":"60","Subject":"3","Age":"48"},{"Dilution":"1/1,000","Ethnicity":"Non-Hispanic","Intensity":"0","Pleasantness":"75","Race":"Black","Gender":"M","Compounds":"3","Familiarity":"70","Subject":"3","Age":"48"},{"Dilution":"1/1,000","Ethnicity":"Non-Hispanic","Intensity":"70","Pleasantness":"20","Race":"Black","Gender":"M","Compounds":"7","Familiarity":"70","Subject":"3","Age":"48"},{"Dilution":"1/1,000","Ethnicity":"Non-Hispanic","Intensity":"0","Pleasantness":"0","Race":"Black","Gender":"M","Compounds":"3","Familiarity":"0","Subject":"3","Age":"48"},{"Dilution":"1/1,000","Ethnicity":"Non-Hispanic","Intensity":"70","Pleasantness":"75","Race":"Black","Gender":"M","Compounds":"15","Familiarity":"75","Subject":"3","Age":"48"},{"Dilution":"1/1,000","Ethnicity":"Non-Hispanic","Intensity":"85","Pleasantness":"20","Race":"Black","Gender":"M","Compounds":"14","Familiarity":"80","Subject":"3","Age":"48"},{"Dilution":"1/1,000","Ethnicity":"Non-Hispanic","Intensity":"10","Pleasantness":"40","Race":"Black","Gender":"M","Compounds":"15","Familiarity":"65","Subject":"3","Age":"48"},{"Dilution":"1/1,000","Ethnicity":"Non-Hispanic","Intensity":"100","Pleasantness":"0","Race":"Black","Gender":"M","Compounds":"15","Familiarity":"20","Subject":"3","Age":"48"},{"Dilution":"1/1,000","Ethnicity":"Non-Hispanic","Intensity":"20","Pleasantness":"15","Race":"Black","Gender":"M","Compounds":"11","Familiarity":"80","Subject":"3","Age":"48"},{"Dilution":"1/1,000","Ethnicity":"Non-Hispanic","Intensity":"65","Pleasantness":"5","Race":"Black","Gender":"M","Compounds":"16","Familiarity":"25","Subject":"3","Age":"48"},{"Dilution":"1/1,000","Ethnicity":"Non-Hispanic","Intensity":"10","Pleasantness":"80","Race":"Black","Gender":"M","Compounds":"15","Familiarity":"85","Subject":"3","Age":"48"},{"Dilution":"1/1,000","Ethnicity":"Non-Hispanic","Intensity":"0","Pleasantness":"0","Race":"Black","Gender":"M","Compounds":"4","Familiarity":"0","Subject":"3","Age":"48"},{"Dilution":"1/1,000","Ethnicity":"Non-Hispanic","Intensity":"20","Pleasantness":"45","Race":"Black","Gender":"M","Compounds":"8","Familiarity":"30","Subject":"3","Age":"48"},{"Dilution":"1/1,000","Ethnicity":"Non-Hispanic","Intensity":"60","Pleasantness":"55","Race":"Black","Gender":"M","Compounds":"6","Familiarity":"35","Subject":"3","Age":"48"},{"Dilution":"1/1,000","Ethnicity":"Non-Hispanic","Intensity":"0","Pleasantness":"0","Race":"Black","Gender":"M","Compounds":"8","Familiarity":"0","Subject":"3","Age":"48"},{"Dilution":"1/1,000","Ethnicity":"Non-Hispanic","Intensity":"15","Pleasantness":"15","Race":"Black","Gender":"M","Compounds":"15","Familiarity":"10","Subject":"3","Age":"48"},{"Dilution":"1/1,000","Ethnicity":"Non-Hispanic","Intensity":"80","Pleasantness":"75","Race":"Black","Gender":"M","Compounds":"3","Familiarity":"70","Subject":"3","Age":"48"},{"Dilution":"1/1,000","Ethnicity":"Non-Hispanic","Intensity":"0","Pleasantness":"0","Race":"Black","Gender":"M","Compounds":"6","Familiarity":"0","Subject":"3","Age":"48"},{"Dilution":"1/1,000","Ethnicity":"Non-Hispanic","Intensity":"70","Pleasantness":"85","Race":"Black","Gender":"M","Compounds":"8","Familiarity":"70","Subject":"3","Age":"48"},{"Dilution":"1/1,000","Ethnicity":"Non-Hispanic","Intensity":"10","Pleasantness":"15","Race":"Black","Gender":"M","Compounds":"12","Familiarity":"70","Subject":"3","Age":"48"},{"Dilution":"1/1,000","Ethnicity":"Non-Hispanic","Intensity":"60","Pleasantness":"60","Race":"Black","Gender":"M","Compounds":"3","Familiarity":"65","Subject":"3","Age":"48"},{"Dilution":"1/1,000","Ethnicity":"Non-Hispanic","Intensity":"20","Pleasantness":"80","Race":"Black","Gender":"M","Compounds":"8","Familiarity":"75","Subject":"3","Age":"48"},{"Dilution":"1/1,000","Ethnicity":"Non-Hispanic","Intensity":"90","Pleasantness":"0","Race":"Black","Gender":"M","Compounds":"14","Familiarity":"15","Subject":"3","Age":"48"},{"Dilution":"1/1,000","Ethnicity":"Non-Hispanic","Intensity":"65","Pleasantness":"20","Race":"Black","Gender":"M","Compounds":"3","Familiarity":"100","Subject":"3","Age":"48"},{"Dilution":"1/1,000","Ethnicity":"Non-Hispanic","Intensity":"0","Pleasantness":"0","Race":"Black","Gender":"M","Compounds":"9","Familiarity":"0","Subject":"3","Age":"48"},{"Dilution":"1/1,000","Ethnicity":"Non-Hispanic","Intensity":"0","Pleasantness":"0","Race":"Black","Gender":"M","Compounds":"6","Familiarity":"0","Subject":"3","Age":"48"},{"Dilution":"1/1,000","Ethnicity":"Non-Hispanic","Intensity":"15","Pleasantness":"70","Race":"Black","Gender":"M","Compounds":"8","Familiarity":"55","Subject":"3","Age":"48"},{"Dilution":"1/1,000","Ethnicity":"Non-Hispanic","Intensity":"0","Pleasantness":"0","Race":"Black","Gender":"M","Compounds":"16","Familiarity":"0","Subject":"3","Age":"48"},{"Dilution":"1/1,000","Ethnicity":"Non-Hispanic","Intensity":"0","Pleasantness":"60","Race":"Black","Gender":"M","Compounds":"9","Familiarity":"20","Subject":"3","Age":"48"},{"Dilution":"1/1,000","Ethnicity":"Non-Hispanic","Intensity":"0","Pleasantness":"0","Race":"Black","Gender":"M","Compounds":"6","Familiarity":"0","Subject":"3","Age":"48"},{"Dilution":"1/1,000","Ethnicity":"Non-Hispanic","Intensity":"0","Pleasantness":"75","Race":"Black","Gender":"M","Compounds":"9","Familiarity":"30","Subject":"3","Age":"48"},{"Dilution":"1/1,000","Ethnicity":"Non-Hispanic","Intensity":"75","Pleasantness":"45","Race":"Black","Gender":"M","Compounds":"12","Familiarity":"90","Subject":"3","Age":"48"},{"Dilution":"1/1,000","Ethnicity":"Non-Hispanic","Intensity":"80","Pleasantness":"30","Race":"Black","Gender":"M","Compounds":"3","Familiarity":"75","Subject":"3","Age":"48"},{"Dilution":"1/1,000","Ethnicity":"Non-Hispanic","Intensity":"65","Pleasantness":"65","Race":"Black","Gender":"M","Compounds":"3","Familiarity":"80","Subject":"3","Age":"48"},{"Dilution":"1/1,000","Ethnicity":"Non-Hispanic","Intensity":"0","Pleasantness":"65","Race":"Black","Gender":"M","Compounds":"8","Familiarity":"35","Subject":"3","Age":"48"},{"Dilution":"1/1,000","Ethnicity":"Non-Hispanic","Intensity":"90","Pleasantness":"30","Race":"Black","Gender":"M","Compounds":"6","Familiarity":"65","Subject":"3","Age":"48"},{"Dilution":"1/1,000","Ethnicity":"Non-Hispanic","Intensity":"65","Pleasantness":"60","Race":"Black","Gender":"M","Compounds":"13","Familiarity":"75","Subject":"3","Age":"48"},{"Dilution":"1/1,000","Ethnicity":"Non-Hispanic","Intensity":"60","Pleasantness":"75","Race":"Black","Gender":"M","Compounds":"7","Familiarity":"55","Subject":"3","Age":"48"},{"Dilution":"1/1,000","Ethnicity":"Non-Hispanic","Intensity":"75","Pleasantness":"20","Race":"Black","Gender":"M","Compounds":"3","Familiarity":"75","Subject":"3","Age":"48"},{"Dilution":"1/1,000","Ethnicity":"Non-Hispanic","Intensity":"15","Pleasantness":"85","Race":"Black","Gender":"M","Compounds":"14","Familiarity":"60","Subject":"3","Age":"48"},{"Dilution":"1/1,000","Ethnicity":"Non-Hispanic","Intensity":"15","Pleasantness":"35","Race":"Black","Gender":"M","Compounds":"3","Familiarity":"60","Subject":"3","Age":"48"},{"Dilution":"1/1,000","Ethnicity":"Non-Hispanic","Intensity":"60","Pleasantness":"15","Race":"Black","Gender":"M","Compounds":"6","Familiarity":"70","Subject":"3","Age":"48"},{"Dilution":"1/1,000","Ethnicity":"Non-Hispanic","Intensity":"0","Pleasantness":"0","Race":"Black","Gender":"M","Compounds":"6","Familiarity":"0","Subject":"3","Age":"48"},{"Dilution":"1/1,000","Ethnicity":"Non-Hispanic","Intensity":"65","Pleasantness":"80","Race":"Black","Gender":"M","Compounds":"15","Familiarity":"75","Subject":"3","Age":"48"},{"Dilution":"1/1,000","Ethnicity":"Non-Hispanic","Intensity":"0","Pleasantness":"0","Race":"Black","Gender":"M","Compounds":"15","Familiarity":"0","Subject":"3","Age":"48"},{"Dilution":"1/1,000","Ethnicity":"Non-Hispanic","Intensity":"80","Pleasantness":"15","Race":"Black","Gender":"M","Compounds":"14","Familiarity":"65","Subject":"3","Age":"48"},{"Dilution":"1/1,000","Ethnicity":"Non-Hispanic","Intensity":"0","Pleasantness":"0","Race":"Black","Gender":"M","Compounds":"14","Familiarity":"0","Subject":"3","Age":"48"},{"Dilution":"1/1,000","Ethnicity":"Non-Hispanic","Intensity":"70","Pleasantness":"55","Race":"Black","Gender":"M","Compounds":"11","Familiarity":"60","Subject":"3","Age":"48"},{"Dilution":"1/1,000","Ethnicity":"Non-Hispanic","Intensity":"65","Pleasantness":"75","Race":"Black","Gender":"M","Compounds":"3","Familiarity":"65","Subject":"3","Age":"48"},{"Dilution":"1/1,000","Ethnicity":"Non-Hispanic","Intensity":"75","Pleasantness":"85","Race":"Black","Gender":"M","Compounds":"9","Familiarity":"80","Subject":"3","Age":"48"},{"Dilution":"1/1,000","Ethnicity":"Non-Hispanic","Intensity":"35","Pleasantness":"95","Race":"Black","Gender":"M","Compounds":"7","Familiarity":"60","Subject":"3","Age":"48"},{"Dilution":"1/1,000","Ethnicity":"Non-Hispanic","Intensity":"80","Pleasantness":"10","Race":"Black","Gender":"M","Compounds":"8","Familiarity":"10","Subject":"3","Age":"48"},{"Dilution":"1/1,000","Ethnicity":"Non-Hispanic","Intensity":"70","Pleasantness":"25","Race":"Black","Gender":"M","Compounds":"8","Familiarity":"20","Subject":"3","Age":"48"},{"Dilution":"1/1,000","Ethnicity":"Non-Hispanic","Intensity":"0","Pleasantness":"0","Race":"Black","Gender":"M","Compounds":"8","Familiarity":"0","Subject":"3","Age":"48"},{"Dilution":"1/1,000","Ethnicity":"Non-Hispanic","Intensity":"0","Pleasantness":"0","Race":"Black","Gender":"M","Compounds":"8","Familiarity":"0","Subject":"3","Age":"48"},{"Dilution":"1/1,000","Ethnicity":"Non-Hispanic","Intensity":"70","Pleasantness":"85","Race":"Black","Gender":"M","Compounds":"8","Familiarity":"85","Subject":"3","Age":"48"},{"Dilution":"1/1,000","Ethnicity":"Non-Hispanic","Intensity":"85","Pleasantness":"10","Race":"Black","Gender":"M","Compounds":"15","Familiarity":"15","Subject":"3","Age":"48"},{"Dilution":"1/1,000","Ethnicity":"Non-Hispanic","Intensity":"0","Pleasantness":"0","Race":"Black","Gender":"M","Compounds":"13","Familiarity":"0","Subject":"3","Age":"48"},{"Dilution":"1/1,000","Ethnicity":"Non-Hispanic","Intensity":"20","Pleasantness":"60","Race":"Black","Gender":"M","Compounds":"4","Familiarity":"75","Subject":"3","Age":"48"},{"Dilution":"1/1,000","Ethnicity":"Non-Hispanic","Intensity":"75","Pleasantness":"60","Race":"Black","Gender":"M","Compounds":"15","Familiarity":"65","Subject":"3","Age":"48"},{"Dilution":"1/1,000","Ethnicity":"Non-Hispanic","Intensity":"20","Pleasantness":"70","Race":"Black","Gender":"M","Compounds":"8","Familiarity":"95","Subject":"3","Age":"48"},{"Dilution":"1/1,000","Ethnicity":"Non-Hispanic","Intensity":"0","Pleasantness":"0","Race":"Black","Gender":"M","Compounds":"15","Familiarity":"0","Subject":"3","Age":"48"},{"Dilution":"1/1,000","Ethnicity":"Non-Hispanic","Intensity":"0","Pleasantness":"0","Race":"Black","Gender":"M","Compounds":"15","Familiarity":"0","Subject":"3","Age":"48"},{"Dilution":"1/1,000","Ethnicity":"Non-Hispanic","Intensity":"0","Pleasantness":"0","Race":"Black","Gender":"M","Compounds":"6","Familiarity":"0","Subject":"3","Age":"48"},{"Dilution":"1/1,000","Ethnicity":"Non-Hispanic","Intensity":"0","Pleasantness":"0","Race":"Black","Gender":"M","Compounds":"15","Familiarity":"0","Subject":"3","Age":"48"},{"Dilution":"1/1,000","Ethnicity":"Non-Hispanic","Intensity":"0","Pleasantness":"0","Race":"Black","Gender":"M","Compounds":"15","Familiarity":"0","Subject":"3","Age":"48"},{"Dilution":"1/1,000","Ethnicity":"Non-Hispanic","Intensity":"0","Pleasantness":"0","Race":"Black","Gender":"M","Compounds":"15","Familiarity":"0","Subject":"3","Age":"48"},{"Dilution":"1/1,000","Ethnicity":"Non-Hispanic","Intensity":"30","Pleasantness":"30","Race":"Black","Gender":"M","Compounds":"15","Familiarity":"70","Subject":"3","Age":"48"},{"Dilution":"1/1,000","Ethnicity":"Non-Hispanic","Intensity":"65","Pleasantness":"80","Race":"Black","Gender":"M","Compounds":"6","Familiarity":"75","Subject":"3","Age":"48"},{"Dilution":"1/1,000","Ethnicity":"Non-Hispanic","Intensity":"0","Pleasantness":"0","Race":"Black","Gender":"M","Compounds":"6","Familiarity":"0","Subject":"3","Age":"48"},{"Dilution":"1/1,000","Ethnicity":"Non-Hispanic","Intensity":"80","Pleasantness":"70","Race":"Black","Gender":"M","Compounds":"3","Familiarity":"65","Subject":"3","Age":"48"},{"Dilution":"1/1,000","Ethnicity":"Non-Hispanic","Intensity":"95","Pleasantness":"0","Race":"Black","Gender":"M","Compounds":"6","Familiarity":"85","Subject":"3","Age":"48"},{"Dilution":"1/1,000","Ethnicity":"Non-Hispanic","Intensity":"90","Pleasantness":"5","Race":"Black","Gender":"M","Compounds":"3","Familiarity":"90","Subject":"3","Age":"48"},{"Dilution":"1/1,000","Ethnicity":"Non-Hispanic","Intensity":"65","Pleasantness":"25","Race":"Black","Gender":"M","Compounds":"6","Familiarity":"30","Subject":"3","Age":"48"},{"Dilution":"1/1,000","Ethnicity":"Non-Hispanic","Intensity":"15","Pleasantness":"70","Race":"Black","Gender":"M","Compounds":"8","Familiarity":"65","Subject":"3","Age":"48"},{"Dilution":"1/1,000","Ethnicity":"Non-Hispanic","Intensity":"80","Pleasantness":"85","Race":"Black","Gender":"M","Compounds":"3","Familiarity":"70","Subject":"3","Age":"48"},{"Dilution":"1/1,000","Ethnicity":"Non-Hispanic","Intensity":"50","Pleasantness":"60","Race":"Black","Gender":"M","Compounds":"11","Familiarity":"60","Subject":"3","Age":"48"},{"Dilution":"1/1,000","Ethnicity":"Non-Hispanic","Intensity":"75","Pleasantness":"70","Race":"Black","Gender":"M","Compounds":"12","Familiarity":"70","Subject":"3","Age":"48"},{"Dilution":"1/1,000","Ethnicity":"Non-Hispanic","Intensity":"55","Pleasantness":"30","Race":"Black","Gender":"M","Compounds":"4","Familiarity":"20","Subject":"3","Age":"48"},{"Dilution":"1/1,000","Ethnicity":"Non-Hispanic","Intensity":"75","Pleasantness":"0","Race":"Black","Gender":"M","Compounds":"8","Familiarity":"90","Subject":"3","Age":"48"},{"Dilution":"1/1,000","Ethnicity":"Non-Hispanic","Intensity":"0","Pleasantness":"0","Race":"Black","Gender":"M","Compounds":"3","Familiarity":"0","Subject":"3","Age":"48"},{"Dilution":"1/1,000","Ethnicity":"Non-Hispanic","Intensity":"65","Pleasantness":"30","Race":"Black","Gender":"M","Compounds":"8","Familiarity":"65","Subject":"3","Age":"48"},{"Dilution":"1/1,000","Ethnicity":"Non-Hispanic","Intensity":"70","Pleasantness":"90","Race":"Black","Gender":"M","Compounds":"3","Familiarity":"60","Subject":"3","Age":"48"},{"Dilution":"1/1,000","Ethnicity":"Non-Hispanic","Intensity":"65","Pleasantness":"75","Race":"Black","Gender":"M","Compounds":"7","Familiarity":"75","Subject":"3","Age":"48"},{"Dilution":"1/1,000","Ethnicity":"Non-Hispanic","Intensity":"0","Pleasantness":"0","Race":"Black","Gender":"M","Compounds":"15","Familiarity":"0","Subject":"3","Age":"48"},{"Dilution":"1/1,000","Ethnicity":"Non-Hispanic","Intensity":"0","Pleasantness":"25","Race":"Black","Gender":"M","Compounds":"6","Familiarity":"20","Subject":"3","Age":"48"},{"Dilution":"1/1,000","Ethnicity":"Non-Hispanic","Intensity":"0","Pleasantness":"0","Race":"Black","Gender":"M","Compounds":"4","Familiarity":"0","Subject":"3","Age":"48"},{"Dilution":"1/1,000","Ethnicity":"Non-Hispanic","Intensity":"70","Pleasantness":"25","Race":"Black","Gender":"M","Compounds":"9","Familiarity":"80","Subject":"3","Age":"48"},{"Dilution":"1/1,000","Ethnicity":"Non-Hispanic","Intensity":"70","Pleasantness":"5","Race":"Black","Gender":"M","Compounds":"9","Familiarity":"75","Subject":"3","Age":"48"},{"Dilution":"1/1,000","Ethnicity":"Non-Hispanic","Intensity":"70","Pleasantness":"40","Race":"Black","Gender":"M","Compounds":"9","Familiarity":"65","Subject":"3","Age":"48"},{"Dilution":"1/1,000","Ethnicity":"Non-Hispanic","Intensity":"55","Pleasantness":"35","Race":"Black","Gender":"M","Compounds":"9","Familiarity":"70","Subject":"3","Age":"48"},{"Dilution":"1/1,000","Ethnicity":"Non-Hispanic","Intensity":"20","Pleasantness":"70","Race":"Black","Gender":"M","Compounds":"6","Familiarity":"65","Subject":"3","Age":"48"},{"Dilution":"1/1,000","Ethnicity":"Non-Hispanic","Intensity":"80","Pleasantness":"55","Race":"Black","Gender":"M","Compounds":"15","Familiarity":"50","Subject":"3","Age":"48"},{"Dilution":"1/1,000","Ethnicity":"Non-Hispanic","Intensity":"25","Pleasantness":"65","Race":"Black","Gender":"M","Compounds":"8","Familiarity":"70","Subject":"3","Age":"48"},{"Dilution":"1/1,000","Ethnicity":"Non-Hispanic","Intensity":"85","Pleasantness":"95","Race":"Black","Gender":"M","Compounds":"11","Familiarity":"100","Subject":"3","Age":"48"},{"Dilution":"1/1,000","Ethnicity":"Non-Hispanic","Intensity":"75","Pleasantness":"15","Race":"Black","Gender":"M","Compounds":"14","Familiarity":"80","Subject":"3","Age":"48"},{"Dilution":"1/1,000","Ethnicity":"Non-Hispanic","Intensity":"75","Pleasantness":"10","Race":"Black","Gender":"M","Compounds":"6","Familiarity":"0","Subject":"3","Age":"48"},{"Dilution":"1/1,000","Ethnicity":"Non-Hispanic","Intensity":"60","Pleasantness":"20","Race":"Black","Gender":"M","Compounds":"8","Familiarity":"60","Subject":"3","Age":"48"},{"Dilution":"1/1,000","Ethnicity":"Non-Hispanic","Intensity":"70","Pleasantness":"60","Race":"Black","Gender":"M","Compounds":"8","Familiarity":"100","Subject":"3","Age":"48"},{"Dilution":"1/1,000","Ethnicity":"Non-Hispanic","Intensity":"20","Pleasantness":"90","Race":"Black","Gender":"M","Compounds":"15","Familiarity":"85","Subject":"3","Age":"48"},{"Dilution":"1/1,000","Ethnicity":"Non-Hispanic","Intensity":"70","Pleasantness":"90","Race":"Black","Gender":"M","Compounds":"6","Familiarity":"80","Subject":"3","Age":"48"},{"Dilution":"1/1,000","Ethnicity":"Non-Hispanic","Intensity":"0","Pleasantness":"0","Race":"Black","Gender":"M","Compounds":"8","Familiarity":"0","Subject":"3","Age":"48"},{"Dilution":"1/1,000","Ethnicity":"Non-Hispanic","Intensity":"75","Pleasantness":"55","Race":"Black","Gender":"M","Compounds":"8","Familiarity":"80","Subject":"3","Age":"48"},{"Dilution":"1/1,000","Ethnicity":"Non-Hispanic","Intensity":"60","Pleasantness":"65","Race":"Black","Gender":"M","Compounds":"14","Familiarity":"60","Subject":"3","Age":"48"},{"Dilution":"1/1,000","Ethnicity":"Non-Hispanic","Intensity":"90","Pleasantness":"65","Race":"Black","Gender":"M","Compounds":"8","Familiarity":"95","Subject":"3","Age":"48"},{"Dilution":"1/1,000","Ethnicity":"Non-Hispanic","Intensity":"0","Pleasantness":"0","Race":"Black","Gender":"M","Compounds":"8","Familiarity":"0","Subject":"3","Age":"48"},{"Dilution":"1/1,000","Ethnicity":"Non-Hispanic","Intensity":"0","Pleasantness":"0","Race":"Black","Gender":"M","Compounds":"14","Familiarity":"0","Subject":"3","Age":"48"},{"Dilution":"1/1,000","Ethnicity":"Non-Hispanic","Intensity":"70","Pleasantness":"60","Race":"Black","Gender":"M","Compounds":"3","Familiarity":"65","Subject":"3","Age":"48"},{"Dilution":"1/1,000","Ethnicity":"Non-Hispanic","Intensity":"0","Pleasantness":"0","Race":"Black","Gender":"M","Compounds":"8","Familiarity":"0","Subject":"3","Age":"48"},{"Dilution":"1/1,000","Ethnicity":"Non-Hispanic","Intensity":"0","Pleasantness":"0","Race":"Black","Gender":"M","Compounds":"8","Familiarity":"0","Subject":"3","Age":"48"},{"Dilution":"1/1,000","Ethnicity":"Non-Hispanic","Intensity":"20","Pleasantness":"75","Race":"Black","Gender":"M","Compounds":"15","Familiarity":"20","Subject":"3","Age":"48"},{"Dilution":"1/1,000","Ethnicity":"Non-Hispanic","Intensity":"0","Pleasantness":"25","Race":"Black","Gender":"M","Compounds":"15","Familiarity":"95","Subject":"3","Age":"48"},{"Dilution":"1/1,000","Ethnicity":"Non-Hispanic","Intensity":"0","Pleasantness":"0","Race":"Black","Gender":"M","Compounds":"6","Familiarity":"0","Subject":"3","Age":"48"},{"Dilution":"1/1,000","Ethnicity":"Non-Hispanic","Intensity":"70","Pleasantness":"70","Race":"Black","Gender":"M","Compounds":"6","Familiarity":"70","Subject":"3","Age":"48"},{"Dilution":"1/1,000","Ethnicity":"Non-Hispanic","Intensity":"85","Pleasantness":"25","Race":"Black","Gender":"M","Compounds":"7","Familiarity":"0","Subject":"3","Age":"48"},{"Dilution":"1/1,000","Ethnicity":"Non-Hispanic","Intensity":"65","Pleasantness":"15","Race":"Black","Gender":"M","Compounds":"13","Familiarity":"5","Subject":"3","Age":"48"},{"Dilution":"1/1,000","Ethnicity":"Non-Hispanic","Intensity":"0","Pleasantness":"80","Race":"Black","Gender":"M","Compounds":"9","Familiarity":"25","Subject":"3","Age":"48"},{"Dilution":"1/1,000","Ethnicity":"Non-Hispanic","Intensity":"0","Pleasantness":"0","Race":"Black","Gender":"M","Compounds":"14","Familiarity":"0","Subject":"3","Age":"48"},{"Dilution":"1/1,000","Ethnicity":"Non-Hispanic","Intensity":"0","Pleasantness":"0","Race":"Black","Gender":"M","Compounds":"5","Familiarity":"0","Subject":"3","Age":"48"},{"Dilution":"1/1,000","Ethnicity":"Non-Hispanic","Intensity":"0","Pleasantness":"0","Race":"Black","Gender":"M","Compounds":"14","Familiarity":"0","Subject":"3","Age":"48"},{"Dilution":"1/1,000","Ethnicity":"Non-Hispanic","Intensity":"35","Pleasantness":"90","Race":"Black","Gender":"M","Compounds":"10","Familiarity":"60","Subject":"3","Age":"48"},{"Dilution":"1/1,000","Ethnicity":"Non-Hispanic","Intensity":"0","Pleasantness":"0","Race":"Black","Gender":"M","Compounds":"6","Familiarity":"0","Subject":"3","Age":"48"},{"Dilution":"1/1,000","Ethnicity":"Non-Hispanic","Intensity":"0","Pleasantness":"0","Race":"Black","Gender":"M","Compounds":"6","Familiarity":"0","Subject":"3","Age":"48"},{"Dilution":"1/1,000","Ethnicity":"Non-Hispanic","Intensity":"55","Pleasantness":"75","Race":"Black","Gender":"M","Compounds":"12","Familiarity":"75","Subject":"3","Age":"48"},{"Dilution":"1/1,000","Ethnicity":"Non-Hispanic","Intensity":"0","Pleasantness":"0","Race":"Black","Gender":"M","Compounds":"14","Familiarity":"0","Subject":"3","Age":"48"},{"Dilution":"1/1,000","Ethnicity":"Non-Hispanic","Intensity":"0","Pleasantness":"0","Race":"Black","Gender":"M","Compounds":"14","Familiarity":"0","Subject":"3","Age":"48"},{"Dilution":"1/1,000","Ethnicity":"Non-Hispanic","Intensity":"60","Pleasantness":"60","Race":"Black","Gender":"M","Compounds":"8","Familiarity":"25","Subject":"3","Age":"48"},{"Dilution":"1/1,000","Ethnicity":"Non-Hispanic","Intensity":"65","Pleasantness":"75","Race":"Black","Gender":"M","Compounds":"9","Familiarity":"70","Subject":"3","Age":"48"},{"Dilution":"1/1,000","Ethnicity":"Non-Hispanic","Intensity":"25","Pleasantness":"65","Race":"Black","Gender":"M","Compounds":"3","Familiarity":"65","Subject":"3","Age":"48"},{"Dilution":"1/1,000","Ethnicity":"Non-Hispanic","Intensity":"0","Pleasantness":"75","Race":"Black","Gender":"M","Compounds":"12","Familiarity":"70","Subject":"3","Age":"48"},{"Dilution":"1/1,000","Ethnicity":"Non-Hispanic","Intensity":"95","Pleasantness":"10","Race":"Black","Gender":"M","Compounds":"14","Familiarity":"10","Subject":"3","Age":"48"},{"Dilution":"1/1,000","Ethnicity":"Non-Hispanic","Intensity":"70","Pleasantness":"35","Race":"Black","Gender":"M","Compounds":"3","Familiarity":"65","Subject":"3","Age":"48"},{"Dilution":"1/1,000","Ethnicity":"Non-Hispanic","Intensity":"15","Pleasantness":"80","Race":"Black","Gender":"M","Compounds":"3","Familiarity":"65","Subject":"3","Age":"48"},{"Dilution":"1/1,000","Ethnicity":"Non-Hispanic","Intensity":"0","Pleasantness":"0","Race":"Black","Gender":"M","Compounds":"15","Familiarity":"0","Subject":"3","Age":"48"},{"Dilution":"1/1,000","Ethnicity":"Non-Hispanic","Intensity":"55","Pleasantness":"65","Race":"Black","Gender":"M","Compounds":"3","Familiarity":"55","Subject":"3","Age":"48"},{"Dilution":"1/1,000","Ethnicity":"Non-Hispanic","Intensity":"0","Pleasantness":"0","Race":"Black","Gender":"M","Compounds":"6","Familiarity":"0","Subject":"3","Age":"48"},{"Dilution":"1/1,000","Ethnicity":"Non-Hispanic","Intensity":"0","Pleasantness":"0","Race":"Black","Gender":"M","Compounds":"6","Familiarity":"0","Subject":"3","Age":"48"},{"Dilution":"1/1,000","Ethnicity":"Non-Hispanic","Intensity":"0","Pleasantness":"0","Race":"Black","Gender":"M","Compounds":"2","Familiarity":"0","Subject":"3","Age":"48"},{"Dilution":"1/1,000","Ethnicity":"Non-Hispanic","Intensity":"15","Pleasantness":"65","Race":"Black","Gender":"M","Compounds":"9","Familiarity":"60","Subject":"3","Age":"48"},{"Dilution":"1/1,000","Ethnicity":"Non-Hispanic","Intensity":"75","Pleasantness":"35","Race":"Black","Gender":"M","Compounds":"15","Familiarity":"70","Subject":"3","Age":"48"},{"Dilution":"1/1,000","Ethnicity":"Non-Hispanic","Intensity":"90","Pleasantness":"85","Race":"Black","Gender":"M","Compounds":"8","Familiarity":"95","Subject":"3","Age":"48"},{"Dilution":"1/1,000","Ethnicity":"Non-Hispanic","Intensity":"0","Pleasantness":"0","Race":"Black","Gender":"M","Compounds":"15","Familiarity":"0","Subject":"3","Age":"48"},{"Dilution":"1/1,000","Ethnicity":"Non-Hispanic","Intensity":"80","Pleasantness":"85","Race":"Black","Gender":"M","Compounds":"15","Familiarity":"85","Subject":"3","Age":"48"},{"Dilution":"1/1,000","Ethnicity":"Non-Hispanic","Intensity":"60","Pleasantness":"65","Race":"Black","Gender":"M","Compounds":"8","Familiarity":"60","Subject":"3","Age":"48"},{"Dilution":"1/1,000","Ethnicity":"Non-Hispanic","Intensity":"65","Pleasantness":"70","Race":"Black","Gender":"M","Compounds":"8","Familiarity":"55","Subject":"3","Age":"48"},{"Dilution":"1/1,000","Ethnicity":"Non-Hispanic","Intensity":"80","Pleasantness":"75","Race":"Black","Gender":"M","Compounds":"10","Familiarity":"90","Subject":"3","Age":"48"},{"Dilution":"1/1,000","Ethnicity":"Non-Hispanic","Intensity":"95","Pleasantness":"0","Race":"Black","Gender":"M","Compounds":"14","Familiarity":"0","Subject":"3","Age":"48"},{"Dilution":"1/1,000","Ethnicity":"Non-Hispanic","Intensity":"75","Pleasantness":"20","Race":"Black","Gender":"M","Compounds":"6","Familiarity":"0","Subject":"3","Age":"48"},{"Dilution":"1/1,000","Ethnicity":"Non-Hispanic","Intensity":"0","Pleasantness":"0","Race":"Black","Gender":"M","Compounds":"6","Familiarity":"0","Subject":"3","Age":"48"},{"Dilution":"1/1,000","Ethnicity":"Non-Hispanic","Intensity":"0","Pleasantness":"0","Race":"Black","Gender":"M","Compounds":"16","Familiarity":"0","Subject":"3","Age":"48"},{"Dilution":"1/1,000","Ethnicity":"Non-Hispanic","Intensity":"0","Pleasantness":"0","Race":"Black","Gender":"M","Compounds":"16","Familiarity":"0","Subject":"3","Age":"48"},{"Dilution":"1/1,000","Ethnicity":"Non-Hispanic","Intensity":"0","Pleasantness":"0","Race":"Black","Gender":"M","Compounds":"16","Familiarity":"0","Subject":"3","Age":"48"},{"Dilution":"1/1,000","Ethnicity":"Non-Hispanic","Intensity":"0","Pleasantness":"0","Race":"Black","Gender":"M","Compounds":"6","Familiarity":"0","Subject":"3","Age":"48"},{"Dilution":"1/1,000","Ethnicity":"Non-Hispanic","Intensity":"65","Pleasantness":"65","Race":"Black","Gender":"M","Compounds":"3","Familiarity":"100","Subject":"3","Age":"48"},{"Dilution":"1/1,000","Ethnicity":"Non-Hispanic","Intensity":"70","Pleasantness":"5","Race":"Black","Gender":"M","Compounds":"3","Familiarity":"75","Subject":"3","Age":"48"},{"Dilution":"1/1,000","Ethnicity":"Non-Hispanic","Intensity":"80","Pleasantness":"5","Race":"Black","Gender":"M","Compounds":"3","Familiarity":"80","Subject":"3","Age":"48"},{"Dilution":"1/1,000","Ethnicity":"Non-Hispanic","Intensity":"0","Pleasantness":"0","Race":"Black","Gender":"M","Compounds":"16","Familiarity":"0","Subject":"3","Age":"48"},{"Dilution":"1/1,000","Ethnicity":"Non-Hispanic","Intensity":"20","Pleasantness":"65","Race":"Black","Gender":"M","Compounds":"3","Familiarity":"0","Subject":"3","Age":"48"},{"Dilution":"1/1,000","Ethnicity":"Non-Hispanic","Intensity":"0","Pleasantness":"0","Race":"Black","Gender":"M","Compounds":"10","Familiarity":"0","Subject":"3","Age":"48"},{"Dilution":"1/1,000","Ethnicity":"Non-Hispanic","Intensity":"55","Pleasantness":"80","Race":"Black","Gender":"M","Compounds":"3","Familiarity":"75","Subject":"3","Age":"48"},{"Dilution":"1/1,000","Ethnicity":"Non-Hispanic","Intensity":"10","Pleasantness":"0","Race":"Black","Gender":"M","Compounds":"9","Familiarity":"5","Subject":"3","Age":"48"},{"Dilution":"1/1,000","Ethnicity":"Non-Hispanic","Intensity":"85","Pleasantness":"75","Race":"Black","Gender":"M","Compounds":"3","Familiarity":"80","Subject":"3","Age":"48"},{"Dilution":"1/1,000","Ethnicity":"Non-Hispanic","Intensity":"70","Pleasantness":"60","Race":"Black","Gender":"M","Compounds":"8","Familiarity":"60","Subject":"3","Age":"48"},{"Dilution":"1/1,000","Ethnicity":"Non-Hispanic","Intensity":"75","Pleasantness":"70","Race":"Black","Gender":"M","Compounds":"3","Familiarity":"85","Subject":"3","Age":"48"},{"Dilution":"1/1,000","Ethnicity":"Non-Hispanic","Intensity":"0","Pleasantness":"0","Race":"Black","Gender":"M","Compounds":"8","Familiarity":"0","Subject":"3","Age":"48"},{"Dilution":"1/1,000","Ethnicity":"Non-Hispanic","Intensity":"0","Pleasantness":"0","Race":"Black","Gender":"M","Compounds":"4","Familiarity":"0","Subject":"3","Age":"48"},{"Dilution":"1/1,000","Ethnicity":"Non-Hispanic","Intensity":"15","Pleasantness":"85","Race":"Black","Gender":"M","Compounds":"8","Familiarity":"45","Subject":"3","Age":"48"},{"Dilution":"1/1,000","Ethnicity":"Non-Hispanic","Intensity":"0","Pleasantness":"0","Race":"Black","Gender":"M","Compounds":"13","Familiarity":"0","Subject":"3","Age":"48"},{"Dilution":"1/1,000","Ethnicity":"Non-Hispanic","Intensity":"90","Pleasantness":"90","Race":"Black","Gender":"M","Compounds":"6","Familiarity":"85","Subject":"3","Age":"48"},{"Dilution":"1/1,000","Ethnicity":"Non-Hispanic","Intensity":"80","Pleasantness":"65","Race":"Black","Gender":"M","Compounds":"9","Familiarity":"10","Subject":"3","Age":"48"},{"Dilution":"1/1,000","Ethnicity":"Non-Hispanic","Intensity":"0","Pleasantness":"0","Race":"Black","Gender":"M","Compounds":"6","Familiarity":"0","Subject":"3","Age":"48"},{"Dilution":"1/1,000","Ethnicity":"Non-Hispanic","Intensity":"0","Pleasantness":"65","Race":"Black","Gender":"M","Compounds":"10","Familiarity":"85","Subject":"3","Age":"48"},{"Dilution":"1/1,000","Ethnicity":"Non-Hispanic","Intensity":"75","Pleasantness":"25","Race":"Black","Gender":"M","Compounds":"12","Familiarity":"75","Subject":"3","Age":"48"},{"Dilution":"1/1,000","Ethnicity":"Non-Hispanic","Intensity":"0","Pleasantness":"0","Race":"Black","Gender":"M","Compounds":"8","Familiarity":"0","Subject":"3","Age":"48"},{"Dilution":"1/1,000","Ethnicity":"Non-Hispanic","Intensity":"0","Pleasantness":"0","Race":"Black","Gender":"M","Compounds":"13","Familiarity":"0","Subject":"3","Age":"48"},{"Dilution":"1/1,000","Ethnicity":"Non-Hispanic","Intensity":"70","Pleasantness":"70","Race":"Black","Gender":"M","Compounds":"8","Familiarity":"80","Subject":"3","Age":"48"},{"Dilution":"1/1,000","Ethnicity":"Non-Hispanic","Intensity":"80","Pleasantness":"65","Race":"Black","Gender":"M","Compounds":"15","Familiarity":"75","Subject":"3","Age":"48"},{"Dilution":"1/1,000","Ethnicity":"Non-Hispanic","Intensity":"0","Pleasantness":"0","Race":"Black","Gender":"M","Compounds":"6","Familiarity":"0","Subject":"3","Age":"48"},{"Dilution":"1/1,000","Ethnicity":"Non-Hispanic","Intensity":"30","Pleasantness":"80","Race":"Black","Gender":"M","Compounds":"12","Familiarity":"75","Subject":"3","Age":"48"},{"Dilution":"1/1,000","Ethnicity":"Non-Hispanic","Intensity":"80","Pleasantness":"0","Race":"Black","Gender":"M","Compounds":"3","Familiarity":"60","Subject":"3","Age":"48"},{"Dilution":"1/1,000","Ethnicity":"Non-Hispanic","Intensity":"20","Pleasantness":"85","Race":"Black","Gender":"M","Compounds":"3","Familiarity":"80","Subject":"3","Age":"48"},{"Dilution":"1/1,000","Ethnicity":"Non-Hispanic","Intensity":"35","Pleasantness":"80","Race":"Black","Gender":"M","Compounds":"15","Familiarity":"55","Subject":"3","Age":"48"},{"Dilution":"1/1,000","Ethnicity":"Non-Hispanic","Intensity":"0","Pleasantness":"0","Race":"Black","Gender":"M","Compounds":"9","Familiarity":"0","Subject":"3","Age":"48"},{"Dilution":"1/1,000","Ethnicity":"Non-Hispanic","Intensity":"70","Pleasantness":"70","Race":"Black","Gender":"M","Compounds":"9","Familiarity":"65","Subject":"3","Age":"48"},{"Dilution":"1/1,000","Ethnicity":"Non-Hispanic","Intensity":"75","Pleasantness":"65","Race":"Black","Gender":"M","Compounds":"14","Familiarity":"85","Subject":"3","Age":"48"},{"Dilution":"1/1,000","Ethnicity":"Non-Hispanic","Intensity":"65","Pleasantness":"20","Race":"Black","Gender":"M","Compounds":"7","Familiarity":"15","Subject":"3","Age":"48"},{"Dilution":"1/1,000","Ethnicity":"Non-Hispanic","Intensity":"80","Pleasantness":"85","Race":"Black","Gender":"M","Compounds":"3","Familiarity":"75","Subject":"3","Age":"48"},{"Dilution":"1/1,000","Ethnicity":"Non-Hispanic","Intensity":"25","Pleasantness":"10","Race":"Black","Gender":"M","Compounds":"7","Familiarity":"5","Subject":"3","Age":"48"},{"Dilution":"1/1,000","Ethnicity":"Non-Hispanic","Intensity":"75","Pleasantness":"0","Race":"Black","Gender":"M","Compounds":"7","Familiarity":"70","Subject":"3","Age":"48"},{"Dilution":"1/1,000","Ethnicity":"Non-Hispanic","Intensity":"70","Pleasantness":"10","Race":"Black","Gender":"M","Compounds":"11","Familiarity":"65","Subject":"3","Age":"48"},{"Dilution":"1/1,000","Ethnicity":"Non-Hispanic","Intensity":"80","Pleasantness":"5","Race":"Black","Gender":"M","Compounds":"15","Familiarity":"100","Subject":"3","Age":"48"},{"Dilution":"1/1,000","Ethnicity":"Non-Hispanic","Intensity":"75","Pleasantness":"0","Race":"Black","Gender":"M","Compounds":"15","Familiarity":"5","Subject":"3","Age":"48"},{"Dilution":"1/1,000","Ethnicity":"Non-Hispanic","Intensity":"75","Pleasantness":"100","Race":"Black","Gender":"M","Compounds":"9","Familiarity":"80","Subject":"3","Age":"48"},{"Dilution":"1/1,000","Ethnicity":"Non-Hispanic","Intensity":"70","Pleasantness":"20","Race":"Black","Gender":"M","Compounds":"9","Familiarity":"80","Subject":"3","Age":"48"},{"Dilution":"1/1,000","Ethnicity":"Non-Hispanic","Intensity":"0","Pleasantness":"60","Race":"Black","Gender":"M","Compounds":"2","Familiarity":"55","Subject":"3","Age":"48"},{"Dilution":"1/1,000","Ethnicity":"Non-Hispanic","Intensity":"65","Pleasantness":"15","Race":"Black","Gender":"M","Compounds":"12","Familiarity":"25","Subject":"3","Age":"48"},{"Dilution":"1/1,000","Ethnicity":"Non-Hispanic","Intensity":"90","Pleasantness":"70","Race":"Black","Gender":"M","Compounds":"6","Familiarity":"75","Subject":"3","Age":"48"},{"Dilution":"1/1,000","Ethnicity":"Non-Hispanic","Intensity":"25","Pleasantness":"85","Race":"Black","Gender":"M","Compounds":"16","Familiarity":"80","Subject":"3","Age":"48"},{"Dilution":"1/1,000","Ethnicity":"Non-Hispanic","Intensity":"80","Pleasantness":"90","Race":"Black","Gender":"M","Compounds":"13","Familiarity":"75","Subject":"3","Age":"48"},{"Dilution":"1/1,000","Ethnicity":"Non-Hispanic","Intensity":"55","Pleasantness":"65","Race":"Black","Gender":"M","Compounds":"16","Familiarity":"65","Subject":"3","Age":"48"},{"Dilution":"1/1,000","Ethnicity":"Non-Hispanic","Intensity":"0","Pleasantness":"0","Race":"Black","Gender":"M","Compounds":"16","Familiarity":"0","Subject":"3","Age":"48"},{"Dilution":"1/1,000","Ethnicity":"Non-Hispanic","Intensity":"85","Pleasantness":"80","Race":"Black","Gender":"M","Compounds":"9","Familiarity":"75","Subject":"3","Age":"48"},{"Dilution":"1/1,000","Ethnicity":"Non-Hispanic","Intensity":"20","Pleasantness":"70","Race":"Black","Gender":"M","Compounds":"9","Familiarity":"10","Subject":"3","Age":"48"},{"Dilution":"1/1,000","Ethnicity":"Non-Hispanic","Intensity":"10","Pleasantness":"85","Race":"Black","Gender":"M","Compounds":"7","Familiarity":"90","Subject":"3","Age":"48"},{"Dilution":"1/1,000","Ethnicity":"Non-Hispanic","Intensity":"75","Pleasantness":"70","Race":"Black","Gender":"M","Compounds":"15","Familiarity":"70","Subject":"3","Age":"48"},{"Dilution":"1/1,000","Ethnicity":"Non-Hispanic","Intensity":"80","Pleasantness":"55","Race":"Black","Gender":"M","Compounds":"9","Familiarity":"70","Subject":"3","Age":"48"},{"Dilution":"1/1,000","Ethnicity":"Non-Hispanic","Intensity":"85","Pleasantness":"70","Race":"Black","Gender":"M","Compounds":"15","Familiarity":"80","Subject":"3","Age":"48"},{"Dilution":"1/1,000","Ethnicity":"Non-Hispanic","Intensity":"0","Pleasantness":"0","Race":"Black","Gender":"M","Compounds":"9","Familiarity":"0","Subject":"3","Age":"48"},{"Dilution":"1/1,000","Ethnicity":"Non-Hispanic","Intensity":"0","Pleasantness":"0","Race":"Black","Gender":"M","Compounds":"15","Familiarity":"0","Subject":"3","Age":"48"},{"Dilution":"1/1,000","Ethnicity":"Non-Hispanic","Intensity":"95","Pleasantness":"30","Race":"Black","Gender":"M","Compounds":"12","Familiarity":"100","Subject":"3","Age":"48"},{"Dilution":"1/1,000","Ethnicity":"Non-Hispanic","Intensity":"70","Pleasantness":"80","Race":"Black","Gender":"M","Compounds":"3","Familiarity":"90","Subject":"3","Age":"48"},{"Dilution":"1/1,000","Ethnicity":"Non-Hispanic","Intensity":"10","Pleasantness":"65","Race":"Black","Gender":"M","Compounds":"3","Familiarity":"80","Subject":"3","Age":"48"},{"Dilution":"1/1,000","Ethnicity":"Non-Hispanic","Intensity":"100","Pleasantness":"95","Race":"Black","Gender":"M","Compounds":"7","Familiarity":"90","Subject":"3","Age":"48"},{"Dilution":"1/1,000","Ethnicity":"Non-Hispanic","Intensity":"85","Pleasantness":"70","Race":"Black","Gender":"M","Compounds":"7","Familiarity":"75","Subject":"3","Age":"48"},{"Dilution":"1/1,000","Ethnicity":"Non-Hispanic","Intensity":"10","Pleasantness":"40","Race":"Black","Gender":"M","Compounds":"3","Familiarity":"5","Subject":"3","Age":"48"},{"Dilution":"1/1,000","Ethnicity":"Non-Hispanic","Intensity":"75","Pleasantness":"65","Race":"Black","Gender":"M","Compounds":"7","Familiarity":"70","Subject":"3","Age":"48"},{"Dilution":"1/1,000","Ethnicity":"Non-Hispanic","Intensity":"80","Pleasantness":"75","Race":"Black","Gender":"M","Compounds":"7","Familiarity":"80","Subject":"3","Age":"48"},{"Dilution":"1/1,000","Ethnicity":"Non-Hispanic","Intensity":"80","Pleasantness":"70","Race":"Black","Gender":"M","Compounds":"13","Familiarity":"70","Subject":"3","Age":"48"},{"Dilution":"1/1,000","Ethnicity":"Non-Hispanic","Intensity":"70","Pleasantness":"70","Race":"Black","Gender":"M","Compounds":"2","Familiarity":"65","Subject":"3","Age":"48"},{"Dilution":"1/1,000","Ethnicity":"Non-Hispanic","Intensity":"0","Pleasantness":"90","Race":"Black","Gender":"M","Compounds":"14","Familiarity":"75","Subject":"4","Age":"49"},{"Dilution":"1/1,000","Ethnicity":"Non-Hispanic","Intensity":"0","Pleasantness":"35","Race":"Black","Gender":"M","Compounds":"8","Familiarity":"10","Subject":"4","Age":"49"},{"Dilution":"1/1,000","Ethnicity":"Non-Hispanic","Intensity":"100","Pleasantness":"0","Race":"Black","Gender":"M","Compounds":"14","Familiarity":"10","Subject":"4","Age":"49"},{"Dilution":"1/1,000","Ethnicity":"Non-Hispanic","Intensity":"90","Pleasantness":"100","Race":"Black","Gender":"M","Compounds":"13","Familiarity":"100","Subject":"4","Age":"49"},{"Dilution":"1/1,000","Ethnicity":"Non-Hispanic","Intensity":"5","Pleasantness":"100","Race":"Black","Gender":"M","Compounds":"9","Familiarity":"0","Subject":"4","Age":"49"},{"Dilution":"1/1,000","Ethnicity":"Non-Hispanic","Intensity":"30","Pleasantness":"90","Race":"Black","Gender":"M","Compounds":"8","Familiarity":"65","Subject":"4","Age":"49"},{"Dilution":"1/1,000","Ethnicity":"Non-Hispanic","Intensity":"100","Pleasantness":"100","Race":"Black","Gender":"M","Compounds":"13","Familiarity":"5","Subject":"4","Age":"49"},{"Dilution":"1/1,000","Ethnicity":"Non-Hispanic","Intensity":"100","Pleasantness":"80","Race":"Black","Gender":"M","Compounds":"14","Familiarity":"90","Subject":"4","Age":"49"},{"Dilution":"1/1,000","Ethnicity":"Non-Hispanic","Intensity":"70","Pleasantness":"75","Race":"Black","Gender":"M","Compounds":"11","Familiarity":"5","Subject":"4","Age":"49"},{"Dilution":"1/1,000","Ethnicity":"Non-Hispanic","Intensity":"85","Pleasantness":"5","Race":"Black","Gender":"M","Compounds":"2","Familiarity":"0","Subject":"4","Age":"49"},{"Dilution":"1/1,000","Ethnicity":"Non-Hispanic","Intensity":"85","Pleasantness":"70","Race":"Black","Gender":"M","Compounds":"7","Familiarity":"15","Subject":"4","Age":"49"},{"Dilution":"1/1,000","Ethnicity":"Non-Hispanic","Intensity":"95","Pleasantness":"25","Race":"Black","Gender":"M","Compounds":"11","Familiarity":"10","Subject":"4","Age":"49"},{"Dilution":"1/1,000","Ethnicity":"Non-Hispanic","Intensity":"100","Pleasantness":"15","Race":"Black","Gender":"M","Compounds":"16","Familiarity":"5","Subject":"4","Age":"49"},{"Dilution":"1/1,000","Ethnicity":"Non-Hispanic","Intensity":"100","Pleasantness":"100","Race":"Black","Gender":"M","Compounds":"9","Familiarity":"100","Subject":"4","Age":"49"},{"Dilution":"1/1,000","Ethnicity":"Non-Hispanic","Intensity":"85","Pleasantness":"100","Race":"Black","Gender":"M","Compounds":"16","Familiarity":"0","Subject":"4","Age":"49"},{"Dilution":"1/1,000","Ethnicity":"Non-Hispanic","Intensity":"75","Pleasantness":"85","Race":"Black","Gender":"M","Compounds":"13","Familiarity":"100","Subject":"4","Age":"49"},{"Dilution":"1/1,000","Ethnicity":"Non-Hispanic","Intensity":"5","Pleasantness":"20","Race":"Black","Gender":"M","Compounds":"9","Familiarity":"5","Subject":"4","Age":"49"},{"Dilution":"1/1,000","Ethnicity":"Non-Hispanic","Intensity":"95","Pleasantness":"80","Race":"Black","Gender":"M","Compounds":"9","Familiarity":"0","Subject":"4","Age":"49"},{"Dilution":"1/1,000","Ethnicity":"Non-Hispanic","Intensity":"90","Pleasantness":"85","Race":"Black","Gender":"M","Compounds":"9","Familiarity":"0","Subject":"4","Age":"49"},{"Dilution":"1/1,000","Ethnicity":"Non-Hispanic","Intensity":"10","Pleasantness":"90","Race":"Black","Gender":"M","Compounds":"8","Familiarity":"5","Subject":"4","Age":"49"},{"Dilution":"1/1,000","Ethnicity":"Non-Hispanic","Intensity":"0","Pleasantness":"80","Race":"Black","Gender":"M","Compounds":"7","Familiarity":"10","Subject":"4","Age":"49"},{"Dilution":"1/1,000","Ethnicity":"Non-Hispanic","Intensity":"75","Pleasantness":"85","Race":"Black","Gender":"M","Compounds":"8","Familiarity":"10","Subject":"4","Age":"49"},{"Dilution":"1/1,000","Ethnicity":"Non-Hispanic","Intensity":"95","Pleasantness":"15","Race":"Black","Gender":"M","Compounds":"9","Familiarity":"15","Subject":"4","Age":"49"},{"Dilution":"1/1,000","Ethnicity":"Non-Hispanic","Intensity":"60","Pleasantness":"75","Race":"Black","Gender":"M","Compounds":"9","Familiarity":"85","Subject":"4","Age":"49"},{"Dilution":"1/1,000","Ethnicity":"Non-Hispanic","Intensity":"25","Pleasantness":"95","Race":"Black","Gender":"M","Compounds":"16","Familiarity":"15","Subject":"4","Age":"49"},{"Dilution":"1/1,000","Ethnicity":"Non-Hispanic","Intensity":"15","Pleasantness":"85","Race":"Black","Gender":"M","Compounds":"9","Familiarity":"85","Subject":"4","Age":"49"},{"Dilution":"1/1,000","Ethnicity":"Non-Hispanic","Intensity":"0","Pleasantness":"0","Race":"Black","Gender":"M","Compounds":"9","Familiarity":"0","Subject":"4","Age":"49"},{"Dilution":"1/1,000","Ethnicity":"Non-Hispanic","Intensity":"90","Pleasantness":"95","Race":"Black","Gender":"M","Compounds":"7","Familiarity":"75","Subject":"4","Age":"49"},{"Dilution":"1/1,000","Ethnicity":"Non-Hispanic","Intensity":"90","Pleasantness":"10","Race":"Black","Gender":"M","Compounds":"6","Familiarity":"0","Subject":"4","Age":"49"},{"Dilution":"1/1,000","Ethnicity":"Non-Hispanic","Intensity":"75","Pleasantness":"75","Race":"Black","Gender":"M","Compounds":"16","Familiarity":"70","Subject":"4","Age":"49"},{"Dilution":"1/1,000","Ethnicity":"Non-Hispanic","Intensity":"85","Pleasantness":"0","Race":"Black","Gender":"M","Compounds":"12","Familiarity":"0","Subject":"4","Age":"49"},{"Dilution":"1/1,000","Ethnicity":"Non-Hispanic","Intensity":"95","Pleasantness":"25","Race":"Black","Gender":"M","Compounds":"7","Familiarity":"0","Subject":"4","Age":"49"},{"Dilution":"1/1,000","Ethnicity":"Non-Hispanic","Intensity":"100","Pleasantness":"90","Race":"Black","Gender":"M","Compounds":"8","Familiarity":"85","Subject":"4","Age":"49"},{"Dilution":"1/1,000","Ethnicity":"Non-Hispanic","Intensity":"65","Pleasantness":"100","Race":"Black","Gender":"M","Compounds":"8","Familiarity":"80","Subject":"4","Age":"49"},{"Dilution":"1/1,000","Ethnicity":"Non-Hispanic","Intensity":"85","Pleasantness":"100","Race":"Black","Gender":"M","Compounds":"8","Familiarity":"85","Subject":"4","Age":"49"},{"Dilution":"1/1,000","Ethnicity":"Non-Hispanic","Intensity":"100","Pleasantness":"100","Race":"Black","Gender":"M","Compounds":"16","Familiarity":"100","Subject":"4","Age":"49"},{"Dilution":"1/1,000","Ethnicity":"Non-Hispanic","Intensity":"15","Pleasantness":"90","Race":"Black","Gender":"M","Compounds":"15","Familiarity":"0","Subject":"4","Age":"49"},{"Dilution":"1/1,000","Ethnicity":"Non-Hispanic","Intensity":"100","Pleasantness":"95","Race":"Black","Gender":"M","Compounds":"8","Familiarity":"90","Subject":"4","Age":"49"},{"Dilution":"1/1,000","Ethnicity":"Non-Hispanic","Intensity":"0","Pleasantness":"90","Race":"Black","Gender":"M","Compounds":"3","Familiarity":"15","Subject":"4","Age":"49"},{"Dilution":"1/1,000","Ethnicity":"Non-Hispanic","Intensity":"90","Pleasantness":"75","Race":"Black","Gender":"M","Compounds":"6","Familiarity":"80","Subject":"4","Age":"49"},{"Dilution":"1/1,000","Ethnicity":"Non-Hispanic","Intensity":"100","Pleasantness":"10","Race":"Black","Gender":"M","Compounds":"6","Familiarity":"0","Subject":"4","Age":"49"},{"Dilution":"1/1,000","Ethnicity":"Non-Hispanic","Intensity":"90","Pleasantness":"65","Race":"Black","Gender":"M","Compounds":"6","Familiarity":"95","Subject":"4","Age":"49"},{"Dilution":"1/1,000","Ethnicity":"Non-Hispanic","Intensity":"90","Pleasantness":"95","Race":"Black","Gender":"M","Compounds":"8","Familiarity":"95","Subject":"4","Age":"49"},{"Dilution":"1/1,000","Ethnicity":"Non-Hispanic","Intensity":"90","Pleasantness":"75","Race":"Black","Gender":"M","Compounds":"8","Familiarity":"85","Subject":"4","Age":"49"},{"Dilution":"1/1,000","Ethnicity":"Non-Hispanic","Intensity":"80","Pleasantness":"90","Race":"Black","Gender":"M","Compounds":"8","Familiarity":"85","Subject":"4","Age":"49"},{"Dilution":"1/1,000","Ethnicity":"Non-Hispanic","Intensity":"100","Pleasantness":"5","Race":"Black","Gender":"M","Compounds":"8","Familiarity":"0","Subject":"4","Age":"49"},{"Dilution":"1/1,000","Ethnicity":"Non-Hispanic","Intensity":"100","Pleasantness":"5","Race":"Black","Gender":"M","Compounds":"7","Familiarity":"5","Subject":"4","Age":"49"},{"Dilution":"1/1,000","Ethnicity":"Non-Hispanic","Intensity":"100","Pleasantness":"65","Race":"Black","Gender":"M","Compounds":"8","Familiarity":"0","Subject":"4","Age":"49"},{"Dilution":"1/1,000","Ethnicity":"Non-Hispanic","Intensity":"90","Pleasantness":"10","Race":"Black","Gender":"M","Compounds":"12","Familiarity":"10","Subject":"4","Age":"49"},{"Dilution":"1/1,000","Ethnicity":"Non-Hispanic","Intensity":"95","Pleasantness":"80","Race":"Black","Gender":"M","Compounds":"8","Familiarity":"80","Subject":"4","Age":"49"},{"Dilution":"1/1,000","Ethnicity":"Non-Hispanic","Intensity":"25","Pleasantness":"90","Race":"Black","Gender":"M","Compounds":"8","Familiarity":"70","Subject":"4","Age":"49"},{"Dilution":"1/1,000","Ethnicity":"Non-Hispanic","Intensity":"90","Pleasantness":"10","Race":"Black","Gender":"M","Compounds":"16","Familiarity":"25","Subject":"4","Age":"49"},{"Dilution":"1/1,000","Ethnicity":"Non-Hispanic","Intensity":"95","Pleasantness":"0","Race":"Black","Gender":"M","Compounds":"4","Familiarity":"80","Subject":"4","Age":"49"},{"Dilution":"1/1,000","Ethnicity":"Non-Hispanic","Intensity":"5","Pleasantness":"100","Race":"Black","Gender":"M","Compounds":"15","Familiarity":"85","Subject":"4","Age":"49"},{"Dilution":"1/1,000","Ethnicity":"Non-Hispanic","Intensity":"5","Pleasantness":"85","Race":"Black","Gender":"M","Compounds":"8","Familiarity":"75","Subject":"4","Age":"49"},{"Dilution":"1/1,000","Ethnicity":"Non-Hispanic","Intensity":"70","Pleasantness":"90","Race":"Black","Gender":"M","Compounds":"3","Familiarity":"85","Subject":"4","Age":"49"},{"Dilution":"1/1,000","Ethnicity":"Non-Hispanic","Intensity":"100","Pleasantness":"15","Race":"Black","Gender":"M","Compounds":"15","Familiarity":"80","Subject":"4","Age":"49"},{"Dilution":"1/1,000","Ethnicity":"Non-Hispanic","Intensity":"100","Pleasantness":"0","Race":"Black","Gender":"M","Compounds":"3","Familiarity":"0","Subject":"4","Age":"49"},{"Dilution":"1/1,000","Ethnicity":"Non-Hispanic","Intensity":"75","Pleasantness":"90","Race":"Black","Gender":"M","Compounds":"8","Familiarity":"85","Subject":"4","Age":"49"},{"Dilution":"1/1,000","Ethnicity":"Non-Hispanic","Intensity":"95","Pleasantness":"5","Race":"Black","Gender":"M","Compounds":"8","Familiarity":"5","Subject":"4","Age":"49"},{"Dilution":"1/1,000","Ethnicity":"Non-Hispanic","Intensity":"100","Pleasantness":"10","Race":"Black","Gender":"M","Compounds":"8","Familiarity":"5","Subject":"4","Age":"49"},{"Dilution":"1/1,000","Ethnicity":"Non-Hispanic","Intensity":"0","Pleasantness":"0","Race":"Black","Gender":"M","Compounds":"8","Familiarity":"0","Subject":"4","Age":"49"},{"Dilution":"1/1,000","Ethnicity":"Non-Hispanic","Intensity":"90","Pleasantness":"100","Race":"Black","Gender":"M","Compounds":"8","Familiarity":"80","Subject":"4","Age":"49"},{"Dilution":"1/1,000","Ethnicity":"Non-Hispanic","Intensity":"80","Pleasantness":"80","Race":"Black","Gender":"M","Compounds":"8","Familiarity":"10","Subject":"4","Age":"49"},{"Dilution":"1/1,000","Ethnicity":"Non-Hispanic","Intensity":"100","Pleasantness":"10","Race":"Black","Gender":"M","Compounds":"14","Familiarity":"0","Subject":"4","Age":"49"},{"Dilution":"1/1,000","Ethnicity":"Non-Hispanic","Intensity":"15","Pleasantness":"90","Race":"Black","Gender":"M","Compounds":"4","Familiarity":"80","Subject":"4","Age":"49"},{"Dilution":"1/1,000","Ethnicity":"Non-Hispanic","Intensity":"5","Pleasantness":"90","Race":"Black","Gender":"M","Compounds":"4","Familiarity":"85","Subject":"4","Age":"49"},{"Dilution":"1/1,000","Ethnicity":"Non-Hispanic","Intensity":"80","Pleasantness":"90","Race":"Black","Gender":"M","Compounds":"8","Familiarity":"75","Subject":"4","Age":"49"},{"Dilution":"1/1,000","Ethnicity":"Non-Hispanic","Intensity":"0","Pleasantness":"100","Race":"Black","Gender":"M","Compounds":"8","Familiarity":"100","Subject":"4","Age":"49"},{"Dilution":"1/1,000","Ethnicity":"Non-Hispanic","Intensity":"10","Pleasantness":"100","Race":"Black","Gender":"M","Compounds":"8","Familiarity":"5","Subject":"4","Age":"49"},{"Dilution":"1/1,000","Ethnicity":"Non-Hispanic","Intensity":"95","Pleasantness":"85","Race":"Black","Gender":"M","Compounds":"12","Familiarity":"5","Subject":"4","Age":"49"},{"Dilution":"1/1,000","Ethnicity":"Non-Hispanic","Intensity":"95","Pleasantness":"70","Race":"Black","Gender":"M","Compounds":"14","Familiarity":"75","Subject":"4","Age":"49"},{"Dilution":"1/1,000","Ethnicity":"Non-Hispanic","Intensity":"95","Pleasantness":"10","Race":"Black","Gender":"M","Compounds":"3","Familiarity":"10","Subject":"4","Age":"49"},{"Dilution":"1/1,000","Ethnicity":"Non-Hispanic","Intensity":"100","Pleasantness":"5","Race":"Black","Gender":"M","Compounds":"15","Familiarity":"0","Subject":"4","Age":"49"},{"Dilution":"1/1,000","Ethnicity":"Non-Hispanic","Intensity":"100","Pleasantness":"5","Race":"Black","Gender":"M","Compounds":"12","Familiarity":"75","Subject":"4","Age":"49"},{"Dilution":"1/1,000","Ethnicity":"Non-Hispanic","Intensity":"95","Pleasantness":"95","Race":"Black","Gender":"M","Compounds":"8","Familiarity":"100","Subject":"4","Age":"49"},{"Dilution":"1/1,000","Ethnicity":"Non-Hispanic","Intensity":"100","Pleasantness":"100","Race":"Black","Gender":"M","Compounds":"12","Familiarity":"10","Subject":"4","Age":"49"},{"Dilution":"1/1,000","Ethnicity":"Non-Hispanic","Intensity":"95","Pleasantness":"0","Race":"Black","Gender":"M","Compounds":"4","Familiarity":"10","Subject":"4","Age":"49"},{"Dilution":"1/1,000","Ethnicity":"Non-Hispanic","Intensity":"95","Pleasantness":"100","Race":"Black","Gender":"M","Compounds":"6","Familiarity":"95","Subject":"4","Age":"49"},{"Dilution":"1/1,000","Ethnicity":"Non-Hispanic","Intensity":"0","Pleasantness":"0","Race":"Black","Gender":"M","Compounds":"8","Familiarity":"0","Subject":"4","Age":"49"},{"Dilution":"1/1,000","Ethnicity":"Non-Hispanic","Intensity":"0","Pleasantness":"0","Race":"Black","Gender":"M","Compounds":"1","Familiarity":"0","Subject":"4","Age":"49"},{"Dilution":"1/1,000","Ethnicity":"Non-Hispanic","Intensity":"0","Pleasantness":"0","Race":"Black","Gender":"M","Compounds":"1","Familiarity":"0","Subject":"4","Age":"49"},{"Dilution":"1/1,000","Ethnicity":"Non-Hispanic","Intensity":"100","Pleasantness":"10","Race":"Black","Gender":"M","Compounds":"6","Familiarity":"0","Subject":"4","Age":"49"},{"Dilution":"1/1,000","Ethnicity":"Non-Hispanic","Intensity":"10","Pleasantness":"85","Race":"Black","Gender":"M","Compounds":"8","Familiarity":"80","Subject":"4","Age":"49"},{"Dilution":"1/1,000","Ethnicity":"Non-Hispanic","Intensity":"10","Pleasantness":"100","Race":"Black","Gender":"M","Compounds":"8","Familiarity":"10","Subject":"4","Age":"49"},{"Dilution":"1/1,000","Ethnicity":"Non-Hispanic","Intensity":"85","Pleasantness":"95","Race":"Black","Gender":"M","Compounds":"8","Familiarity":"95","Subject":"4","Age":"49"},{"Dilution":"1/1,000","Ethnicity":"Non-Hispanic","Intensity":"100","Pleasantness":"100","Race":"Black","Gender":"M","Compounds":"6","Familiarity":"15","Subject":"4","Age":"49"},{"Dilution":"1/1,000","Ethnicity":"Non-Hispanic","Intensity":"10","Pleasantness":"100","Race":"Black","Gender":"M","Compounds":"1","Familiarity":"5","Subject":"4","Age":"49"},{"Dilution":"1/1,000","Ethnicity":"Non-Hispanic","Intensity":"90","Pleasantness":"100","Race":"Black","Gender":"M","Compounds":"8","Familiarity":"100","Subject":"4","Age":"49"},{"Dilution":"1/1,000","Ethnicity":"Non-Hispanic","Intensity":"5","Pleasantness":"95","Race":"Black","Gender":"M","Compounds":"12","Familiarity":"95","Subject":"4","Age":"49"},{"Dilution":"1/1,000","Ethnicity":"Non-Hispanic","Intensity":"95","Pleasantness":"0","Race":"Black","Gender":"M","Compounds":"15","Familiarity":"5","Subject":"4","Age":"49"},{"Dilution":"1/1,000","Ethnicity":"Non-Hispanic","Intensity":"90","Pleasantness":"5","Race":"Black","Gender":"M","Compounds":"6","Familiarity":"10","Subject":"4","Age":"49"},{"Dilution":"1/1,000","Ethnicity":"Non-Hispanic","Intensity":"90","Pleasantness":"75","Race":"Black","Gender":"M","Compounds":"10","Familiarity":"5","Subject":"4","Age":"49"},{"Dilution":"1/1,000","Ethnicity":"Non-Hispanic","Intensity":"5","Pleasantness":"100","Race":"Black","Gender":"M","Compounds":"4","Familiarity":"0","Subject":"4","Age":"49"},{"Dilution":"1/1,000","Ethnicity":"Non-Hispanic","Intensity":"5","Pleasantness":"95","Race":"Black","Gender":"M","Compounds":"15","Familiarity":"0","Subject":"4","Age":"49"},{"Dilution":"1/1,000","Ethnicity":"Non-Hispanic","Intensity":"90","Pleasantness":"15","Race":"Black","Gender":"M","Compounds":"6","Familiarity":"90","Subject":"4","Age":"49"},{"Dilution":"1/1,000","Ethnicity":"Non-Hispanic","Intensity":"100","Pleasantness":"20","Race":"Black","Gender":"M","Compounds":"10","Familiarity":"5","Subject":"4","Age":"49"},{"Dilution":"1/1,000","Ethnicity":"Non-Hispanic","Intensity":"75","Pleasantness":"85","Race":"Black","Gender":"M","Compounds":"13","Familiarity":"15","Subject":"4","Age":"49"},{"Dilution":"1/1,000","Ethnicity":"Non-Hispanic","Intensity":"75","Pleasantness":"10","Race":"Black","Gender":"M","Compounds":"6","Familiarity":"20","Subject":"4","Age":"49"},{"Dilution":"1/1,000","Ethnicity":"Non-Hispanic","Intensity":"100","Pleasantness":"15","Race":"Black","Gender":"M","Compounds":"16","Familiarity":"90","Subject":"4","Age":"49"},{"Dilution":"1/1,000","Ethnicity":"Non-Hispanic","Intensity":"95","Pleasantness":"15","Race":"Black","Gender":"M","Compounds":"8","Familiarity":"0","Subject":"4","Age":"49"},{"Dilution":"1/1,000","Ethnicity":"Non-Hispanic","Intensity":"85","Pleasantness":"90","Race":"Black","Gender":"M","Compounds":"13","Familiarity":"80","Subject":"4","Age":"49"},{"Dilution":"1/1,000","Ethnicity":"Non-Hispanic","Intensity":"90","Pleasantness":"90","Race":"Black","Gender":"M","Compounds":"13","Familiarity":"85","Subject":"4","Age":"49"},{"Dilution":"1/1,000","Ethnicity":"Non-Hispanic","Intensity":"0","Pleasantness":"90","Race":"Black","Gender":"M","Compounds":"8","Familiarity":"10","Subject":"4","Age":"49"},{"Dilution":"1/1,000","Ethnicity":"Non-Hispanic","Intensity":"80","Pleasantness":"95","Race":"Black","Gender":"M","Compounds":"9","Familiarity":"75","Subject":"4","Age":"49"},{"Dilution":"1/1,000","Ethnicity":"Non-Hispanic","Intensity":"95","Pleasantness":"5","Race":"Black","Gender":"M","Compounds":"13","Familiarity":"90","Subject":"4","Age":"49"},{"Dilution":"1/1,000","Ethnicity":"Non-Hispanic","Intensity":"85","Pleasantness":"95","Race":"Black","Gender":"M","Compounds":"9","Familiarity":"0","Subject":"4","Age":"49"},{"Dilution":"1/1,000","Ethnicity":"Non-Hispanic","Intensity":"95","Pleasantness":"0","Race":"Black","Gender":"M","Compounds":"13","Familiarity":"0","Subject":"4","Age":"49"},{"Dilution":"1/1,000","Ethnicity":"Non-Hispanic","Intensity":"10","Pleasantness":"100","Race":"Black","Gender":"M","Compounds":"13","Familiarity":"5","Subject":"4","Age":"49"},{"Dilution":"1/1,000","Ethnicity":"Non-Hispanic","Intensity":"100","Pleasantness":"100","Race":"Black","Gender":"M","Compounds":"9","Familiarity":"10","Subject":"4","Age":"49"},{"Dilution":"1/1,000","Ethnicity":"Non-Hispanic","Intensity":"0","Pleasantness":"90","Race":"Black","Gender":"M","Compounds":"11","Familiarity":"65","Subject":"4","Age":"49"},{"Dilution":"1/1,000","Ethnicity":"Non-Hispanic","Intensity":"80","Pleasantness":"65","Race":"Black","Gender":"M","Compounds":"9","Familiarity":"80","Subject":"4","Age":"49"},{"Dilution":"1/1,000","Ethnicity":"Non-Hispanic","Intensity":"0","Pleasantness":"0","Race":"Black","Gender":"M","Compounds":"9","Familiarity":"0","Subject":"4","Age":"49"},{"Dilution":"1/1,000","Ethnicity":"Non-Hispanic","Intensity":"10","Pleasantness":"85","Race":"Black","Gender":"M","Compounds":"9","Familiarity":"100","Subject":"4","Age":"49"},{"Dilution":"1/1,000","Ethnicity":"Non-Hispanic","Intensity":"20","Pleasantness":"95","Race":"Black","Gender":"M","Compounds":"11","Familiarity":"70","Subject":"4","Age":"49"},{"Dilution":"1/1,000","Ethnicity":"Non-Hispanic","Intensity":"80","Pleasantness":"85","Race":"Black","Gender":"M","Compounds":"16","Familiarity":"80","Subject":"4","Age":"49"},{"Dilution":"1/1,000","Ethnicity":"Non-Hispanic","Intensity":"55","Pleasantness":"80","Race":"Black","Gender":"M","Compounds":"3","Familiarity":"40","Subject":"4","Age":"49"},{"Dilution":"1/1,000","Ethnicity":"Non-Hispanic","Intensity":"90","Pleasantness":"90","Race":"Black","Gender":"M","Compounds":"11","Familiarity":"95","Subject":"4","Age":"49"},{"Dilution":"1/1,000","Ethnicity":"Non-Hispanic","Intensity":"100","Pleasantness":"90","Race":"Black","Gender":"M","Compounds":"11","Familiarity":"95","Subject":"4","Age":"49"},{"Dilution":"1/1,000","Ethnicity":"Non-Hispanic","Intensity":"100","Pleasantness":"95","Race":"Black","Gender":"M","Compounds":"5","Familiarity":"85","Subject":"4","Age":"49"},{"Dilution":"1/1,000","Ethnicity":"Non-Hispanic","Intensity":"95","Pleasantness":"75","Race":"Black","Gender":"M","Compounds":"11","Familiarity":"5","Subject":"4","Age":"49"},{"Dilution":"1/1,000","Ethnicity":"Non-Hispanic","Intensity":"5","Pleasantness":"85","Race":"Black","Gender":"M","Compounds":"11","Familiarity":"0","Subject":"4","Age":"49"},{"Dilution":"1/1,000","Ethnicity":"Non-Hispanic","Intensity":"25","Pleasantness":"100","Race":"Black","Gender":"M","Compounds":"9","Familiarity":"90","Subject":"4","Age":"49"},{"Dilution":"1/1,000","Ethnicity":"Non-Hispanic","Intensity":"90","Pleasantness":"85","Race":"Black","Gender":"M","Compounds":"9","Familiarity":"70","Subject":"4","Age":"49"},{"Dilution":"1/1,000","Ethnicity":"Non-Hispanic","Intensity":"90","Pleasantness":"85","Race":"Black","Gender":"M","Compounds":"9","Familiarity":"55","Subject":"4","Age":"49"},{"Dilution":"1/1,000","Ethnicity":"Non-Hispanic","Intensity":"80","Pleasantness":"15","Race":"Black","Gender":"M","Compounds":"9","Familiarity":"70","Subject":"4","Age":"49"},{"Dilution":"1/1,000","Ethnicity":"Non-Hispanic","Intensity":"70","Pleasantness":"85","Race":"Black","Gender":"M","Compounds":"9","Familiarity":"80","Subject":"4","Age":"49"},{"Dilution":"1/1,000","Ethnicity":"Non-Hispanic","Intensity":"95","Pleasantness":"15","Race":"Black","Gender":"M","Compounds":"7","Familiarity":"0","Subject":"4","Age":"49"},{"Dilution":"1/1,000","Ethnicity":"Non-Hispanic","Intensity":"25","Pleasantness":"90","Race":"Black","Gender":"M","Compounds":"11","Familiarity":"85","Subject":"4","Age":"49"},{"Dilution":"1/1,000","Ethnicity":"Non-Hispanic","Intensity":"85","Pleasantness":"5","Race":"Black","Gender":"M","Compounds":"11","Familiarity":"5","Subject":"4","Age":"49"},{"Dilution":"1/1,000","Ethnicity":"Non-Hispanic","Intensity":"85","Pleasantness":"15","Race":"Black","Gender":"M","Compounds":"12","Familiarity":"75","Subject":"4","Age":"49"},{"Dilution":"1/1,000","Ethnicity":"Non-Hispanic","Intensity":"45","Pleasantness":"95","Race":"Black","Gender":"M","Compounds":"8","Familiarity":"0","Subject":"4","Age":"49"},{"Dilution":"1/1,000","Ethnicity":"Non-Hispanic","Intensity":"100","Pleasantness":"0","Race":"Black","Gender":"M","Compounds":"6","Familiarity":"0","Subject":"4","Age":"49"},{"Dilution":"1/1,000","Ethnicity":"Non-Hispanic","Intensity":"80","Pleasantness":"85","Race":"Black","Gender":"M","Compounds":"8","Familiarity":"75","Subject":"4","Age":"49"},{"Dilution":"1/1,000","Ethnicity":"Non-Hispanic","Intensity":"95","Pleasantness":"100","Race":"Black","Gender":"M","Compounds":"8","Familiarity":"90","Subject":"4","Age":"49"},{"Dilution":"1/1,000","Ethnicity":"Non-Hispanic","Intensity":"90","Pleasantness":"10","Race":"Black","Gender":"M","Compounds":"10","Familiarity":"10","Subject":"4","Age":"49"},{"Dilution":"1/1,000","Ethnicity":"Non-Hispanic","Intensity":"85","Pleasantness":"5","Race":"Black","Gender":"M","Compounds":"8","Familiarity":"10","Subject":"4","Age":"49"},{"Dilution":"1/1,000","Ethnicity":"Non-Hispanic","Intensity":"75","Pleasantness":"90","Race":"Black","Gender":"M","Compounds":"8","Familiarity":"85","Subject":"4","Age":"49"},{"Dilution":"1/1,000","Ethnicity":"Non-Hispanic","Intensity":"0","Pleasantness":"0","Race":"Black","Gender":"M","Compounds":"4","Familiarity":"0","Subject":"4","Age":"49"},{"Dilution":"1/1,000","Ethnicity":"Non-Hispanic","Intensity":"0","Pleasantness":"0","Race":"Black","Gender":"M","Compounds":"8","Familiarity":"0","Subject":"4","Age":"49"},{"Dilution":"1/1,000","Ethnicity":"Non-Hispanic","Intensity":"100","Pleasantness":"20","Race":"Black","Gender":"M","Compounds":"4","Familiarity":"10","Subject":"4","Age":"49"},{"Dilution":"1/1,000","Ethnicity":"Non-Hispanic","Intensity":"100","Pleasantness":"10","Race":"Black","Gender":"M","Compounds":"10","Familiarity":"0","Subject":"4","Age":"49"},{"Dilution":"1/1,000","Ethnicity":"Non-Hispanic","Intensity":"65","Pleasantness":"30","Race":"Black","Gender":"M","Compounds":"4","Familiarity":"80","Subject":"4","Age":"49"},{"Dilution":"1/1,000","Ethnicity":"Non-Hispanic","Intensity":"80","Pleasantness":"95","Race":"Black","Gender":"M","Compounds":"7","Familiarity":"90","Subject":"4","Age":"49"},{"Dilution":"1/1,000","Ethnicity":"Non-Hispanic","Intensity":"0","Pleasantness":"95","Race":"Black","Gender":"M","Compounds":"15","Familiarity":"0","Subject":"4","Age":"49"},{"Dilution":"1/1,000","Ethnicity":"Non-Hispanic","Intensity":"50","Pleasantness":"80","Race":"Black","Gender":"M","Compounds":"4","Familiarity":"15","Subject":"4","Age":"49"},{"Dilution":"1/1,000","Ethnicity":"Non-Hispanic","Intensity":"60","Pleasantness":"85","Race":"Black","Gender":"M","Compounds":"15","Familiarity":"90","Subject":"4","Age":"49"},{"Dilution":"1/1,000","Ethnicity":"Non-Hispanic","Intensity":"100","Pleasantness":"15","Race":"Black","Gender":"M","Compounds":"11","Familiarity":"15","Subject":"4","Age":"49"},{"Dilution":"1/1,000","Ethnicity":"Non-Hispanic","Intensity":"100","Pleasantness":"5","Race":"Black","Gender":"M","Compounds":"14","Familiarity":"0","Subject":"4","Age":"49"},{"Dilution":"1/1,000","Ethnicity":"Non-Hispanic","Intensity":"80","Pleasantness":"0","Race":"Black","Gender":"M","Compounds":"15","Familiarity":"90","Subject":"4","Age":"49"},{"Dilution":"1/1,000","Ethnicity":"Non-Hispanic","Intensity":"80","Pleasantness":"25","Race":"Black","Gender":"M","Compounds":"6","Familiarity":"10","Subject":"4","Age":"49"},{"Dilution":"1/1,000","Ethnicity":"Non-Hispanic","Intensity":"100","Pleasantness":"0","Race":"Black","Gender":"M","Compounds":"15","Familiarity":"10","Subject":"4","Age":"49"},{"Dilution":"1/1,000","Ethnicity":"Non-Hispanic","Intensity":"70","Pleasantness":"90","Race":"Black","Gender":"M","Compounds":"5","Familiarity":"85","Subject":"4","Age":"49"},{"Dilution":"1/1,000","Ethnicity":"Non-Hispanic","Intensity":"80","Pleasantness":"90","Race":"Black","Gender":"M","Compounds":"9","Familiarity":"0","Subject":"4","Age":"49"},{"Dilution":"1/1,000","Ethnicity":"Non-Hispanic","Intensity":"100","Pleasantness":"90","Race":"Black","Gender":"M","Compounds":"9","Familiarity":"100","Subject":"4","Age":"49"},{"Dilution":"1/1,000","Ethnicity":"Non-Hispanic","Intensity":"100","Pleasantness":"75","Race":"Black","Gender":"M","Compounds":"16","Familiarity":"0","Subject":"4","Age":"49"},{"Dilution":"1/1,000","Ethnicity":"Non-Hispanic","Intensity":"20","Pleasantness":"35","Race":"Black","Gender":"M","Compounds":"8","Familiarity":"0","Subject":"4","Age":"49"},{"Dilution":"1/1,000","Ethnicity":"Non-Hispanic","Intensity":"20","Pleasantness":"100","Race":"Black","Gender":"M","Compounds":"8","Familiarity":"5","Subject":"4","Age":"49"},{"Dilution":"1/1,000","Ethnicity":"Non-Hispanic","Intensity":"80","Pleasantness":"95","Race":"Black","Gender":"M","Compounds":"8","Familiarity":"0","Subject":"4","Age":"49"},{"Dilution":"1/1,000","Ethnicity":"Non-Hispanic","Intensity":"100","Pleasantness":"5","Race":"Black","Gender":"M","Compounds":"4","Familiarity":"10","Subject":"4","Age":"49"},{"Dilution":"1/1,000","Ethnicity":"Non-Hispanic","Intensity":"10","Pleasantness":"90","Race":"Black","Gender":"M","Compounds":"8","Familiarity":"15","Subject":"4","Age":"49"},{"Dilution":"1/1,000","Ethnicity":"Non-Hispanic","Intensity":"0","Pleasantness":"90","Race":"Black","Gender":"M","Compounds":"4","Familiarity":"75","Subject":"4","Age":"49"},{"Dilution":"1/1,000","Ethnicity":"Non-Hispanic","Intensity":"85","Pleasantness":"25","Race":"Black","Gender":"M","Compounds":"6","Familiarity":"5","Subject":"4","Age":"49"},{"Dilution":"1/1,000","Ethnicity":"Non-Hispanic","Intensity":"0","Pleasantness":"95","Race":"Black","Gender":"M","Compounds":"8","Familiarity":"0","Subject":"4","Age":"49"},{"Dilution":"1/1,000","Ethnicity":"Non-Hispanic","Intensity":"90","Pleasantness":"70","Race":"Black","Gender":"M","Compounds":"15","Familiarity":"75","Subject":"4","Age":"49"},{"Dilution":"1/1,000","Ethnicity":"Non-Hispanic","Intensity":"85","Pleasantness":"90","Race":"Black","Gender":"M","Compounds":"3","Familiarity":"95","Subject":"4","Age":"49"},{"Dilution":"1/1,000","Ethnicity":"Non-Hispanic","Intensity":"0","Pleasantness":"100","Race":"Black","Gender":"M","Compounds":"15","Familiarity":"0","Subject":"4","Age":"49"},{"Dilution":"1/1,000","Ethnicity":"Non-Hispanic","Intensity":"0","Pleasantness":"90","Race":"Black","Gender":"M","Compounds":"4","Familiarity":"70","Subject":"4","Age":"49"},{"Dilution":"1/1,000","Ethnicity":"Non-Hispanic","Intensity":"5","Pleasantness":"95","Race":"Black","Gender":"M","Compounds":"15","Familiarity":"50","Subject":"4","Age":"49"},{"Dilution":"1/1,000","Ethnicity":"Non-Hispanic","Intensity":"85","Pleasantness":"10","Race":"Black","Gender":"M","Compounds":"14","Familiarity":"60","Subject":"4","Age":"49"},{"Dilution":"1/1,000","Ethnicity":"Non-Hispanic","Intensity":"0","Pleasantness":"0","Race":"Black","Gender":"M","Compounds":"9","Familiarity":"0","Subject":"4","Age":"49"},{"Dilution":"1/1,000","Ethnicity":"Non-Hispanic","Intensity":"70","Pleasantness":"75","Race":"Black","Gender":"M","Compounds":"16","Familiarity":"55","Subject":"4","Age":"49"},{"Dilution":"1/1,000","Ethnicity":"Non-Hispanic","Intensity":"20","Pleasantness":"80","Race":"Black","Gender":"M","Compounds":"8","Familiarity":"0","Subject":"4","Age":"49"},{"Dilution":"1/1,000","Ethnicity":"Non-Hispanic","Intensity":"95","Pleasantness":"70","Race":"Black","Gender":"M","Compounds":"3","Familiarity":"5","Subject":"4","Age":"49"},{"Dilution":"1/1,000","Ethnicity":"Non-Hispanic","Intensity":"95","Pleasantness":"0","Race":"Black","Gender":"M","Compounds":"14","Familiarity":"5","Subject":"4","Age":"49"},{"Dilution":"1/1,000","Ethnicity":"Non-Hispanic","Intensity":"100","Pleasantness":"0","Race":"Black","Gender":"M","Compounds":"14","Familiarity":"10","Subject":"4","Age":"49"},{"Dilution":"1/1,000","Ethnicity":"Non-Hispanic","Intensity":"100","Pleasantness":"5","Race":"Black","Gender":"M","Compounds":"15","Familiarity":"100","Subject":"4","Age":"49"},{"Dilution":"1/1,000","Ethnicity":"Non-Hispanic","Intensity":"10","Pleasantness":"90","Race":"Black","Gender":"M","Compounds":"3","Familiarity":"5","Subject":"4","Age":"49"},{"Dilution":"1/1,000","Ethnicity":"Non-Hispanic","Intensity":"75","Pleasantness":"75","Race":"Black","Gender":"M","Compounds":"14","Familiarity":"5","Subject":"4","Age":"49"},{"Dilution":"1/1,000","Ethnicity":"Non-Hispanic","Intensity":"0","Pleasantness":"90","Race":"Black","Gender":"M","Compounds":"6","Familiarity":"85","Subject":"4","Age":"49"},{"Dilution":"1/1,000","Ethnicity":"Non-Hispanic","Intensity":"15","Pleasantness":"95","Race":"Black","Gender":"M","Compounds":"8","Familiarity":"85","Subject":"4","Age":"49"},{"Dilution":"1/1,000","Ethnicity":"Non-Hispanic","Intensity":"100","Pleasantness":"0","Race":"Black","Gender":"M","Compounds":"14","Familiarity":"10","Subject":"4","Age":"49"},{"Dilution":"1/1,000","Ethnicity":"Non-Hispanic","Intensity":"95","Pleasantness":"100","Race":"Black","Gender":"M","Compounds":"3","Familiarity":"100","Subject":"4","Age":"49"},{"Dilution":"1/1,000","Ethnicity":"Non-Hispanic","Intensity":"100","Pleasantness":"100","Race":"Black","Gender":"M","Compounds":"14","Familiarity":"100","Subject":"4","Age":"49"},{"Dilution":"1/1,000","Ethnicity":"Non-Hispanic","Intensity":"95","Pleasantness":"75","Race":"Black","Gender":"M","Compounds":"3","Familiarity":"85","Subject":"4","Age":"49"},{"Dilution":"1/1,000","Ethnicity":"Non-Hispanic","Intensity":"90","Pleasantness":"0","Race":"Black","Gender":"M","Compounds":"6","Familiarity":"0","Subject":"4","Age":"49"},{"Dilution":"1/1,000","Ethnicity":"Non-Hispanic","Intensity":"100","Pleasantness":"20","Race":"Black","Gender":"M","Compounds":"9","Familiarity":"0","Subject":"4","Age":"49"},{"Dilution":"1/1,000","Ethnicity":"Non-Hispanic","Intensity":"0","Pleasantness":"85","Race":"Black","Gender":"M","Compounds":"8","Familiarity":"0","Subject":"4","Age":"49"},{"Dilution":"1/1,000","Ethnicity":"Non-Hispanic","Intensity":"100","Pleasantness":"90","Race":"Black","Gender":"M","Compounds":"8","Familiarity":"5","Subject":"4","Age":"49"},{"Dilution":"1/1,000","Ethnicity":"Non-Hispanic","Intensity":"0","Pleasantness":"95","Race":"Black","Gender":"M","Compounds":"13","Familiarity":"0","Subject":"4","Age":"49"},{"Dilution":"1/1,000","Ethnicity":"Non-Hispanic","Intensity":"15","Pleasantness":"90","Race":"Black","Gender":"M","Compounds":"3","Familiarity":"95","Subject":"4","Age":"49"},{"Dilution":"1/1,000","Ethnicity":"Non-Hispanic","Intensity":"65","Pleasantness":"90","Race":"Black","Gender":"M","Compounds":"8","Familiarity":"70","Subject":"4","Age":"49"},{"Dilution":"1/1,000","Ethnicity":"Non-Hispanic","Intensity":"100","Pleasantness":"10","Race":"Black","Gender":"M","Compounds":"8","Familiarity":"10","Subject":"4","Age":"49"},{"Dilution":"1/1,000","Ethnicity":"Non-Hispanic","Intensity":"100","Pleasantness":"85","Race":"Black","Gender":"M","Compounds":"14","Familiarity":"85","Subject":"4","Age":"49"},{"Dilution":"1/1,000","Ethnicity":"Non-Hispanic","Intensity":"100","Pleasantness":"0","Race":"Black","Gender":"M","Compounds":"14","Familiarity":"0","Subject":"4","Age":"49"},{"Dilution":"1/1,000","Ethnicity":"Non-Hispanic","Intensity":"85","Pleasantness":"75","Race":"Black","Gender":"M","Compounds":"8","Familiarity":"0","Subject":"4","Age":"49"},{"Dilution":"1/1,000","Ethnicity":"Non-Hispanic","Intensity":"85","Pleasantness":"35","Race":"Black","Gender":"M","Compounds":"15","Familiarity":"60","Subject":"4","Age":"49"},{"Dilution":"1/1,000","Ethnicity":"Non-Hispanic","Intensity":"0","Pleasantness":"70","Race":"Black","Gender":"M","Compounds":"8","Familiarity":"10","Subject":"4","Age":"49"},{"Dilution":"1/1,000","Ethnicity":"Non-Hispanic","Intensity":"0","Pleasantness":"85","Race":"Black","Gender":"M","Compounds":"16","Familiarity":"0","Subject":"4","Age":"49"},{"Dilution":"1/1,000","Ethnicity":"Non-Hispanic","Intensity":"65","Pleasantness":"60","Race":"Black","Gender":"M","Compounds":"9","Familiarity":"10","Subject":"4","Age":"49"},{"Dilution":"1/1,000","Ethnicity":"Non-Hispanic","Intensity":"80","Pleasantness":"85","Race":"Black","Gender":"M","Compounds":"16","Familiarity":"5","Subject":"4","Age":"49"},{"Dilution":"1/1,000","Ethnicity":"Non-Hispanic","Intensity":"5","Pleasantness":"90","Race":"Black","Gender":"M","Compounds":"3","Familiarity":"5","Subject":"4","Age":"49"},{"Dilution":"1/1,000","Ethnicity":"Non-Hispanic","Intensity":"85","Pleasantness":"5","Race":"Black","Gender":"M","Compounds":"8","Familiarity":"10","Subject":"4","Age":"49"},{"Dilution":"1/1,000","Ethnicity":"Non-Hispanic","Intensity":"90","Pleasantness":"80","Race":"Black","Gender":"M","Compounds":"3","Familiarity":"80","Subject":"4","Age":"49"},{"Dilution":"1/1,000","Ethnicity":"Non-Hispanic","Intensity":"10","Pleasantness":"100","Race":"Black","Gender":"M","Compounds":"3","Familiarity":"100","Subject":"4","Age":"49"},{"Dilution":"1/1,000","Ethnicity":"Non-Hispanic","Intensity":"100","Pleasantness":"0","Race":"Black","Gender":"M","Compounds":"7","Familiarity":"0","Subject":"4","Age":"49"},{"Dilution":"1/1,000","Ethnicity":"Non-Hispanic","Intensity":"95","Pleasantness":"10","Race":"Black","Gender":"M","Compounds":"3","Familiarity":"0","Subject":"4","Age":"49"},{"Dilution":"1/1,000","Ethnicity":"Non-Hispanic","Intensity":"100","Pleasantness":"15","Race":"Black","Gender":"M","Compounds":"15","Familiarity":"85","Subject":"4","Age":"49"},{"Dilution":"1/1,000","Ethnicity":"Non-Hispanic","Intensity":"25","Pleasantness":"85","Race":"Black","Gender":"M","Compounds":"14","Familiarity":"80","Subject":"4","Age":"49"},{"Dilution":"1/1,000","Ethnicity":"Non-Hispanic","Intensity":"25","Pleasantness":"100","Race":"Black","Gender":"M","Compounds":"15","Familiarity":"85","Subject":"4","Age":"49"},{"Dilution":"1/1,000","Ethnicity":"Non-Hispanic","Intensity":"100","Pleasantness":"30","Race":"Black","Gender":"M","Compounds":"15","Familiarity":"0","Subject":"4","Age":"49"},{"Dilution":"1/1,000","Ethnicity":"Non-Hispanic","Intensity":"100","Pleasantness":"100","Race":"Black","Gender":"M","Compounds":"11","Familiarity":"100","Subject":"4","Age":"49"},{"Dilution":"1/1,000","Ethnicity":"Non-Hispanic","Intensity":"85","Pleasantness":"5","Race":"Black","Gender":"M","Compounds":"16","Familiarity":"80","Subject":"4","Age":"49"},{"Dilution":"1/1,000","Ethnicity":"Non-Hispanic","Intensity":"95","Pleasantness":"5","Race":"Black","Gender":"M","Compounds":"15","Familiarity":"90","Subject":"4","Age":"49"},{"Dilution":"1/1,000","Ethnicity":"Non-Hispanic","Intensity":"70","Pleasantness":"25","Race":"Black","Gender":"M","Compounds":"4","Familiarity":"85","Subject":"4","Age":"49"},{"Dilution":"1/1,000","Ethnicity":"Non-Hispanic","Intensity":"65","Pleasantness":"90","Race":"Black","Gender":"M","Compounds":"8","Familiarity":"20","Subject":"4","Age":"49"},{"Dilution":"1/1,000","Ethnicity":"Non-Hispanic","Intensity":"75","Pleasantness":"85","Race":"Black","Gender":"M","Compounds":"6","Familiarity":"15","Subject":"4","Age":"49"},{"Dilution":"1/1,000","Ethnicity":"Non-Hispanic","Intensity":"100","Pleasantness":"100","Race":"Black","Gender":"M","Compounds":"8","Familiarity":"100","Subject":"4","Age":"49"},{"Dilution":"1/1,000","Ethnicity":"Non-Hispanic","Intensity":"100","Pleasantness":"100","Race":"Black","Gender":"M","Compounds":"15","Familiarity":"90","Subject":"4","Age":"49"},{"Dilution":"1/1,000","Ethnicity":"Non-Hispanic","Intensity":"85","Pleasantness":"95","Race":"Black","Gender":"M","Compounds":"3","Familiarity":"100","Subject":"4","Age":"49"},{"Dilution":"1/1,000","Ethnicity":"Non-Hispanic","Intensity":"80","Pleasantness":"80","Race":"Black","Gender":"M","Compounds":"6","Familiarity":"65","Subject":"4","Age":"49"},{"Dilution":"1/1,000","Ethnicity":"Non-Hispanic","Intensity":"95","Pleasantness":"90","Race":"Black","Gender":"M","Compounds":"8","Familiarity":"100","Subject":"4","Age":"49"},{"Dilution":"1/1,000","Ethnicity":"Non-Hispanic","Intensity":"0","Pleasantness":"100","Race":"Black","Gender":"M","Compounds":"12","Familiarity":"5","Subject":"4","Age":"49"},{"Dilution":"1/1,000","Ethnicity":"Non-Hispanic","Intensity":"90","Pleasantness":"35","Race":"Black","Gender":"M","Compounds":"3","Familiarity":"5","Subject":"4","Age":"49"},{"Dilution":"1/1,000","Ethnicity":"Non-Hispanic","Intensity":"100","Pleasantness":"100","Race":"Black","Gender":"M","Compounds":"8","Familiarity":"95","Subject":"4","Age":"49"},{"Dilution":"1/1,000","Ethnicity":"Non-Hispanic","Intensity":"100","Pleasantness":"0","Race":"Black","Gender":"M","Compounds":"14","Familiarity":"10","Subject":"4","Age":"49"},{"Dilution":"1/1,000","Ethnicity":"Non-Hispanic","Intensity":"70","Pleasantness":"15","Race":"Black","Gender":"M","Compounds":"3","Familiarity":"75","Subject":"4","Age":"49"},{"Dilution":"1/1,000","Ethnicity":"Non-Hispanic","Intensity":"80","Pleasantness":"15","Race":"Black","Gender":"M","Compounds":"9","Familiarity":"5","Subject":"4","Age":"49"},{"Dilution":"1/1,000","Ethnicity":"Non-Hispanic","Intensity":"100","Pleasantness":"5","Race":"Black","Gender":"M","Compounds":"6","Familiarity":"0","Subject":"4","Age":"49"},{"Dilution":"1/1,000","Ethnicity":"Non-Hispanic","Intensity":"95","Pleasantness":"100","Race":"Black","Gender":"M","Compounds":"8","Familiarity":"100","Subject":"4","Age":"49"},{"Dilution":"1/1,000","Ethnicity":"Non-Hispanic","Intensity":"80","Pleasantness":"25","Race":"Black","Gender":"M","Compounds":"16","Familiarity":"80","Subject":"4","Age":"49"},{"Dilution":"1/1,000","Ethnicity":"Non-Hispanic","Intensity":"85","Pleasantness":"90","Race":"Black","Gender":"M","Compounds":"9","Familiarity":"100","Subject":"4","Age":"49"},{"Dilution":"1/1,000","Ethnicity":"Non-Hispanic","Intensity":"90","Pleasantness":"75","Race":"Black","Gender":"M","Compounds":"6","Familiarity":"70","Subject":"4","Age":"49"},{"Dilution":"1/1,000","Ethnicity":"Non-Hispanic","Intensity":"80","Pleasantness":"75","Race":"Black","Gender":"M","Compounds":"9","Familiarity":"100","Subject":"4","Age":"49"},{"Dilution":"1/1,000","Ethnicity":"Non-Hispanic","Intensity":"100","Pleasantness":"0","Race":"Black","Gender":"M","Compounds":"12","Familiarity":"90","Subject":"4","Age":"49"},{"Dilution":"1/1,000","Ethnicity":"Non-Hispanic","Intensity":"85","Pleasantness":"90","Race":"Black","Gender":"M","Compounds":"3","Familiarity":"90","Subject":"4","Age":"49"},{"Dilution":"1/1,000","Ethnicity":"Non-Hispanic","Intensity":"80","Pleasantness":"90","Race":"Black","Gender":"M","Compounds":"3","Familiarity":"75","Subject":"4","Age":"49"},{"Dilution":"1/1,000","Ethnicity":"Non-Hispanic","Intensity":"90","Pleasantness":"75","Race":"Black","Gender":"M","Compounds":"8","Familiarity":"70","Subject":"4","Age":"49"},{"Dilution":"1/1,000","Ethnicity":"Non-Hispanic","Intensity":"100","Pleasantness":"0","Race":"Black","Gender":"M","Compounds":"6","Familiarity":"0","Subject":"4","Age":"49"},{"Dilution":"1/1,000","Ethnicity":"Non-Hispanic","Intensity":"100","Pleasantness":"100","Race":"Black","Gender":"M","Compounds":"13","Familiarity":"90","Subject":"4","Age":"49"},{"Dilution":"1/1,000","Ethnicity":"Non-Hispanic","Intensity":"100","Pleasantness":"75","Race":"Black","Gender":"M","Compounds":"7","Familiarity":"90","Subject":"4","Age":"49"},{"Dilution":"1/1,000","Ethnicity":"Non-Hispanic","Intensity":"95","Pleasantness":"5","Race":"Black","Gender":"M","Compounds":"3","Familiarity":"5","Subject":"4","Age":"49"},{"Dilution":"1/1,000","Ethnicity":"Non-Hispanic","Intensity":"100","Pleasantness":"75","Race":"Black","Gender":"M","Compounds":"14","Familiarity":"100","Subject":"4","Age":"49"},{"Dilution":"1/1,000","Ethnicity":"Non-Hispanic","Intensity":"85","Pleasantness":"20","Race":"Black","Gender":"M","Compounds":"3","Familiarity":"5","Subject":"4","Age":"49"},{"Dilution":"1/1,000","Ethnicity":"Non-Hispanic","Intensity":"70","Pleasantness":"30","Race":"Black","Gender":"M","Compounds":"6","Familiarity":"50","Subject":"4","Age":"49"},{"Dilution":"1/1,000","Ethnicity":"Non-Hispanic","Intensity":"90","Pleasantness":"90","Race":"Black","Gender":"M","Compounds":"6","Familiarity":"10","Subject":"4","Age":"49"},{"Dilution":"1/1,000","Ethnicity":"Non-Hispanic","Intensity":"90","Pleasantness":"95","Race":"Black","Gender":"M","Compounds":"15","Familiarity":"90","Subject":"4","Age":"49"},{"Dilution":"1/1,000","Ethnicity":"Non-Hispanic","Intensity":"0","Pleasantness":"100","Race":"Black","Gender":"M","Compounds":"15","Familiarity":"0","Subject":"4","Age":"49"},{"Dilution":"1/1,000","Ethnicity":"Non-Hispanic","Intensity":"90","Pleasantness":"65","Race":"Black","Gender":"M","Compounds":"14","Familiarity":"85","Subject":"4","Age":"49"},{"Dilution":"1/1,000","Ethnicity":"Non-Hispanic","Intensity":"100","Pleasantness":"5","Race":"Black","Gender":"M","Compounds":"14","Familiarity":"5","Subject":"4","Age":"49"},{"Dilution":"1/1,000","Ethnicity":"Non-Hispanic","Intensity":"95","Pleasantness":"5","Race":"Black","Gender":"M","Compounds":"11","Familiarity":"15","Subject":"4","Age":"49"},{"Dilution":"1/1,000","Ethnicity":"Non-Hispanic","Intensity":"100","Pleasantness":"90","Race":"Black","Gender":"M","Compounds":"3","Familiarity":"5","Subject":"4","Age":"49"},{"Dilution":"1/1,000","Ethnicity":"Non-Hispanic","Intensity":"0","Pleasantness":"90","Race":"Black","Gender":"M","Compounds":"9","Familiarity":"0","Subject":"4","Age":"49"},{"Dilution":"1/1,000","Ethnicity":"Non-Hispanic","Intensity":"0","Pleasantness":"100","Race":"Black","Gender":"M","Compounds":"7","Familiarity":"0","Subject":"4","Age":"49"},{"Dilution":"1/1,000","Ethnicity":"Non-Hispanic","Intensity":"80","Pleasantness":"95","Race":"Black","Gender":"M","Compounds":"8","Familiarity":"90","Subject":"4","Age":"49"},{"Dilution":"1/1,000","Ethnicity":"Non-Hispanic","Intensity":"5","Pleasantness":"100","Race":"Black","Gender":"M","Compounds":"8","Familiarity":"65","Subject":"4","Age":"49"},{"Dilution":"1/1,000","Ethnicity":"Non-Hispanic","Intensity":"100","Pleasantness":"100","Race":"Black","Gender":"M","Compounds":"8","Familiarity":"0","Subject":"4","Age":"49"},{"Dilution":"1/1,000","Ethnicity":"Non-Hispanic","Intensity":"75","Pleasantness":"85","Race":"Black","Gender":"M","Compounds":"8","Familiarity":"0","Subject":"4","Age":"49"},{"Dilution":"1/1,000","Ethnicity":"Non-Hispanic","Intensity":"90","Pleasantness":"100","Race":"Black","Gender":"M","Compounds":"8","Familiarity":"85","Subject":"4","Age":"49"},{"Dilution":"1/1,000","Ethnicity":"Non-Hispanic","Intensity":"100","Pleasantness":"15","Race":"Black","Gender":"M","Compounds":"15","Familiarity":"10","Subject":"4","Age":"49"},{"Dilution":"1/1,000","Ethnicity":"Non-Hispanic","Intensity":"65","Pleasantness":"85","Race":"Black","Gender":"M","Compounds":"13","Familiarity":"15","Subject":"4","Age":"49"},{"Dilution":"1/1,000","Ethnicity":"Non-Hispanic","Intensity":"95","Pleasantness":"10","Race":"Black","Gender":"M","Compounds":"4","Familiarity":"15","Subject":"4","Age":"49"},{"Dilution":"1/1,000","Ethnicity":"Non-Hispanic","Intensity":"80","Pleasantness":"25","Race":"Black","Gender":"M","Compounds":"15","Familiarity":"20","Subject":"4","Age":"49"},{"Dilution":"1/1,000","Ethnicity":"Non-Hispanic","Intensity":"90","Pleasantness":"90","Race":"Black","Gender":"M","Compounds":"8","Familiarity":"100","Subject":"4","Age":"49"},{"Dilution":"1/1,000","Ethnicity":"Non-Hispanic","Intensity":"5","Pleasantness":"100","Race":"Black","Gender":"M","Compounds":"15","Familiarity":"95","Subject":"4","Age":"49"},{"Dilution":"1/1,000","Ethnicity":"Non-Hispanic","Intensity":"0","Pleasantness":"90","Race":"Black","Gender":"M","Compounds":"15","Familiarity":"10","Subject":"4","Age":"49"},{"Dilution":"1/1,000","Ethnicity":"Non-Hispanic","Intensity":"5","Pleasantness":"90","Race":"Black","Gender":"M","Compounds":"6","Familiarity":"90","Subject":"4","Age":"49"},{"Dilution":"1/1,000","Ethnicity":"Non-Hispanic","Intensity":"0","Pleasantness":"0","Race":"Black","Gender":"M","Compounds":"15","Familiarity":"0","Subject":"4","Age":"49"},{"Dilution":"1/1,000","Ethnicity":"Non-Hispanic","Intensity":"0","Pleasantness":"0","Race":"Black","Gender":"M","Compounds":"15","Familiarity":"0","Subject":"4","Age":"49"},{"Dilution":"1/1,000","Ethnicity":"Non-Hispanic","Intensity":"0","Pleasantness":"0","Race":"Black","Gender":"M","Compounds":"15","Familiarity":"0","Subject":"4","Age":"49"},{"Dilution":"1/1,000","Ethnicity":"Non-Hispanic","Intensity":"10","Pleasantness":"100","Race":"Black","Gender":"M","Compounds":"15","Familiarity":"0","Subject":"4","Age":"49"},{"Dilution":"1/1,000","Ethnicity":"Non-Hispanic","Intensity":"80","Pleasantness":"80","Race":"Black","Gender":"M","Compounds":"6","Familiarity":"20","Subject":"4","Age":"49"},{"Dilution":"1/1,000","Ethnicity":"Non-Hispanic","Intensity":"0","Pleasantness":"70","Race":"Black","Gender":"M","Compounds":"6","Familiarity":"25","Subject":"4","Age":"49"},{"Dilution":"1/1,000","Ethnicity":"Non-Hispanic","Intensity":"100","Pleasantness":"10","Race":"Black","Gender":"M","Compounds":"3","Familiarity":"15","Subject":"4","Age":"49"},{"Dilution":"1/1,000","Ethnicity":"Non-Hispanic","Intensity":"100","Pleasantness":"0","Race":"Black","Gender":"M","Compounds":"6","Familiarity":"90","Subject":"4","Age":"49"},{"Dilution":"1/1,000","Ethnicity":"Non-Hispanic","Intensity":"100","Pleasantness":"80","Race":"Black","Gender":"M","Compounds":"3","Familiarity":"15","Subject":"4","Age":"49"},{"Dilution":"1/1,000","Ethnicity":"Non-Hispanic","Intensity":"100","Pleasantness":"0","Race":"Black","Gender":"M","Compounds":"6","Familiarity":"0","Subject":"4","Age":"49"},{"Dilution":"1/1,000","Ethnicity":"Non-Hispanic","Intensity":"100","Pleasantness":"10","Race":"Black","Gender":"M","Compounds":"8","Familiarity":"5","Subject":"4","Age":"49"},{"Dilution":"1/1,000","Ethnicity":"Non-Hispanic","Intensity":"100","Pleasantness":"90","Race":"Black","Gender":"M","Compounds":"3","Familiarity":"100","Subject":"4","Age":"49"},{"Dilution":"1/1,000","Ethnicity":"Non-Hispanic","Intensity":"5","Pleasantness":"80","Race":"Black","Gender":"M","Compounds":"11","Familiarity":"10","Subject":"4","Age":"49"},{"Dilution":"1/1,000","Ethnicity":"Non-Hispanic","Intensity":"95","Pleasantness":"5","Race":"Black","Gender":"M","Compounds":"12","Familiarity":"5","Subject":"4","Age":"49"},{"Dilution":"1/1,000","Ethnicity":"Non-Hispanic","Intensity":"100","Pleasantness":"0","Race":"Black","Gender":"M","Compounds":"4","Familiarity":"100","Subject":"4","Age":"49"},{"Dilution":"1/1,000","Ethnicity":"Non-Hispanic","Intensity":"100","Pleasantness":"95","Race":"Black","Gender":"M","Compounds":"8","Familiarity":"0","Subject":"4","Age":"49"},{"Dilution":"1/1,000","Ethnicity":"Non-Hispanic","Intensity":"5","Pleasantness":"100","Race":"Black","Gender":"M","Compounds":"3","Familiarity":"5","Subject":"4","Age":"49"},{"Dilution":"1/1,000","Ethnicity":"Non-Hispanic","Intensity":"95","Pleasantness":"0","Race":"Black","Gender":"M","Compounds":"8","Familiarity":"0","Subject":"4","Age":"49"},{"Dilution":"1/1,000","Ethnicity":"Non-Hispanic","Intensity":"70","Pleasantness":"85","Race":"Black","Gender":"M","Compounds":"3","Familiarity":"5","Subject":"4","Age":"49"},{"Dilution":"1/1,000","Ethnicity":"Non-Hispanic","Intensity":"95","Pleasantness":"95","Race":"Black","Gender":"M","Compounds":"7","Familiarity":"85","Subject":"4","Age":"49"},{"Dilution":"1/1,000","Ethnicity":"Non-Hispanic","Intensity":"5","Pleasantness":"85","Race":"Black","Gender":"M","Compounds":"15","Familiarity":"0","Subject":"4","Age":"49"},{"Dilution":"1/1,000","Ethnicity":"Non-Hispanic","Intensity":"100","Pleasantness":"5","Race":"Black","Gender":"M","Compounds":"6","Familiarity":"0","Subject":"4","Age":"49"},{"Dilution":"1/1,000","Ethnicity":"Non-Hispanic","Intensity":"85","Pleasantness":"20","Race":"Black","Gender":"M","Compounds":"4","Familiarity":"15","Subject":"4","Age":"49"},{"Dilution":"1/1,000","Ethnicity":"Non-Hispanic","Intensity":"90","Pleasantness":"15","Race":"Black","Gender":"M","Compounds":"9","Familiarity":"5","Subject":"4","Age":"49"},{"Dilution":"1/1,000","Ethnicity":"Non-Hispanic","Intensity":"75","Pleasantness":"90","Race":"Black","Gender":"M","Compounds":"9","Familiarity":"100","Subject":"4","Age":"49"},{"Dilution":"1/1,000","Ethnicity":"Non-Hispanic","Intensity":"85","Pleasantness":"75","Race":"Black","Gender":"M","Compounds":"9","Familiarity":"5","Subject":"4","Age":"49"},{"Dilution":"1/1,000","Ethnicity":"Non-Hispanic","Intensity":"100","Pleasantness":"15","Race":"Black","Gender":"M","Compounds":"9","Familiarity":"10","Subject":"4","Age":"49"},{"Dilution":"1/1,000","Ethnicity":"Non-Hispanic","Intensity":"90","Pleasantness":"80","Race":"Black","Gender":"M","Compounds":"6","Familiarity":"100","Subject":"4","Age":"49"},{"Dilution":"1/1,000","Ethnicity":"Non-Hispanic","Intensity":"70","Pleasantness":"100","Race":"Black","Gender":"M","Compounds":"15","Familiarity":"5","Subject":"4","Age":"49"},{"Dilution":"1/1,000","Ethnicity":"Non-Hispanic","Intensity":"10","Pleasantness":"95","Race":"Black","Gender":"M","Compounds":"8","Familiarity":"15","Subject":"4","Age":"49"},{"Dilution":"1/1,000","Ethnicity":"Non-Hispanic","Intensity":"85","Pleasantness":"90","Race":"Black","Gender":"M","Compounds":"11","Familiarity":"80","Subject":"4","Age":"49"},{"Dilution":"1/1,000","Ethnicity":"Non-Hispanic","Intensity":"95","Pleasantness":"20","Race":"Black","Gender":"M","Compounds":"14","Familiarity":"10","Subject":"4","Age":"49"},{"Dilution":"1/1,000","Ethnicity":"Non-Hispanic","Intensity":"90","Pleasantness":"0","Race":"Black","Gender":"M","Compounds":"6","Familiarity":"10","Subject":"4","Age":"49"},{"Dilution":"1/1,000","Ethnicity":"Non-Hispanic","Intensity":"95","Pleasantness":"95","Race":"Black","Gender":"M","Compounds":"8","Familiarity":"0","Subject":"4","Age":"49"},{"Dilution":"1/1,000","Ethnicity":"Non-Hispanic","Intensity":"75","Pleasantness":"90","Race":"Black","Gender":"M","Compounds":"8","Familiarity":"95","Subject":"4","Age":"49"},{"Dilution":"1/1,000","Ethnicity":"Non-Hispanic","Intensity":"100","Pleasantness":"80","Race":"Black","Gender":"M","Compounds":"15","Familiarity":"0","Subject":"4","Age":"49"},{"Dilution":"1/1,000","Ethnicity":"Non-Hispanic","Intensity":"100","Pleasantness":"10","Race":"Black","Gender":"M","Compounds":"6","Familiarity":"5","Subject":"4","Age":"49"},{"Dilution":"1/1,000","Ethnicity":"Non-Hispanic","Intensity":"10","Pleasantness":"95","Race":"Black","Gender":"M","Compounds":"8","Familiarity":"5","Subject":"4","Age":"49"},{"Dilution":"1/1,000","Ethnicity":"Non-Hispanic","Intensity":"90","Pleasantness":"95","Race":"Black","Gender":"M","Compounds":"8","Familiarity":"90","Subject":"4","Age":"49"},{"Dilution":"1/1,000","Ethnicity":"Non-Hispanic","Intensity":"80","Pleasantness":"75","Race":"Black","Gender":"M","Compounds":"14","Familiarity":"85","Subject":"4","Age":"49"},{"Dilution":"1/1,000","Ethnicity":"Non-Hispanic","Intensity":"95","Pleasantness":"100","Race":"Black","Gender":"M","Compounds":"8","Familiarity":"0","Subject":"4","Age":"49"},{"Dilution":"1/1,000","Ethnicity":"Non-Hispanic","Intensity":"5","Pleasantness":"95","Race":"Black","Gender":"M","Compounds":"8","Familiarity":"15","Subject":"4","Age":"49"},{"Dilution":"1/1,000","Ethnicity":"Non-Hispanic","Intensity":"0","Pleasantness":"100","Race":"Black","Gender":"M","Compounds":"14","Familiarity":"0","Subject":"4","Age":"49"},{"Dilution":"1/1,000","Ethnicity":"Non-Hispanic","Intensity":"10","Pleasantness":"90","Race":"Black","Gender":"M","Compounds":"3","Familiarity":"15","Subject":"4","Age":"49"},{"Dilution":"1/1,000","Ethnicity":"Non-Hispanic","Intensity":"20","Pleasantness":"90","Race":"Black","Gender":"M","Compounds":"8","Familiarity":"0","Subject":"4","Age":"49"},{"Dilution":"1/1,000","Ethnicity":"Non-Hispanic","Intensity":"45","Pleasantness":"90","Race":"Black","Gender":"M","Compounds":"8","Familiarity":"90","Subject":"4","Age":"49"},{"Dilution":"1/1,000","Ethnicity":"Non-Hispanic","Intensity":"95","Pleasantness":"95","Race":"Black","Gender":"M","Compounds":"15","Familiarity":"100","Subject":"4","Age":"49"},{"Dilution":"1/1,000","Ethnicity":"Non-Hispanic","Intensity":"95","Pleasantness":"100","Race":"Black","Gender":"M","Compounds":"15","Familiarity":"100","Subject":"4","Age":"49"},{"Dilution":"1/1,000","Ethnicity":"Non-Hispanic","Intensity":"100","Pleasantness":"90","Race":"Black","Gender":"M","Compounds":"6","Familiarity":"5","Subject":"4","Age":"49"},{"Dilution":"1/1,000","Ethnicity":"Non-Hispanic","Intensity":"100","Pleasantness":"100","Race":"Black","Gender":"M","Compounds":"6","Familiarity":"85","Subject":"4","Age":"49"},{"Dilution":"1/1,000","Ethnicity":"Non-Hispanic","Intensity":"90","Pleasantness":"50","Race":"Black","Gender":"M","Compounds":"7","Familiarity":"95","Subject":"4","Age":"49"},{"Dilution":"1/1,000","Ethnicity":"Non-Hispanic","Intensity":"85","Pleasantness":"80","Race":"Black","Gender":"M","Compounds":"13","Familiarity":"90","Subject":"4","Age":"49"},{"Dilution":"1/1,000","Ethnicity":"Non-Hispanic","Intensity":"95","Pleasantness":"100","Race":"Black","Gender":"M","Compounds":"9","Familiarity":"95","Subject":"4","Age":"49"},{"Dilution":"1/1,000","Ethnicity":"Non-Hispanic","Intensity":"90","Pleasantness":"15","Race":"Black","Gender":"M","Compounds":"14","Familiarity":"5","Subject":"4","Age":"49"},{"Dilution":"1/1,000","Ethnicity":"Non-Hispanic","Intensity":"0","Pleasantness":"85","Race":"Black","Gender":"M","Compounds":"5","Familiarity":"0","Subject":"4","Age":"49"},{"Dilution":"1/1,000","Ethnicity":"Non-Hispanic","Intensity":"75","Pleasantness":"75","Race":"Black","Gender":"M","Compounds":"14","Familiarity":"0","Subject":"4","Age":"49"},{"Dilution":"1/1,000","Ethnicity":"Non-Hispanic","Intensity":"90","Pleasantness":"0","Race":"Black","Gender":"M","Compounds":"10","Familiarity":"0","Subject":"4","Age":"49"},{"Dilution":"1/1,000","Ethnicity":"Non-Hispanic","Intensity":"0","Pleasantness":"85","Race":"Black","Gender":"M","Compounds":"6","Familiarity":"5","Subject":"4","Age":"49"},{"Dilution":"1/1,000","Ethnicity":"Non-Hispanic","Intensity":"0","Pleasantness":"0","Race":"Black","Gender":"M","Compounds":"6","Familiarity":"0","Subject":"4","Age":"49"},{"Dilution":"1/1,000","Ethnicity":"Non-Hispanic","Intensity":"70","Pleasantness":"100","Race":"Black","Gender":"M","Compounds":"12","Familiarity":"100","Subject":"4","Age":"49"},{"Dilution":"1/1,000","Ethnicity":"Non-Hispanic","Intensity":"0","Pleasantness":"100","Race":"Black","Gender":"M","Compounds":"14","Familiarity":"5","Subject":"4","Age":"49"},{"Dilution":"1/1,000","Ethnicity":"Non-Hispanic","Intensity":"15","Pleasantness":"80","Race":"Black","Gender":"M","Compounds":"14","Familiarity":"0","Subject":"4","Age":"49"},{"Dilution":"1/1,000","Ethnicity":"Non-Hispanic","Intensity":"5","Pleasantness":"100","Race":"Black","Gender":"M","Compounds":"8","Familiarity":"10","Subject":"4","Age":"49"},{"Dilution":"1/1,000","Ethnicity":"Non-Hispanic","Intensity":"0","Pleasantness":"0","Race":"Black","Gender":"M","Compounds":"9","Familiarity":"0","Subject":"4","Age":"49"},{"Dilution":"1/1,000","Ethnicity":"Non-Hispanic","Intensity":"100","Pleasantness":"0","Race":"Black","Gender":"M","Compounds":"3","Familiarity":"0","Subject":"4","Age":"49"},{"Dilution":"1/1,000","Ethnicity":"Non-Hispanic","Intensity":"15","Pleasantness":"75","Race":"Black","Gender":"M","Compounds":"12","Familiarity":"10","Subject":"4","Age":"49"},{"Dilution":"1/1,000","Ethnicity":"Non-Hispanic","Intensity":"85","Pleasantness":"5","Race":"Black","Gender":"M","Compounds":"14","Familiarity":"20","Subject":"4","Age":"49"},{"Dilution":"1/1,000","Ethnicity":"Non-Hispanic","Intensity":"100","Pleasantness":"80","Race":"Black","Gender":"M","Compounds":"3","Familiarity":"0","Subject":"4","Age":"49"},{"Dilution":"1/1,000","Ethnicity":"Non-Hispanic","Intensity":"85","Pleasantness":"100","Race":"Black","Gender":"M","Compounds":"3","Familiarity":"85","Subject":"4","Age":"49"},{"Dilution":"1/1,000","Ethnicity":"Non-Hispanic","Intensity":"5","Pleasantness":"100","Race":"Black","Gender":"M","Compounds":"15","Familiarity":"0","Subject":"4","Age":"49"},{"Dilution":"1/1,000","Ethnicity":"Non-Hispanic","Intensity":"100","Pleasantness":"0","Race":"Black","Gender":"M","Compounds":"3","Familiarity":"5","Subject":"4","Age":"49"},{"Dilution":"1/1,000","Ethnicity":"Non-Hispanic","Intensity":"40","Pleasantness":"75","Race":"Black","Gender":"M","Compounds":"6","Familiarity":"0","Subject":"4","Age":"49"},{"Dilution":"1/1,000","Ethnicity":"Non-Hispanic","Intensity":"0","Pleasantness":"0","Race":"Black","Gender":"M","Compounds":"6","Familiarity":"0","Subject":"4","Age":"49"},{"Dilution":"1/1,000","Ethnicity":"Non-Hispanic","Intensity":"0","Pleasantness":"100","Race":"Black","Gender":"M","Compounds":"2","Familiarity":"80","Subject":"4","Age":"49"},{"Dilution":"1/1,000","Ethnicity":"Non-Hispanic","Intensity":"85","Pleasantness":"85","Race":"Black","Gender":"M","Compounds":"9","Familiarity":"75","Subject":"4","Age":"49"},{"Dilution":"1/1,000","Ethnicity":"Non-Hispanic","Intensity":"0","Pleasantness":"95","Race":"Black","Gender":"M","Compounds":"15","Familiarity":"10","Subject":"4","Age":"49"},{"Dilution":"1/1,000","Ethnicity":"Non-Hispanic","Intensity":"75","Pleasantness":"85","Race":"Black","Gender":"M","Compounds":"8","Familiarity":"80","Subject":"4","Age":"49"},{"Dilution":"1/1,000","Ethnicity":"Non-Hispanic","Intensity":"0","Pleasantness":"0","Race":"Black","Gender":"M","Compounds":"15","Familiarity":"0","Subject":"4","Age":"49"},{"Dilution":"1/1,000","Ethnicity":"Non-Hispanic","Intensity":"90","Pleasantness":"95","Race":"Black","Gender":"M","Compounds":"15","Familiarity":"80","Subject":"4","Age":"49"},{"Dilution":"1/1,000","Ethnicity":"Non-Hispanic","Intensity":"95","Pleasantness":"85","Race":"Black","Gender":"M","Compounds":"8","Familiarity":"75","Subject":"4","Age":"49"},{"Dilution":"1/1,000","Ethnicity":"Non-Hispanic","Intensity":"100","Pleasantness":"65","Race":"Black","Gender":"M","Compounds":"8","Familiarity":"75","Subject":"4","Age":"49"},{"Dilution":"1/1,000","Ethnicity":"Non-Hispanic","Intensity":"100","Pleasantness":"0","Race":"Black","Gender":"M","Compounds":"10","Familiarity":"5","Subject":"4","Age":"49"},{"Dilution":"1/1,000","Ethnicity":"Non-Hispanic","Intensity":"95","Pleasantness":"80","Race":"Black","Gender":"M","Compounds":"14","Familiarity":"100","Subject":"4","Age":"49"},{"Dilution":"1/1,000","Ethnicity":"Non-Hispanic","Intensity":"95","Pleasantness":"90","Race":"Black","Gender":"M","Compounds":"6","Familiarity":"100","Subject":"4","Age":"49"},{"Dilution":"1/1,000","Ethnicity":"Non-Hispanic","Intensity":"0","Pleasantness":"90","Race":"Black","Gender":"M","Compounds":"6","Familiarity":"100","Subject":"4","Age":"49"},{"Dilution":"1/1,000","Ethnicity":"Non-Hispanic","Intensity":"85","Pleasantness":"15","Race":"Black","Gender":"M","Compounds":"16","Familiarity":"75","Subject":"4","Age":"49"},{"Dilution":"1/1,000","Ethnicity":"Non-Hispanic","Intensity":"0","Pleasantness":"100","Race":"Black","Gender":"M","Compounds":"16","Familiarity":"95","Subject":"4","Age":"49"},{"Dilution":"1/1,000","Ethnicity":"Non-Hispanic","Intensity":"90","Pleasantness":"100","Race":"Black","Gender":"M","Compounds":"16","Familiarity":"55","Subject":"4","Age":"49"},{"Dilution":"1/1,000","Ethnicity":"Non-Hispanic","Intensity":"85","Pleasantness":"100","Race":"Black","Gender":"M","Compounds":"6","Familiarity":"5","Subject":"4","Age":"49"},{"Dilution":"1/1,000","Ethnicity":"Non-Hispanic","Intensity":"100","Pleasantness":"5","Race":"Black","Gender":"M","Compounds":"3","Familiarity":"90","Subject":"4","Age":"49"},{"Dilution":"1/1,000","Ethnicity":"Non-Hispanic","Intensity":"0","Pleasantness":"85","Race":"Black","Gender":"M","Compounds":"3","Familiarity":"0","Subject":"4","Age":"49"},{"Dilution":"1/1,000","Ethnicity":"Non-Hispanic","Intensity":"5","Pleasantness":"100","Race":"Black","Gender":"M","Compounds":"3","Familiarity":"15","Subject":"4","Age":"49"},{"Dilution":"1/1,000","Ethnicity":"Non-Hispanic","Intensity":"35","Pleasantness":"95","Race":"Black","Gender":"M","Compounds":"16","Familiarity":"25","Subject":"4","Age":"49"},{"Dilution":"1/1,000","Ethnicity":"Non-Hispanic","Intensity":"10","Pleasantness":"100","Race":"Black","Gender":"M","Compounds":"3","Familiarity":"5","Subject":"4","Age":"49"},{"Dilution":"1/1,000","Ethnicity":"Non-Hispanic","Intensity":"0","Pleasantness":"0","Race":"Black","Gender":"M","Compounds":"10","Familiarity":"0","Subject":"4","Age":"49"},{"Dilution":"1/1,000","Ethnicity":"Non-Hispanic","Intensity":"0","Pleasantness":"100","Race":"Black","Gender":"M","Compounds":"3","Familiarity":"0","Subject":"4","Age":"49"},{"Dilution":"1/1,000","Ethnicity":"Non-Hispanic","Intensity":"0","Pleasantness":"0","Race":"Black","Gender":"M","Compounds":"9","Familiarity":"0","Subject":"4","Age":"49"},{"Dilution":"1/1,000","Ethnicity":"Non-Hispanic","Intensity":"85","Pleasantness":"15","Race":"Black","Gender":"M","Compounds":"3","Familiarity":"10","Subject":"4","Age":"49"},{"Dilution":"1/1,000","Ethnicity":"Non-Hispanic","Intensity":"0","Pleasantness":"60","Race":"Black","Gender":"M","Compounds":"8","Familiarity":"75","Subject":"4","Age":"49"},{"Dilution":"1/1,000","Ethnicity":"Non-Hispanic","Intensity":"100","Pleasantness":"10","Race":"Black","Gender":"M","Compounds":"3","Familiarity":"5","Subject":"4","Age":"49"},{"Dilution":"1/1,000","Ethnicity":"Non-Hispanic","Intensity":"0","Pleasantness":"100","Race":"Black","Gender":"M","Compounds":"8","Familiarity":"55","Subject":"4","Age":"49"},{"Dilution":"1/1,000","Ethnicity":"Non-Hispanic","Intensity":"0","Pleasantness":"0","Race":"Black","Gender":"M","Compounds":"4","Familiarity":"0","Subject":"4","Age":"49"},{"Dilution":"1/1,000","Ethnicity":"Non-Hispanic","Intensity":"0","Pleasantness":"0","Race":"Black","Gender":"M","Compounds":"8","Familiarity":"0","Subject":"4","Age":"49"},{"Dilution":"1/1,000","Ethnicity":"Non-Hispanic","Intensity":"0","Pleasantness":"85","Race":"Black","Gender":"M","Compounds":"13","Familiarity":"0","Subject":"4","Age":"49"},{"Dilution":"1/1,000","Ethnicity":"Non-Hispanic","Intensity":"70","Pleasantness":"80","Race":"Black","Gender":"M","Compounds":"6","Familiarity":"75","Subject":"4","Age":"49"},{"Dilution":"1/1,000","Ethnicity":"Non-Hispanic","Intensity":"0","Pleasantness":"70","Race":"Black","Gender":"M","Compounds":"9","Familiarity":"15","Subject":"4","Age":"49"},{"Dilution":"1/1,000","Ethnicity":"Non-Hispanic","Intensity":"85","Pleasantness":"10","Race":"Black","Gender":"M","Compounds":"6","Familiarity":"10","Subject":"4","Age":"49"},{"Dilution":"1/1,000","Ethnicity":"Non-Hispanic","Intensity":"95","Pleasantness":"15","Race":"Black","Gender":"M","Compounds":"10","Familiarity":"5","Subject":"4","Age":"49"},{"Dilution":"1/1,000","Ethnicity":"Non-Hispanic","Intensity":"5","Pleasantness":"100","Race":"Black","Gender":"M","Compounds":"12","Familiarity":"10","Subject":"4","Age":"49"},{"Dilution":"1/1,000","Ethnicity":"Non-Hispanic","Intensity":"100","Pleasantness":"15","Race":"Black","Gender":"M","Compounds":"8","Familiarity":"5","Subject":"4","Age":"49"},{"Dilution":"1/1,000","Ethnicity":"Non-Hispanic","Intensity":"100","Pleasantness":"100","Race":"Black","Gender":"M","Compounds":"13","Familiarity":"95","Subject":"4","Age":"49"},{"Dilution":"1/1,000","Ethnicity":"Non-Hispanic","Intensity":"100","Pleasantness":"5","Race":"Black","Gender":"M","Compounds":"8","Familiarity":"10","Subject":"4","Age":"49"},{"Dilution":"1/1,000","Ethnicity":"Non-Hispanic","Intensity":"70","Pleasantness":"10","Race":"Black","Gender":"M","Compounds":"15","Familiarity":"15","Subject":"4","Age":"49"},{"Dilution":"1/1,000","Ethnicity":"Non-Hispanic","Intensity":"100","Pleasantness":"10","Race":"Black","Gender":"M","Compounds":"6","Familiarity":"5","Subject":"4","Age":"49"},{"Dilution":"1/1,000","Ethnicity":"Non-Hispanic","Intensity":"100","Pleasantness":"95","Race":"Black","Gender":"M","Compounds":"12","Familiarity":"70","Subject":"4","Age":"49"},{"Dilution":"1/1,000","Ethnicity":"Non-Hispanic","Intensity":"85","Pleasantness":"100","Race":"Black","Gender":"M","Compounds":"3","Familiarity":"95","Subject":"4","Age":"49"},{"Dilution":"1/1,000","Ethnicity":"Non-Hispanic","Intensity":"85","Pleasantness":"15","Race":"Black","Gender":"M","Compounds":"3","Familiarity":"0","Subject":"4","Age":"49"},{"Dilution":"1/1,000","Ethnicity":"Non-Hispanic","Intensity":"85","Pleasantness":"100","Race":"Black","Gender":"M","Compounds":"15","Familiarity":"100","Subject":"4","Age":"49"},{"Dilution":"1/1,000","Ethnicity":"Non-Hispanic","Intensity":"5","Pleasantness":"95","Race":"Black","Gender":"M","Compounds":"9","Familiarity":"0","Subject":"4","Age":"49"},{"Dilution":"1/1,000","Ethnicity":"Non-Hispanic","Intensity":"10","Pleasantness":"10","Race":"Black","Gender":"M","Compounds":"9","Familiarity":"5","Subject":"4","Age":"49"},{"Dilution":"1/1,000","Ethnicity":"Non-Hispanic","Intensity":"70","Pleasantness":"15","Race":"Black","Gender":"M","Compounds":"14","Familiarity":"10","Subject":"4","Age":"49"},{"Dilution":"1/1,000","Ethnicity":"Non-Hispanic","Intensity":"100","Pleasantness":"20","Race":"Black","Gender":"M","Compounds":"7","Familiarity":"15","Subject":"4","Age":"49"},{"Dilution":"1/1,000","Ethnicity":"Non-Hispanic","Intensity":"20","Pleasantness":"20","Race":"Black","Gender":"M","Compounds":"3","Familiarity":"15","Subject":"4","Age":"49"},{"Dilution":"1/1,000","Ethnicity":"Non-Hispanic","Intensity":"100","Pleasantness":"20","Race":"Black","Gender":"M","Compounds":"7","Familiarity":"15","Subject":"4","Age":"49"},{"Dilution":"1/1,000","Ethnicity":"Non-Hispanic","Intensity":"95","Pleasantness":"15","Race":"Black","Gender":"M","Compounds":"7","Familiarity":"90","Subject":"4","Age":"49"},{"Dilution":"1/1,000","Ethnicity":"Non-Hispanic","Intensity":"75","Pleasantness":"5","Race":"Black","Gender":"M","Compounds":"11","Familiarity":"80","Subject":"4","Age":"49"},{"Dilution":"1/1,000","Ethnicity":"Non-Hispanic","Intensity":"100","Pleasantness":"5","Race":"Black","Gender":"M","Compounds":"15","Familiarity":"85","Subject":"4","Age":"49"},{"Dilution":"1/1,000","Ethnicity":"Non-Hispanic","Intensity":"80","Pleasantness":"10","Race":"Black","Gender":"M","Compounds":"15","Familiarity":"80","Subject":"4","Age":"49"},{"Dilution":"1/1,000","Ethnicity":"Non-Hispanic","Intensity":"100","Pleasantness":"10","Race":"Black","Gender":"M","Compounds":"9","Familiarity":"15","Subject":"4","Age":"49"},{"Dilution":"1/1,000","Ethnicity":"Non-Hispanic","Intensity":"90","Pleasantness":"95","Race":"Black","Gender":"M","Compounds":"9","Familiarity":"0","Subject":"4","Age":"49"},{"Dilution":"1/1,000","Ethnicity":"Non-Hispanic","Intensity":"75","Pleasantness":"80","Race":"Black","Gender":"M","Compounds":"2","Familiarity":"80","Subject":"4","Age":"49"},{"Dilution":"1/1,000","Ethnicity":"Non-Hispanic","Intensity":"75","Pleasantness":"100","Race":"Black","Gender":"M","Compounds":"12","Familiarity":"85","Subject":"4","Age":"49"},{"Dilution":"1/1,000","Ethnicity":"Non-Hispanic","Intensity":"80","Pleasantness":"15","Race":"Black","Gender":"M","Compounds":"6","Familiarity":"75","Subject":"4","Age":"49"},{"Dilution":"1/1,000","Ethnicity":"Non-Hispanic","Intensity":"80","Pleasantness":"100","Race":"Black","Gender":"M","Compounds":"16","Familiarity":"70","Subject":"4","Age":"49"},{"Dilution":"1/1,000","Ethnicity":"Non-Hispanic","Intensity":"85","Pleasantness":"0","Race":"Black","Gender":"M","Compounds":"13","Familiarity":"80","Subject":"4","Age":"49"},{"Dilution":"1/1,000","Ethnicity":"Non-Hispanic","Intensity":"100","Pleasantness":"85","Race":"Black","Gender":"M","Compounds":"16","Familiarity":"100","Subject":"4","Age":"49"},{"Dilution":"1/1,000","Ethnicity":"Non-Hispanic","Intensity":"0","Pleasantness":"85","Race":"Black","Gender":"M","Compounds":"16","Familiarity":"0","Subject":"4","Age":"49"},{"Dilution":"1/1,000","Ethnicity":"Non-Hispanic","Intensity":"100","Pleasantness":"90","Race":"Black","Gender":"M","Compounds":"9","Familiarity":"85","Subject":"4","Age":"49"},{"Dilution":"1/1,000","Ethnicity":"Non-Hispanic","Intensity":"95","Pleasantness":"95","Race":"Black","Gender":"M","Compounds":"9","Familiarity":"90","Subject":"4","Age":"49"},{"Dilution":"1/1,000","Ethnicity":"Non-Hispanic","Intensity":"0","Pleasantness":"95","Race":"Black","Gender":"M","Compounds":"7","Familiarity":"0","Subject":"4","Age":"49"},{"Dilution":"1/1,000","Ethnicity":"Non-Hispanic","Intensity":"55","Pleasantness":"75","Race":"Black","Gender":"M","Compounds":"15","Familiarity":"40","Subject":"4","Age":"49"},{"Dilution":"1/1,000","Ethnicity":"Non-Hispanic","Intensity":"65","Pleasantness":"95","Race":"Black","Gender":"M","Compounds":"9","Familiarity":"80","Subject":"4","Age":"49"},{"Dilution":"1/1,000","Ethnicity":"Non-Hispanic","Intensity":"100","Pleasantness":"0","Race":"Black","Gender":"M","Compounds":"15","Familiarity":"0","Subject":"4","Age":"49"},{"Dilution":"1/1,000","Ethnicity":"Non-Hispanic","Intensity":"5","Pleasantness":"75","Race":"Black","Gender":"M","Compounds":"9","Familiarity":"20","Subject":"4","Age":"49"},{"Dilution":"1/1,000","Ethnicity":"Non-Hispanic","Intensity":"10","Pleasantness":"85","Race":"Black","Gender":"M","Compounds":"15","Familiarity":"5","Subject":"4","Age":"49"},{"Dilution":"1/1,000","Ethnicity":"Non-Hispanic","Intensity":"100","Pleasantness":"15","Race":"Black","Gender":"M","Compounds":"12","Familiarity":"5","Subject":"4","Age":"49"},{"Dilution":"1/1,000","Ethnicity":"Non-Hispanic","Intensity":"90","Pleasantness":"10","Race":"Black","Gender":"M","Compounds":"3","Familiarity":"5","Subject":"4","Age":"49"},{"Dilution":"1/1,000","Ethnicity":"Non-Hispanic","Intensity":"100","Pleasantness":"10","Race":"Black","Gender":"M","Compounds":"3","Familiarity":"100","Subject":"4","Age":"49"},{"Dilution":"1/1,000","Ethnicity":"Non-Hispanic","Intensity":"90","Pleasantness":"75","Race":"Black","Gender":"M","Compounds":"7","Familiarity":"80","Subject":"4","Age":"49"},{"Dilution":"1/1,000","Ethnicity":"Non-Hispanic","Intensity":"100","Pleasantness":"100","Race":"Black","Gender":"M","Compounds":"7","Familiarity":"100","Subject":"4","Age":"49"},{"Dilution":"1/1,000","Ethnicity":"Non-Hispanic","Intensity":"75","Pleasantness":"20","Race":"Black","Gender":"M","Compounds":"3","Familiarity":"10","Subject":"4","Age":"49"},{"Dilution":"1/1,000","Ethnicity":"Non-Hispanic","Intensity":"90","Pleasantness":"75","Race":"Black","Gender":"M","Compounds":"7","Familiarity":"85","Subject":"4","Age":"49"},{"Dilution":"1/1,000","Ethnicity":"Non-Hispanic","Intensity":"90","Pleasantness":"15","Race":"Black","Gender":"M","Compounds":"7","Familiarity":"10","Subject":"4","Age":"49"},{"Dilution":"1/1,000","Ethnicity":"Non-Hispanic","Intensity":"80","Pleasantness":"5","Race":"Black","Gender":"M","Compounds":"13","Familiarity":"10","Subject":"4","Age":"49"},{"Dilution":"1/1,000","Ethnicity":"Non-Hispanic","Intensity":"95","Pleasantness":"25","Race":"Black","Gender":"M","Compounds":"2","Familiarity":"60","Subject":"4","Age":"49"},{"Dilution":"1/1,000","Ethnicity":"Hispanic","Intensity":"85","Pleasantness":"15","Race":"American Indian/Pacific Islander","Gender":"M","Compounds":"14","Familiarity":"30","Subject":"5","Age":"38"},{"Dilution":"1/1,000","Ethnicity":"Hispanic","Intensity":"0","Pleasantness":"40","Race":"American Indian/Pacific Islander","Gender":"M","Compounds":"8","Familiarity":"0","Subject":"5","Age":"38"},{"Dilution":"1/1,000","Ethnicity":"Hispanic","Intensity":"80","Pleasantness":"15","Race":"American Indian/Pacific Islander","Gender":"M","Compounds":"14","Familiarity":"15","Subject":"5","Age":"38"},{"Dilution":"1/1,000","Ethnicity":"Hispanic","Intensity":"0","Pleasantness":"45","Race":"American Indian/Pacific Islander","Gender":"M","Compounds":"13","Familiarity":"0","Subject":"5","Age":"38"},{"Dilution":"1/1,000","Ethnicity":"Hispanic","Intensity":"0","Pleasantness":"45","Race":"American Indian/Pacific Islander","Gender":"M","Compounds":"9","Familiarity":"45","Subject":"5","Age":"38"},{"Dilution":"1/1,000","Ethnicity":"Hispanic","Intensity":"0","Pleasantness":"0","Race":"American Indian/Pacific Islander","Gender":"M","Compounds":"8","Familiarity":"0","Subject":"5","Age":"38"},{"Dilution":"1/1,000","Ethnicity":"Hispanic","Intensity":"70","Pleasantness":"70","Race":"American Indian/Pacific Islander","Gender":"M","Compounds":"13","Familiarity":"15","Subject":"5","Age":"38"},{"Dilution":"1/1,000","Ethnicity":"Hispanic","Intensity":"85","Pleasantness":"65","Race":"American Indian/Pacific Islander","Gender":"M","Compounds":"14","Familiarity":"70","Subject":"5","Age":"38"},{"Dilution":"1/1,000","Ethnicity":"Hispanic","Intensity":"60","Pleasantness":"60","Race":"American Indian/Pacific Islander","Gender":"M","Compounds":"11","Familiarity":"35","Subject":"5","Age":"38"},{"Dilution":"1/1,000","Ethnicity":"Hispanic","Intensity":"65","Pleasantness":"25","Race":"American Indian/Pacific Islander","Gender":"M","Compounds":"2","Familiarity":"20","Subject":"5","Age":"38"},{"Dilution":"1/1,000","Ethnicity":"Hispanic","Intensity":"75","Pleasantness":"60","Race":"American Indian/Pacific Islander","Gender":"M","Compounds":"7","Familiarity":"25","Subject":"5","Age":"38"},{"Dilution":"1/1,000","Ethnicity":"Hispanic","Intensity":"80","Pleasantness":"85","Race":"American Indian/Pacific Islander","Gender":"M","Compounds":"11","Familiarity":"80","Subject":"5","Age":"38"},{"Dilution":"1/1,000","Ethnicity":"Hispanic","Intensity":"40","Pleasantness":"30","Race":"American Indian/Pacific Islander","Gender":"M","Compounds":"16","Familiarity":"60","Subject":"5","Age":"38"},{"Dilution":"1/1,000","Ethnicity":"Hispanic","Intensity":"65","Pleasantness":"15","Race":"American Indian/Pacific Islander","Gender":"M","Compounds":"9","Familiarity":"75","Subject":"5","Age":"38"},{"Dilution":"1/1,000","Ethnicity":"Hispanic","Intensity":"55","Pleasantness":"55","Race":"American Indian/Pacific Islander","Gender":"M","Compounds":"16","Familiarity":"60","Subject":"5","Age":"38"},{"Dilution":"1/1,000","Ethnicity":"Hispanic","Intensity":"100","Pleasantness":"0","Race":"American Indian/Pacific Islander","Gender":"M","Compounds":"13","Familiarity":"70","Subject":"5","Age":"38"},{"Dilution":"1/1,000","Ethnicity":"Hispanic","Intensity":"30","Pleasantness":"30","Race":"American Indian/Pacific Islander","Gender":"M","Compounds":"9","Familiarity":"35","Subject":"5","Age":"38"},{"Dilution":"1/1,000","Ethnicity":"Hispanic","Intensity":"10","Pleasantness":"10","Race":"American Indian/Pacific Islander","Gender":"M","Compounds":"9","Familiarity":"35","Subject":"5","Age":"38"},{"Dilution":"1/1,000","Ethnicity":"Hispanic","Intensity":"0","Pleasantness":"0","Race":"American Indian/Pacific Islander","Gender":"M","Compounds":"9","Familiarity":"0","Subject":"5","Age":"38"},{"Dilution":"1/1,000","Ethnicity":"Hispanic","Intensity":"70","Pleasantness":"40","Race":"American Indian/Pacific Islander","Gender":"M","Compounds":"8","Familiarity":"25","Subject":"5","Age":"38"},{"Dilution":"1/1,000","Ethnicity":"Hispanic","Intensity":"35","Pleasantness":"50","Race":"American Indian/Pacific Islander","Gender":"M","Compounds":"7","Familiarity":"60","Subject":"5","Age":"38"},{"Dilution":"1/1,000","Ethnicity":"Hispanic","Intensity":"20","Pleasantness":"40","Race":"American Indian/Pacific Islander","Gender":"M","Compounds":"8","Familiarity":"5","Subject":"5","Age":"38"},{"Dilution":"1/1,000","Ethnicity":"Hispanic","Intensity":"75","Pleasantness":"75","Race":"American Indian/Pacific Islander","Gender":"M","Compounds":"9","Familiarity":"10","Subject":"5","Age":"38"},{"Dilution":"1/1,000","Ethnicity":"Hispanic","Intensity":"15","Pleasantness":"65","Race":"American Indian/Pacific Islander","Gender":"M","Compounds":"9","Familiarity":"55","Subject":"5","Age":"38"},{"Dilution":"1/1,000","Ethnicity":"Hispanic","Intensity":"0","Pleasantness":"0","Race":"American Indian/Pacific Islander","Gender":"M","Compounds":"16","Familiarity":"0","Subject":"5","Age":"38"},{"Dilution":"1/1,000","Ethnicity":"Hispanic","Intensity":"0","Pleasantness":"0","Race":"American Indian/Pacific Islander","Gender":"M","Compounds":"9","Familiarity":"0","Subject":"5","Age":"38"},{"Dilution":"1/1,000","Ethnicity":"Hispanic","Intensity":"0","Pleasantness":"0","Race":"American Indian/Pacific Islander","Gender":"M","Compounds":"9","Familiarity":"0","Subject":"5","Age":"38"},{"Dilution":"1/1,000","Ethnicity":"Hispanic","Intensity":"65","Pleasantness":"40","Race":"American Indian/Pacific Islander","Gender":"M","Compounds":"7","Familiarity":"40","Subject":"5","Age":"38"},{"Dilution":"1/1,000","Ethnicity":"Hispanic","Intensity":"75","Pleasantness":"5","Race":"American Indian/Pacific Islander","Gender":"M","Compounds":"6","Familiarity":"20","Subject":"5","Age":"38"},{"Dilution":"1/1,000","Ethnicity":"Hispanic","Intensity":"60","Pleasantness":"60","Race":"American Indian/Pacific Islander","Gender":"M","Compounds":"16","Familiarity":"60","Subject":"5","Age":"38"},{"Dilution":"1/1,000","Ethnicity":"Hispanic","Intensity":"70","Pleasantness":"40","Race":"American Indian/Pacific Islander","Gender":"M","Compounds":"12","Familiarity":"60","Subject":"5","Age":"38"},{"Dilution":"1/1,000","Ethnicity":"Hispanic","Intensity":"60","Pleasantness":"20","Race":"American Indian/Pacific Islander","Gender":"M","Compounds":"7","Familiarity":"80","Subject":"5","Age":"38"},{"Dilution":"1/1,000","Ethnicity":"Hispanic","Intensity":"65","Pleasantness":"80","Race":"American Indian/Pacific Islander","Gender":"M","Compounds":"8","Familiarity":"20","Subject":"5","Age":"38"},{"Dilution":"1/1,000","Ethnicity":"Hispanic","Intensity":"5","Pleasantness":"60","Race":"American Indian/Pacific Islander","Gender":"M","Compounds":"8","Familiarity":"25","Subject":"5","Age":"38"},{"Dilution":"1/1,000","Ethnicity":"Hispanic","Intensity":"75","Pleasantness":"70","Race":"American Indian/Pacific Islander","Gender":"M","Compounds":"8","Familiarity":"65","Subject":"5","Age":"38"},{"Dilution":"1/1,000","Ethnicity":"Hispanic","Intensity":"60","Pleasantness":"60","Race":"American Indian/Pacific Islander","Gender":"M","Compounds":"16","Familiarity":"80","Subject":"5","Age":"38"},{"Dilution":"1/1,000","Ethnicity":"Hispanic","Intensity":"0","Pleasantness":"0","Race":"American Indian/Pacific Islander","Gender":"M","Compounds":"15","Familiarity":"0","Subject":"5","Age":"38"},{"Dilution":"1/1,000","Ethnicity":"Hispanic","Intensity":"85","Pleasantness":"10","Race":"American Indian/Pacific Islander","Gender":"M","Compounds":"8","Familiarity":"80","Subject":"5","Age":"38"},{"Dilution":"1/1,000","Ethnicity":"Hispanic","Intensity":"0","Pleasantness":"0","Race":"American Indian/Pacific Islander","Gender":"M","Compounds":"3","Familiarity":"0","Subject":"5","Age":"38"},{"Dilution":"1/1,000","Ethnicity":"Hispanic","Intensity":"100","Pleasantness":"75","Race":"American Indian/Pacific Islander","Gender":"M","Compounds":"6","Familiarity":"75","Subject":"5","Age":"38"},{"Dilution":"1/1,000","Ethnicity":"Hispanic","Intensity":"80","Pleasantness":"70","Race":"American Indian/Pacific Islander","Gender":"M","Compounds":"6","Familiarity":"30","Subject":"5","Age":"38"},{"Dilution":"1/1,000","Ethnicity":"Hispanic","Intensity":"85","Pleasantness":"85","Race":"American Indian/Pacific Islander","Gender":"M","Compounds":"6","Familiarity":"70","Subject":"5","Age":"38"},{"Dilution":"1/1,000","Ethnicity":"Hispanic","Intensity":"70","Pleasantness":"35","Race":"American Indian/Pacific Islander","Gender":"M","Compounds":"8","Familiarity":"15","Subject":"5","Age":"38"},{"Dilution":"1/1,000","Ethnicity":"Hispanic","Intensity":"20","Pleasantness":"65","Race":"American Indian/Pacific Islander","Gender":"M","Compounds":"8","Familiarity":"35","Subject":"5","Age":"38"},{"Dilution":"1/1,000","Ethnicity":"Hispanic","Intensity":"5","Pleasantness":"55","Race":"American Indian/Pacific Islander","Gender":"M","Compounds":"8","Familiarity":"50","Subject":"5","Age":"38"},{"Dilution":"1/1,000","Ethnicity":"Hispanic","Intensity":"75","Pleasantness":"80","Race":"American Indian/Pacific Islander","Gender":"M","Compounds":"8","Familiarity":"65","Subject":"5","Age":"38"},{"Dilution":"1/1,000","Ethnicity":"Hispanic","Intensity":"80","Pleasantness":"65","Race":"American Indian/Pacific Islander","Gender":"M","Compounds":"7","Familiarity":"65","Subject":"5","Age":"38"},{"Dilution":"1/1,000","Ethnicity":"Hispanic","Intensity":"75","Pleasantness":"75","Race":"American Indian/Pacific Islander","Gender":"M","Compounds":"8","Familiarity":"70","Subject":"5","Age":"38"},{"Dilution":"1/1,000","Ethnicity":"Hispanic","Intensity":"70","Pleasantness":"20","Race":"American Indian/Pacific Islander","Gender":"M","Compounds":"12","Familiarity":"60","Subject":"5","Age":"38"},{"Dilution":"1/1,000","Ethnicity":"Hispanic","Intensity":"60","Pleasantness":"75","Race":"American Indian/Pacific Islander","Gender":"M","Compounds":"8","Familiarity":"15","Subject":"5","Age":"38"},{"Dilution":"1/1,000","Ethnicity":"Hispanic","Intensity":"20","Pleasantness":"80","Race":"American Indian/Pacific Islander","Gender":"M","Compounds":"8","Familiarity":"5","Subject":"5","Age":"38"},{"Dilution":"1/1,000","Ethnicity":"Hispanic","Intensity":"5","Pleasantness":"60","Race":"American Indian/Pacific Islander","Gender":"M","Compounds":"16","Familiarity":"20","Subject":"5","Age":"38"},{"Dilution":"1/1,000","Ethnicity":"Hispanic","Intensity":"100","Pleasantness":"0","Race":"American Indian/Pacific Islander","Gender":"M","Compounds":"4","Familiarity":"60","Subject":"5","Age":"38"},{"Dilution":"1/1,000","Ethnicity":"Hispanic","Intensity":"0","Pleasantness":"0","Race":"American Indian/Pacific Islander","Gender":"M","Compounds":"15","Familiarity":"0","Subject":"5","Age":"38"},{"Dilution":"1/1,000","Ethnicity":"Hispanic","Intensity":"0","Pleasantness":"0","Race":"American Indian/Pacific Islander","Gender":"M","Compounds":"8","Familiarity":"0","Subject":"5","Age":"38"},{"Dilution":"1/1,000","Ethnicity":"Hispanic","Intensity":"0","Pleasantness":"45","Race":"American Indian/Pacific Islander","Gender":"M","Compounds":"3","Familiarity":"45","Subject":"5","Age":"38"},{"Dilution":"1/1,000","Ethnicity":"Hispanic","Intensity":"75","Pleasantness":"65","Race":"American Indian/Pacific Islander","Gender":"M","Compounds":"15","Familiarity":"25","Subject":"5","Age":"38"},{"Dilution":"1/1,000","Ethnicity":"Hispanic","Intensity":"60","Pleasantness":"30","Race":"American Indian/Pacific Islander","Gender":"M","Compounds":"3","Familiarity":"30","Subject":"5","Age":"38"},{"Dilution":"1/1,000","Ethnicity":"Hispanic","Intensity":"0","Pleasantness":"0","Race":"American Indian/Pacific Islander","Gender":"M","Compounds":"8","Familiarity":"0","Subject":"5","Age":"38"},{"Dilution":"1/1,000","Ethnicity":"Hispanic","Intensity":"85","Pleasantness":"85","Race":"American Indian/Pacific Islander","Gender":"M","Compounds":"8","Familiarity":"80","Subject":"5","Age":"38"},{"Dilution":"1/1,000","Ethnicity":"Hispanic","Intensity":"25","Pleasantness":"20","Race":"American Indian/Pacific Islander","Gender":"M","Compounds":"8","Familiarity":"50","Subject":"5","Age":"38"},{"Dilution":"1/1,000","Ethnicity":"Hispanic","Intensity":"0","Pleasantness":"0","Race":"American Indian/Pacific Islander","Gender":"M","Compounds":"8","Familiarity":"0","Subject":"5","Age":"38"},{"Dilution":"1/1,000","Ethnicity":"Hispanic","Intensity":"65","Pleasantness":"30","Race":"American Indian/Pacific Islander","Gender":"M","Compounds":"8","Familiarity":"65","Subject":"5","Age":"38"},{"Dilution":"1/1,000","Ethnicity":"Hispanic","Intensity":"0","Pleasantness":"0","Race":"American Indian/Pacific Islander","Gender":"M","Compounds":"8","Familiarity":"0","Subject":"5","Age":"38"},{"Dilution":"1/1,000","Ethnicity":"Hispanic","Intensity":"0","Pleasantness":"0","Race":"American Indian/Pacific Islander","Gender":"M","Compounds":"14","Familiarity":"0","Subject":"5","Age":"38"},{"Dilution":"1/1,000","Ethnicity":"Hispanic","Intensity":"0","Pleasantness":"0","Race":"American Indian/Pacific Islander","Gender":"M","Compounds":"4","Familiarity":"0","Subject":"5","Age":"38"},{"Dilution":"1/1,000","Ethnicity":"Hispanic","Intensity":"0","Pleasantness":"0","Race":"American Indian/Pacific Islander","Gender":"M","Compounds":"4","Familiarity":"0","Subject":"5","Age":"38"},{"Dilution":"1/1,000","Ethnicity":"Hispanic","Intensity":"0","Pleasantness":"0","Race":"American Indian/Pacific Islander","Gender":"M","Compounds":"8","Familiarity":"0","Subject":"5","Age":"38"},{"Dilution":"1/1,000","Ethnicity":"Hispanic","Intensity":"0","Pleasantness":"0","Race":"American Indian/Pacific Islander","Gender":"M","Compounds":"8","Familiarity":"0","Subject":"5","Age":"38"},{"Dilution":"1/1,000","Ethnicity":"Hispanic","Intensity":"0","Pleasantness":"0","Race":"American Indian/Pacific Islander","Gender":"M","Compounds":"8","Familiarity":"0","Subject":"5","Age":"38"},{"Dilution":"1/1,000","Ethnicity":"Hispanic","Intensity":"65","Pleasantness":"70","Race":"American Indian/Pacific Islander","Gender":"M","Compounds":"12","Familiarity":"30","Subject":"5","Age":"38"},{"Dilution":"1/1,000","Ethnicity":"Hispanic","Intensity":"85","Pleasantness":"30","Race":"American Indian/Pacific Islander","Gender":"M","Compounds":"14","Familiarity":"60","Subject":"5","Age":"38"},{"Dilution":"1/1,000","Ethnicity":"Hispanic","Intensity":"60","Pleasantness":"30","Race":"American Indian/Pacific Islander","Gender":"M","Compounds":"3","Familiarity":"35","Subject":"5","Age":"38"},{"Dilution":"1/1,000","Ethnicity":"Hispanic","Intensity":"0","Pleasantness":"0","Race":"American Indian/Pacific Islander","Gender":"M","Compounds":"15","Familiarity":"0","Subject":"5","Age":"38"},{"Dilution":"1/1,000","Ethnicity":"Hispanic","Intensity":"75","Pleasantness":"85","Race":"American Indian/Pacific Islander","Gender":"M","Compounds":"12","Familiarity":"25","Subject":"5","Age":"38"},{"Dilution":"1/1,000","Ethnicity":"Hispanic","Intensity":"5","Pleasantness":"45","Race":"American Indian/Pacific Islander","Gender":"M","Compounds":"8","Familiarity":"0","Subject":"5","Age":"38"},{"Dilution":"1/1,000","Ethnicity":"Hispanic","Intensity":"60","Pleasantness":"60","Race":"American Indian/Pacific Islander","Gender":"M","Compounds":"12","Familiarity":"60","Subject":"5","Age":"38"},{"Dilution":"1/1,000","Ethnicity":"Hispanic","Intensity":"85","Pleasantness":"0","Race":"American Indian/Pacific Islander","Gender":"M","Compounds":"4","Familiarity":"70","Subject":"5","Age":"38"},{"Dilution":"1/1,000","Ethnicity":"Hispanic","Intensity":"0","Pleasantness":"0","Race":"American Indian/Pacific Islander","Gender":"M","Compounds":"6","Familiarity":"0","Subject":"5","Age":"38"},{"Dilution":"1/1,000","Ethnicity":"Hispanic","Intensity":"0","Pleasantness":"0","Race":"American Indian/Pacific Islander","Gender":"M","Compounds":"8","Familiarity":"0","Subject":"5","Age":"38"},{"Dilution":"1/1,000","Ethnicity":"Hispanic","Intensity":"0","Pleasantness":"0","Race":"American Indian/Pacific Islander","Gender":"M","Compounds":"1","Familiarity":"0","Subject":"5","Age":"38"},{"Dilution":"1/1,000","Ethnicity":"Hispanic","Intensity":"0","Pleasantness":"45","Race":"American Indian/Pacific Islander","Gender":"M","Compounds":"1","Familiarity":"50","Subject":"5","Age":"38"},{"Dilution":"1/1,000","Ethnicity":"Hispanic","Intensity":"0","Pleasantness":"45","Race":"American Indian/Pacific Islander","Gender":"M","Compounds":"6","Familiarity":"40","Subject":"5","Age":"38"},{"Dilution":"1/1,000","Ethnicity":"Hispanic","Intensity":"0","Pleasantness":"0","Race":"American Indian/Pacific Islander","Gender":"M","Compounds":"8","Familiarity":"0","Subject":"5","Age":"38"},{"Dilution":"1/1,000","Ethnicity":"Hispanic","Intensity":"65","Pleasantness":"65","Race":"American Indian/Pacific Islander","Gender":"M","Compounds":"8","Familiarity":"70","Subject":"5","Age":"38"},{"Dilution":"1/1,000","Ethnicity":"Hispanic","Intensity":"30","Pleasantness":"35","Race":"American Indian/Pacific Islander","Gender":"M","Compounds":"8","Familiarity":"0","Subject":"5","Age":"38"},{"Dilution":"1/1,000","Ethnicity":"Hispanic","Intensity":"70","Pleasantness":"60","Race":"American Indian/Pacific Islander","Gender":"M","Compounds":"6","Familiarity":"60","Subject":"5","Age":"38"},{"Dilution":"1/1,000","Ethnicity":"Hispanic","Intensity":"30","Pleasantness":"25","Race":"American Indian/Pacific Islander","Gender":"M","Compounds":"1","Familiarity":"30","Subject":"5","Age":"38"},{"Dilution":"1/1,000","Ethnicity":"Hispanic","Intensity":"0","Pleasantness":"0","Race":"American Indian/Pacific Islander","Gender":"M","Compounds":"8","Familiarity":"0","Subject":"5","Age":"38"},{"Dilution":"1/1,000","Ethnicity":"Hispanic","Intensity":"0","Pleasantness":"0","Race":"American Indian/Pacific Islander","Gender":"M","Compounds":"12","Familiarity":"0","Subject":"5","Age":"38"},{"Dilution":"1/1,000","Ethnicity":"Hispanic","Intensity":"60","Pleasantness":"45","Race":"American Indian/Pacific Islander","Gender":"M","Compounds":"15","Familiarity":"45","Subject":"5","Age":"38"},{"Dilution":"1/1,000","Ethnicity":"Hispanic","Intensity":"60","Pleasantness":"55","Race":"American Indian/Pacific Islander","Gender":"M","Compounds":"6","Familiarity":"55","Subject":"5","Age":"38"},{"Dilution":"1/1,000","Ethnicity":"Hispanic","Intensity":"0","Pleasantness":"40","Race":"American Indian/Pacific Islander","Gender":"M","Compounds":"10","Familiarity":"10","Subject":"5","Age":"38"},{"Dilution":"1/1,000","Ethnicity":"Hispanic","Intensity":"80","Pleasantness":"20","Race":"American Indian/Pacific Islander","Gender":"M","Compounds":"4","Familiarity":"65","Subject":"5","Age":"38"},{"Dilution":"1/1,000","Ethnicity":"Hispanic","Intensity":"0","Pleasantness":"0","Race":"American Indian/Pacific Islander","Gender":"M","Compounds":"15","Familiarity":"0","Subject":"5","Age":"38"},{"Dilution":"1/1,000","Ethnicity":"Hispanic","Intensity":"35","Pleasantness":"55","Race":"American Indian/Pacific Islander","Gender":"M","Compounds":"6","Familiarity":"30","Subject":"5","Age":"38"},{"Dilution":"1/1,000","Ethnicity":"Hispanic","Intensity":"80","Pleasantness":"65","Race":"American Indian/Pacific Islander","Gender":"M","Compounds":"10","Familiarity":"60","Subject":"5","Age":"38"},{"Dilution":"1/1,000","Ethnicity":"Hispanic","Intensity":"65","Pleasantness":"65","Race":"American Indian/Pacific Islander","Gender":"M","Compounds":"13","Familiarity":"35","Subject":"5","Age":"38"},{"Dilution":"1/1,000","Ethnicity":"Hispanic","Intensity":"0","Pleasantness":"0","Race":"American Indian/Pacific Islander","Gender":"M","Compounds":"6","Familiarity":"0","Subject":"5","Age":"38"},{"Dilution":"1/1,000","Ethnicity":"Hispanic","Intensity":"35","Pleasantness":"45","Race":"American Indian/Pacific Islander","Gender":"M","Compounds":"16","Familiarity":"30","Subject":"5","Age":"38"},{"Dilution":"1/1,000","Ethnicity":"Hispanic","Intensity":"0","Pleasantness":"0","Race":"American Indian/Pacific Islander","Gender":"M","Compounds":"8","Familiarity":"0","Subject":"5","Age":"38"},{"Dilution":"1/1,000","Ethnicity":"Hispanic","Intensity":"5","Pleasantness":"45","Race":"American Indian/Pacific Islander","Gender":"M","Compounds":"13","Familiarity":"35","Subject":"5","Age":"38"},{"Dilution":"1/1,000","Ethnicity":"Hispanic","Intensity":"65","Pleasantness":"70","Race":"American Indian/Pacific Islander","Gender":"M","Compounds":"13","Familiarity":"10","Subject":"5","Age":"38"},{"Dilution":"1/1,000","Ethnicity":"Hispanic","Intensity":"0","Pleasantness":"0","Race":"American Indian/Pacific Islander","Gender":"M","Compounds":"8","Familiarity":"0","Subject":"5","Age":"38"},{"Dilution":"1/1,000","Ethnicity":"Hispanic","Intensity":"0","Pleasantness":"0","Race":"American Indian/Pacific Islander","Gender":"M","Compounds":"9","Familiarity":"0","Subject":"5","Age":"38"},{"Dilution":"1/1,000","Ethnicity":"Hispanic","Intensity":"70","Pleasantness":"50","Race":"American Indian/Pacific Islander","Gender":"M","Compounds":"13","Familiarity":"35","Subject":"5","Age":"38"},{"Dilution":"1/1,000","Ethnicity":"Hispanic","Intensity":"85","Pleasantness":"85","Race":"American Indian/Pacific Islander","Gender":"M","Compounds":"9","Familiarity":"75","Subject":"5","Age":"38"},{"Dilution":"1/1,000","Ethnicity":"Hispanic","Intensity":"30","Pleasantness":"60","Race":"American Indian/Pacific Islander","Gender":"M","Compounds":"13","Familiarity":"20","Subject":"5","Age":"38"},{"Dilution":"1/1,000","Ethnicity":"Hispanic","Intensity":"50","Pleasantness":"50","Race":"American Indian/Pacific Islander","Gender":"M","Compounds":"13","Familiarity":"50","Subject":"5","Age":"38"},{"Dilution":"1/1,000","Ethnicity":"Hispanic","Intensity":"80","Pleasantness":"70","Race":"American Indian/Pacific Islander","Gender":"M","Compounds":"9","Familiarity":"15","Subject":"5","Age":"38"},{"Dilution":"1/1,000","Ethnicity":"Hispanic","Intensity":"0","Pleasantness":"0","Race":"American Indian/Pacific Islander","Gender":"M","Compounds":"11","Familiarity":"0","Subject":"5","Age":"38"},{"Dilution":"1/1,000","Ethnicity":"Hispanic","Intensity":"90","Pleasantness":"35","Race":"American Indian/Pacific Islander","Gender":"M","Compounds":"9","Familiarity":"60","Subject":"5","Age":"38"},{"Dilution":"1/1,000","Ethnicity":"Hispanic","Intensity":"0","Pleasantness":"0","Race":"American Indian/Pacific Islander","Gender":"M","Compounds":"9","Familiarity":"0","Subject":"5","Age":"38"},{"Dilution":"1/1,000","Ethnicity":"Hispanic","Intensity":"0","Pleasantness":"0","Race":"American Indian/Pacific Islander","Gender":"M","Compounds":"9","Familiarity":"0","Subject":"5","Age":"38"},{"Dilution":"1/1,000","Ethnicity":"Hispanic","Intensity":"0","Pleasantness":"0","Race":"American Indian/Pacific Islander","Gender":"M","Compounds":"11","Familiarity":"0","Subject":"5","Age":"38"},{"Dilution":"1/1,000","Ethnicity":"Hispanic","Intensity":"65","Pleasantness":"65","Race":"American Indian/Pacific Islander","Gender":"M","Compounds":"16","Familiarity":"75","Subject":"5","Age":"38"},{"Dilution":"1/1,000","Ethnicity":"Hispanic","Intensity":"70","Pleasantness":"25","Race":"American Indian/Pacific Islander","Gender":"M","Compounds":"3","Familiarity":"65","Subject":"5","Age":"38"},{"Dilution":"1/1,000","Ethnicity":"Hispanic","Intensity":"80","Pleasantness":"85","Race":"American Indian/Pacific Islander","Gender":"M","Compounds":"11","Familiarity":"65","Subject":"5","Age":"38"},{"Dilution":"1/1,000","Ethnicity":"Hispanic","Intensity":"65","Pleasantness":"70","Race":"American Indian/Pacific Islander","Gender":"M","Compounds":"11","Familiarity":"65","Subject":"5","Age":"38"},{"Dilution":"1/1,000","Ethnicity":"Hispanic","Intensity":"0","Pleasantness":"45","Race":"American Indian/Pacific Islander","Gender":"M","Compounds":"5","Familiarity":"45","Subject":"5","Age":"38"},{"Dilution":"1/1,000","Ethnicity":"Hispanic","Intensity":"15","Pleasantness":"20","Race":"American Indian/Pacific Islander","Gender":"M","Compounds":"11","Familiarity":"65","Subject":"5","Age":"38"},{"Dilution":"1/1,000","Ethnicity":"Hispanic","Intensity":"0","Pleasantness":"0","Race":"American Indian/Pacific Islander","Gender":"M","Compounds":"11","Familiarity":"0","Subject":"5","Age":"38"},{"Dilution":"1/1,000","Ethnicity":"Hispanic","Intensity":"5","Pleasantness":"35","Race":"American Indian/Pacific Islander","Gender":"M","Compounds":"9","Familiarity":"55","Subject":"5","Age":"38"},{"Dilution":"1/1,000","Ethnicity":"Hispanic","Intensity":"20","Pleasantness":"55","Race":"American Indian/Pacific Islander","Gender":"M","Compounds":"9","Familiarity":"40","Subject":"5","Age":"38"},{"Dilution":"1/1,000","Ethnicity":"Hispanic","Intensity":"0","Pleasantness":"0","Race":"American Indian/Pacific Islander","Gender":"M","Compounds":"9","Familiarity":"0","Subject":"5","Age":"38"},{"Dilution":"1/1,000","Ethnicity":"Hispanic","Intensity":"70","Pleasantness":"35","Race":"American Indian/Pacific Islander","Gender":"M","Compounds":"9","Familiarity":"15","Subject":"5","Age":"38"},{"Dilution":"1/1,000","Ethnicity":"Hispanic","Intensity":"0","Pleasantness":"0","Race":"American Indian/Pacific Islander","Gender":"M","Compounds":"9","Familiarity":"0","Subject":"5","Age":"38"},{"Dilution":"1/1,000","Ethnicity":"Hispanic","Intensity":"75","Pleasantness":"15","Race":"American Indian/Pacific Islander","Gender":"M","Compounds":"7","Familiarity":"60","Subject":"5","Age":"38"},{"Dilution":"1/1,000","Ethnicity":"Hispanic","Intensity":"0","Pleasantness":"0","Race":"American Indian/Pacific Islander","Gender":"M","Compounds":"11","Familiarity":"0","Subject":"5","Age":"38"},{"Dilution":"1/1,000","Ethnicity":"Hispanic","Intensity":"65","Pleasantness":"65","Race":"American Indian/Pacific Islander","Gender":"M","Compounds":"11","Familiarity":"65","Subject":"5","Age":"38"},{"Dilution":"1/1,000","Ethnicity":"Hispanic","Intensity":"35","Pleasantness":"55","Race":"American Indian/Pacific Islander","Gender":"M","Compounds":"12","Familiarity":"35","Subject":"5","Age":"38"},{"Dilution":"1/1,000","Ethnicity":"Hispanic","Intensity":"0","Pleasantness":"0","Race":"American Indian/Pacific Islander","Gender":"M","Compounds":"8","Familiarity":"0","Subject":"5","Age":"38"},{"Dilution":"1/1,000","Ethnicity":"Hispanic","Intensity":"65","Pleasantness":"70","Race":"American Indian/Pacific Islander","Gender":"M","Compounds":"6","Familiarity":"75","Subject":"5","Age":"38"},{"Dilution":"1/1,000","Ethnicity":"Hispanic","Intensity":"90","Pleasantness":"100","Race":"American Indian/Pacific Islander","Gender":"M","Compounds":"8","Familiarity":"60","Subject":"5","Age":"38"},{"Dilution":"1/1,000","Ethnicity":"Hispanic","Intensity":"75","Pleasantness":"70","Race":"American Indian/Pacific Islander","Gender":"M","Compounds":"8","Familiarity":"60","Subject":"5","Age":"38"},{"Dilution":"1/1,000","Ethnicity":"Hispanic","Intensity":"70","Pleasantness":"30","Race":"American Indian/Pacific Islander","Gender":"M","Compounds":"10","Familiarity":"35","Subject":"5","Age":"38"},{"Dilution":"1/1,000","Ethnicity":"Hispanic","Intensity":"75","Pleasantness":"80","Race":"American Indian/Pacific Islander","Gender":"M","Compounds":"8","Familiarity":"70","Subject":"5","Age":"38"},{"Dilution":"1/1,000","Ethnicity":"Hispanic","Intensity":"30","Pleasantness":"65","Race":"American Indian/Pacific Islander","Gender":"M","Compounds":"8","Familiarity":"35","Subject":"5","Age":"38"},{"Dilution":"1/1,000","Ethnicity":"Hispanic","Intensity":"0","Pleasantness":"0","Race":"American Indian/Pacific Islander","Gender":"M","Compounds":"4","Familiarity":"0","Subject":"5","Age":"38"},{"Dilution":"1/1,000","Ethnicity":"Hispanic","Intensity":"0","Pleasantness":"0","Race":"American Indian/Pacific Islander","Gender":"M","Compounds":"8","Familiarity":"0","Subject":"5","Age":"38"},{"Dilution":"1/1,000","Ethnicity":"Hispanic","Intensity":"75","Pleasantness":"25","Race":"American Indian/Pacific Islander","Gender":"M","Compounds":"4","Familiarity":"50","Subject":"5","Age":"38"},{"Dilution":"1/1,000","Ethnicity":"Hispanic","Intensity":"10","Pleasantness":"30","Race":"American Indian/Pacific Islander","Gender":"M","Compounds":"10","Familiarity":"35","Subject":"5","Age":"38"},{"Dilution":"1/1,000","Ethnicity":"Hispanic","Intensity":"85","Pleasantness":"95","Race":"American Indian/Pacific Islander","Gender":"M","Compounds":"4","Familiarity":"20","Subject":"5","Age":"38"},{"Dilution":"1/1,000","Ethnicity":"Hispanic","Intensity":"0","Pleasantness":"0","Race":"American Indian/Pacific Islander","Gender":"M","Compounds":"7","Familiarity":"0","Subject":"5","Age":"38"},{"Dilution":"1/1,000","Ethnicity":"Hispanic","Intensity":"0","Pleasantness":"0","Race":"American Indian/Pacific Islander","Gender":"M","Compounds":"15","Familiarity":"0","Subject":"5","Age":"38"},{"Dilution":"1/1,000","Ethnicity":"Hispanic","Intensity":"0","Pleasantness":"0","Race":"American Indian/Pacific Islander","Gender":"M","Compounds":"4","Familiarity":"0","Subject":"5","Age":"38"},{"Dilution":"1/1,000","Ethnicity":"Hispanic","Intensity":"30","Pleasantness":"70","Race":"American Indian/Pacific Islander","Gender":"M","Compounds":"15","Familiarity":"30","Subject":"5","Age":"38"},{"Dilution":"1/1,000","Ethnicity":"Hispanic","Intensity":"80","Pleasantness":"65","Race":"American Indian/Pacific Islander","Gender":"M","Compounds":"11","Familiarity":"30","Subject":"5","Age":"38"},{"Dilution":"1/1,000","Ethnicity":"Hispanic","Intensity":"25","Pleasantness":"60","Race":"American Indian/Pacific Islander","Gender":"M","Compounds":"14","Familiarity":"30","Subject":"5","Age":"38"},{"Dilution":"1/1,000","Ethnicity":"Hispanic","Intensity":"70","Pleasantness":"35","Race":"American Indian/Pacific Islander","Gender":"M","Compounds":"15","Familiarity":"60","Subject":"5","Age":"38"},{"Dilution":"1/1,000","Ethnicity":"Hispanic","Intensity":"70","Pleasantness":"40","Race":"American Indian/Pacific Islander","Gender":"M","Compounds":"6","Familiarity":"40","Subject":"5","Age":"38"},{"Dilution":"1/1,000","Ethnicity":"Hispanic","Intensity":"80","Pleasantness":"85","Race":"American Indian/Pacific Islander","Gender":"M","Compounds":"15","Familiarity":"85","Subject":"5","Age":"38"},{"Dilution":"1/1,000","Ethnicity":"Hispanic","Intensity":"85","Pleasantness":"5","Race":"American Indian/Pacific Islander","Gender":"M","Compounds":"5","Familiarity":"70","Subject":"5","Age":"38"},{"Dilution":"1/1,000","Ethnicity":"Hispanic","Intensity":"75","Pleasantness":"80","Race":"American Indian/Pacific Islander","Gender":"M","Compounds":"9","Familiarity":"30","Subject":"5","Age":"38"},{"Dilution":"1/1,000","Ethnicity":"Hispanic","Intensity":"65","Pleasantness":"55","Race":"American Indian/Pacific Islander","Gender":"M","Compounds":"9","Familiarity":"60","Subject":"5","Age":"38"},{"Dilution":"1/1,000","Ethnicity":"Hispanic","Intensity":"0","Pleasantness":"0","Race":"American Indian/Pacific Islander","Gender":"M","Compounds":"16","Familiarity":"0","Subject":"5","Age":"38"},{"Dilution":"1/1,000","Ethnicity":"Hispanic","Intensity":"0","Pleasantness":"0","Race":"American Indian/Pacific Islander","Gender":"M","Compounds":"8","Familiarity":"0","Subject":"5","Age":"38"},{"Dilution":"1/1,000","Ethnicity":"Hispanic","Intensity":"20","Pleasantness":"35","Race":"American Indian/Pacific Islander","Gender":"M","Compounds":"8","Familiarity":"20","Subject":"5","Age":"38"},{"Dilution":"1/1,000","Ethnicity":"Hispanic","Intensity":"25","Pleasantness":"50","Race":"American Indian/Pacific Islander","Gender":"M","Compounds":"8","Familiarity":"15","Subject":"5","Age":"38"},{"Dilution":"1/1,000","Ethnicity":"Hispanic","Intensity":"100","Pleasantness":"0","Race":"American Indian/Pacific Islander","Gender":"M","Compounds":"4","Familiarity":"75","Subject":"5","Age":"38"},{"Dilution":"1/1,000","Ethnicity":"Hispanic","Intensity":"60","Pleasantness":"70","Race":"American Indian/Pacific Islander","Gender":"M","Compounds":"8","Familiarity":"75","Subject":"5","Age":"38"},{"Dilution":"1/1,000","Ethnicity":"Hispanic","Intensity":"0","Pleasantness":"0","Race":"American Indian/Pacific Islander","Gender":"M","Compounds":"4","Familiarity":"0","Subject":"5","Age":"38"},{"Dilution":"1/1,000","Ethnicity":"Hispanic","Intensity":"85","Pleasantness":"35","Race":"American Indian/Pacific Islander","Gender":"M","Compounds":"6","Familiarity":"65","Subject":"5","Age":"38"},{"Dilution":"1/1,000","Ethnicity":"Hispanic","Intensity":"0","Pleasantness":"45","Race":"American Indian/Pacific Islander","Gender":"M","Compounds":"8","Familiarity":"45","Subject":"5","Age":"38"},{"Dilution":"1/1,000","Ethnicity":"Hispanic","Intensity":"80","Pleasantness":"65","Race":"American Indian/Pacific Islander","Gender":"M","Compounds":"15","Familiarity":"65","Subject":"5","Age":"38"},{"Dilution":"1/1,000","Ethnicity":"Hispanic","Intensity":"60","Pleasantness":"60","Race":"American Indian/Pacific Islander","Gender":"M","Compounds":"3","Familiarity":"15","Subject":"5","Age":"38"},{"Dilution":"1/1,000","Ethnicity":"Hispanic","Intensity":"0","Pleasantness":"0","Race":"American Indian/Pacific Islander","Gender":"M","Compounds":"15","Familiarity":"0","Subject":"5","Age":"38"},{"Dilution":"1/1,000","Ethnicity":"Hispanic","Intensity":"0","Pleasantness":"0","Race":"American Indian/Pacific Islander","Gender":"M","Compounds":"4","Familiarity":"0","Subject":"5","Age":"38"},{"Dilution":"1/1,000","Ethnicity":"Hispanic","Intensity":"0","Pleasantness":"0","Race":"American Indian/Pacific Islander","Gender":"M","Compounds":"15","Familiarity":"0","Subject":"5","Age":"38"},{"Dilution":"1/1,000","Ethnicity":"Hispanic","Intensity":"25","Pleasantness":"25","Race":"American Indian/Pacific Islander","Gender":"M","Compounds":"14","Familiarity":"60","Subject":"5","Age":"38"},{"Dilution":"1/1,000","Ethnicity":"Hispanic","Intensity":"0","Pleasantness":"0","Race":"American Indian/Pacific Islander","Gender":"M","Compounds":"9","Familiarity":"0","Subject":"5","Age":"38"},{"Dilution":"1/1,000","Ethnicity":"Hispanic","Intensity":"85","Pleasantness":"80","Race":"American Indian/Pacific Islander","Gender":"M","Compounds":"16","Familiarity":"25","Subject":"5","Age":"38"},{"Dilution":"1/1,000","Ethnicity":"Hispanic","Intensity":"0","Pleasantness":"0","Race":"American Indian/Pacific Islander","Gender":"M","Compounds":"8","Familiarity":"0","Subject":"5","Age":"38"},{"Dilution":"1/1,000","Ethnicity":"Hispanic","Intensity":"50","Pleasantness":"65","Race":"American Indian/Pacific Islander","Gender":"M","Compounds":"3","Familiarity":"55","Subject":"5","Age":"38"},{"Dilution":"1/1,000","Ethnicity":"Hispanic","Intensity":"25","Pleasantness":"20","Race":"American Indian/Pacific Islander","Gender":"M","Compounds":"14","Familiarity":"10","Subject":"5","Age":"38"},{"Dilution":"1/1,000","Ethnicity":"Hispanic","Intensity":"65","Pleasantness":"70","Race":"American Indian/Pacific Islander","Gender":"M","Compounds":"14","Familiarity":"75","Subject":"5","Age":"38"},{"Dilution":"1/1,000","Ethnicity":"Hispanic","Intensity":"85","Pleasantness":"85","Race":"American Indian/Pacific Islander","Gender":"M","Compounds":"15","Familiarity":"80","Subject":"5","Age":"38"},{"Dilution":"1/1,000","Ethnicity":"Hispanic","Intensity":"0","Pleasantness":"0","Race":"American Indian/Pacific Islander","Gender":"M","Compounds":"3","Familiarity":"0","Subject":"5","Age":"38"},{"Dilution":"1/1,000","Ethnicity":"Hispanic","Intensity":"70","Pleasantness":"30","Race":"American Indian/Pacific Islander","Gender":"M","Compounds":"14","Familiarity":"55","Subject":"5","Age":"38"},{"Dilution":"1/1,000","Ethnicity":"Hispanic","Intensity":"65","Pleasantness":"65","Race":"American Indian/Pacific Islander","Gender":"M","Compounds":"6","Familiarity":"65","Subject":"5","Age":"38"},{"Dilution":"1/1,000","Ethnicity":"Hispanic","Intensity":"0","Pleasantness":"0","Race":"American Indian/Pacific Islander","Gender":"M","Compounds":"8","Familiarity":"0","Subject":"5","Age":"38"},{"Dilution":"1/1,000","Ethnicity":"Hispanic","Intensity":"100","Pleasantness":"20","Race":"American Indian/Pacific Islander","Gender":"M","Compounds":"14","Familiarity":"100","Subject":"5","Age":"38"},{"Dilution":"1/1,000","Ethnicity":"Hispanic","Intensity":"0","Pleasantness":"0","Race":"American Indian/Pacific Islander","Gender":"M","Compounds":"3","Familiarity":"0","Subject":"5","Age":"38"},{"Dilution":"1/1,000","Ethnicity":"Hispanic","Intensity":"70","Pleasantness":"70","Race":"American Indian/Pacific Islander","Gender":"M","Compounds":"14","Familiarity":"60","Subject":"5","Age":"38"},{"Dilution":"1/1,000","Ethnicity":"Hispanic","Intensity":"80","Pleasantness":"20","Race":"American Indian/Pacific Islander","Gender":"M","Compounds":"3","Familiarity":"70","Subject":"5","Age":"38"},{"Dilution":"1/1,000","Ethnicity":"Hispanic","Intensity":"15","Pleasantness":"60","Race":"American Indian/Pacific Islander","Gender":"M","Compounds":"6","Familiarity":"55","Subject":"5","Age":"38"},{"Dilution":"1/1,000","Ethnicity":"Hispanic","Intensity":"75","Pleasantness":"75","Race":"American Indian/Pacific Islander","Gender":"M","Compounds":"9","Familiarity":"15","Subject":"5","Age":"38"},{"Dilution":"1/1,000","Ethnicity":"Hispanic","Intensity":"0","Pleasantness":"45","Race":"American Indian/Pacific Islander","Gender":"M","Compounds":"8","Familiarity":"0","Subject":"5","Age":"38"},{"Dilution":"1/1,000","Ethnicity":"Hispanic","Intensity":"80","Pleasantness":"65","Race":"American Indian/Pacific Islander","Gender":"M","Compounds":"8","Familiarity":"15","Subject":"5","Age":"38"},{"Dilution":"1/1,000","Ethnicity":"Hispanic","Intensity":"35","Pleasantness":"65","Race":"American Indian/Pacific Islander","Gender":"M","Compounds":"13","Familiarity":"55","Subject":"5","Age":"38"},{"Dilution":"1/1,000","Ethnicity":"Hispanic","Intensity":"35","Pleasantness":"45","Race":"American Indian/Pacific Islander","Gender":"M","Compounds":"3","Familiarity":"25","Subject":"5","Age":"38"},{"Dilution":"1/1,000","Ethnicity":"Hispanic","Intensity":"80","Pleasantness":"15","Race":"American Indian/Pacific Islander","Gender":"M","Compounds":"8","Familiarity":"60","Subject":"5","Age":"38"},{"Dilution":"1/1,000","Ethnicity":"Hispanic","Intensity":"65","Pleasantness":"55","Race":"American Indian/Pacific Islander","Gender":"M","Compounds":"8","Familiarity":"65","Subject":"5","Age":"38"},{"Dilution":"1/1,000","Ethnicity":"Hispanic","Intensity":"80","Pleasantness":"90","Race":"American Indian/Pacific Islander","Gender":"M","Compounds":"14","Familiarity":"90","Subject":"5","Age":"38"},{"Dilution":"1/1,000","Ethnicity":"Hispanic","Intensity":"100","Pleasantness":"0","Race":"American Indian/Pacific Islander","Gender":"M","Compounds":"14","Familiarity":"70","Subject":"5","Age":"38"},{"Dilution":"1/1,000","Ethnicity":"Hispanic","Intensity":"80","Pleasantness":"85","Race":"American Indian/Pacific Islander","Gender":"M","Compounds":"8","Familiarity":"15","Subject":"5","Age":"38"},{"Dilution":"1/1,000","Ethnicity":"Hispanic","Intensity":"65","Pleasantness":"35","Race":"American Indian/Pacific Islander","Gender":"M","Compounds":"15","Familiarity":"35","Subject":"5","Age":"38"},{"Dilution":"1/1,000","Ethnicity":"Hispanic","Intensity":"70","Pleasantness":"80","Race":"American Indian/Pacific Islander","Gender":"M","Compounds":"8","Familiarity":"75","Subject":"5","Age":"38"},{"Dilution":"1/1,000","Ethnicity":"Hispanic","Intensity":"0","Pleasantness":"0","Race":"American Indian/Pacific Islander","Gender":"M","Compounds":"16","Familiarity":"0","Subject":"5","Age":"38"},{"Dilution":"1/1,000","Ethnicity":"Hispanic","Intensity":"0","Pleasantness":"0","Race":"American Indian/Pacific Islander","Gender":"M","Compounds":"9","Familiarity":"0","Subject":"5","Age":"38"},{"Dilution":"1/1,000","Ethnicity":"Hispanic","Intensity":"60","Pleasantness":"65","Race":"American Indian/Pacific Islander","Gender":"M","Compounds":"16","Familiarity":"65","Subject":"5","Age":"38"},{"Dilution":"1/1,000","Ethnicity":"Hispanic","Intensity":"0","Pleasantness":"0","Race":"American Indian/Pacific Islander","Gender":"M","Compounds":"3","Familiarity":"0","Subject":"5","Age":"38"},{"Dilution":"1/1,000","Ethnicity":"Hispanic","Intensity":"0","Pleasantness":"45","Race":"American Indian/Pacific Islander","Gender":"M","Compounds":"8","Familiarity":"50","Subject":"5","Age":"38"},{"Dilution":"1/1,000","Ethnicity":"Hispanic","Intensity":"60","Pleasantness":"55","Race":"American Indian/Pacific Islander","Gender":"M","Compounds":"3","Familiarity":"55","Subject":"5","Age":"38"},{"Dilution":"1/1,000","Ethnicity":"Hispanic","Intensity":"0","Pleasantness":"0","Race":"American Indian/Pacific Islander","Gender":"M","Compounds":"3","Familiarity":"0","Subject":"5","Age":"38"},{"Dilution":"1/1,000","Ethnicity":"Hispanic","Intensity":"65","Pleasantness":"35","Race":"American Indian/Pacific Islander","Gender":"M","Compounds":"7","Familiarity":"55","Subject":"5","Age":"38"},{"Dilution":"1/1,000","Ethnicity":"Hispanic","Intensity":"75","Pleasantness":"15","Race":"American Indian/Pacific Islander","Gender":"M","Compounds":"3","Familiarity":"15","Subject":"5","Age":"38"},{"Dilution":"1/1,000","Ethnicity":"Hispanic","Intensity":"85","Pleasantness":"95","Race":"American Indian/Pacific Islander","Gender":"M","Compounds":"15","Familiarity":"90","Subject":"5","Age":"38"},{"Dilution":"1/1,000","Ethnicity":"Hispanic","Intensity":"0","Pleasantness":"0","Race":"American Indian/Pacific Islander","Gender":"M","Compounds":"14","Familiarity":"0","Subject":"5","Age":"38"},{"Dilution":"1/1,000","Ethnicity":"Hispanic","Intensity":"0","Pleasantness":"0","Race":"American Indian/Pacific Islander","Gender":"M","Compounds":"15","Familiarity":"0","Subject":"5","Age":"38"},{"Dilution":"1/1,000","Ethnicity":"Hispanic","Intensity":"75","Pleasantness":"85","Race":"American Indian/Pacific Islander","Gender":"M","Compounds":"15","Familiarity":"70","Subject":"5","Age":"38"},{"Dilution":"1/1,000","Ethnicity":"Hispanic","Intensity":"80","Pleasantness":"35","Race":"American Indian/Pacific Islander","Gender":"M","Compounds":"11","Familiarity":"55","Subject":"5","Age":"38"},{"Dilution":"1/1,000","Ethnicity":"Hispanic","Intensity":"25","Pleasantness":"60","Race":"American Indian/Pacific Islander","Gender":"M","Compounds":"16","Familiarity":"30","Subject":"5","Age":"38"},{"Dilution":"1/1,000","Ethnicity":"Hispanic","Intensity":"70","Pleasantness":"70","Race":"American Indian/Pacific Islander","Gender":"M","Compounds":"15","Familiarity":"75","Subject":"5","Age":"38"},{"Dilution":"1/1,000","Ethnicity":"Hispanic","Intensity":"75","Pleasantness":"15","Race":"American Indian/Pacific Islander","Gender":"M","Compounds":"4","Familiarity":"20","Subject":"5","Age":"38"},{"Dilution":"1/1,000","Ethnicity":"Hispanic","Intensity":"65","Pleasantness":"65","Race":"American Indian/Pacific Islander","Gender":"M","Compounds":"8","Familiarity":"65","Subject":"5","Age":"38"},{"Dilution":"1/1,000","Ethnicity":"Hispanic","Intensity":"70","Pleasantness":"65","Race":"American Indian/Pacific Islander","Gender":"M","Compounds":"6","Familiarity":"65","Subject":"5","Age":"38"},{"Dilution":"1/1,000","Ethnicity":"Hispanic","Intensity":"0","Pleasantness":"0","Race":"American Indian/Pacific Islander","Gender":"M","Compounds":"8","Familiarity":"0","Subject":"5","Age":"38"},{"Dilution":"1/1,000","Ethnicity":"Hispanic","Intensity":"30","Pleasantness":"50","Race":"American Indian/Pacific Islander","Gender":"M","Compounds":"15","Familiarity":"55","Subject":"5","Age":"38"},{"Dilution":"1/1,000","Ethnicity":"Hispanic","Intensity":"70","Pleasantness":"50","Race":"American Indian/Pacific Islander","Gender":"M","Compounds":"3","Familiarity":"55","Subject":"5","Age":"38"},{"Dilution":"1/1,000","Ethnicity":"Hispanic","Intensity":"15","Pleasantness":"20","Race":"American Indian/Pacific Islander","Gender":"M","Compounds":"6","Familiarity":"70","Subject":"5","Age":"38"},{"Dilution":"1/1,000","Ethnicity":"Hispanic","Intensity":"65","Pleasantness":"55","Race":"American Indian/Pacific Islander","Gender":"M","Compounds":"8","Familiarity":"60","Subject":"5","Age":"38"},{"Dilution":"1/1,000","Ethnicity":"Hispanic","Intensity":"0","Pleasantness":"0","Race":"American Indian/Pacific Islander","Gender":"M","Compounds":"12","Familiarity":"0","Subject":"5","Age":"38"},{"Dilution":"1/1,000","Ethnicity":"Hispanic","Intensity":"0","Pleasantness":"0","Race":"American Indian/Pacific Islander","Gender":"M","Compounds":"3","Familiarity":"0","Subject":"5","Age":"38"},{"Dilution":"1/1,000","Ethnicity":"Hispanic","Intensity":"65","Pleasantness":"35","Race":"American Indian/Pacific Islander","Gender":"M","Compounds":"8","Familiarity":"65","Subject":"5","Age":"38"},{"Dilution":"1/1,000","Ethnicity":"Hispanic","Intensity":"85","Pleasantness":"5","Race":"American Indian/Pacific Islander","Gender":"M","Compounds":"14","Familiarity":"60","Subject":"5","Age":"38"},{"Dilution":"1/1,000","Ethnicity":"Hispanic","Intensity":"80","Pleasantness":"20","Race":"American Indian/Pacific Islander","Gender":"M","Compounds":"3","Familiarity":"70","Subject":"5","Age":"38"},{"Dilution":"1/1,000","Ethnicity":"Hispanic","Intensity":"60","Pleasantness":"20","Race":"American Indian/Pacific Islander","Gender":"M","Compounds":"9","Familiarity":"55","Subject":"5","Age":"38"},{"Dilution":"1/1,000","Ethnicity":"Hispanic","Intensity":"100","Pleasantness":"70","Race":"American Indian/Pacific Islander","Gender":"M","Compounds":"6","Familiarity":"70","Subject":"5","Age":"38"},{"Dilution":"1/1,000","Ethnicity":"Hispanic","Intensity":"75","Pleasantness":"85","Race":"American Indian/Pacific Islander","Gender":"M","Compounds":"8","Familiarity":"20","Subject":"5","Age":"38"},{"Dilution":"1/1,000","Ethnicity":"Hispanic","Intensity":"85","Pleasantness":"25","Race":"American Indian/Pacific Islander","Gender":"M","Compounds":"16","Familiarity":"80","Subject":"5","Age":"38"},{"Dilution":"1/1,000","Ethnicity":"Hispanic","Intensity":"65","Pleasantness":"55","Race":"American Indian/Pacific Islander","Gender":"M","Compounds":"9","Familiarity":"60","Subject":"5","Age":"38"},{"Dilution":"1/1,000","Ethnicity":"Hispanic","Intensity":"0","Pleasantness":"0","Race":"American Indian/Pacific Islander","Gender":"M","Compounds":"6","Familiarity":"0","Subject":"5","Age":"38"},{"Dilution":"1/1,000","Ethnicity":"Hispanic","Intensity":"20","Pleasantness":"25","Race":"American Indian/Pacific Islander","Gender":"M","Compounds":"9","Familiarity":"25","Subject":"5","Age":"38"},{"Dilution":"1/1,000","Ethnicity":"Hispanic","Intensity":"85","Pleasantness":"30","Race":"American Indian/Pacific Islander","Gender":"M","Compounds":"12","Familiarity":"55","Subject":"5","Age":"38"},{"Dilution":"1/1,000","Ethnicity":"Hispanic","Intensity":"0","Pleasantness":"10","Race":"American Indian/Pacific Islander","Gender":"M","Compounds":"3","Familiarity":"30","Subject":"5","Age":"38"},{"Dilution":"1/1,000","Ethnicity":"Hispanic","Intensity":"70","Pleasantness":"35","Race":"American Indian/Pacific Islander","Gender":"M","Compounds":"3","Familiarity":"60","Subject":"5","Age":"38"},{"Dilution":"1/1,000","Ethnicity":"Hispanic","Intensity":"0","Pleasantness":"0","Race":"American Indian/Pacific Islander","Gender":"M","Compounds":"8","Familiarity":"0","Subject":"5","Age":"38"},{"Dilution":"1/1,000","Ethnicity":"Hispanic","Intensity":"75","Pleasantness":"25","Race":"American Indian/Pacific Islander","Gender":"M","Compounds":"6","Familiarity":"55","Subject":"5","Age":"38"},{"Dilution":"1/1,000","Ethnicity":"Hispanic","Intensity":"0","Pleasantness":"0","Race":"American Indian/Pacific Islander","Gender":"M","Compounds":"13","Familiarity":"0","Subject":"5","Age":"38"},{"Dilution":"1/1,000","Ethnicity":"Hispanic","Intensity":"85","Pleasantness":"70","Race":"American Indian/Pacific Islander","Gender":"M","Compounds":"7","Familiarity":"15","Subject":"5","Age":"38"},{"Dilution":"1/1,000","Ethnicity":"Hispanic","Intensity":"80","Pleasantness":"35","Race":"American Indian/Pacific Islander","Gender":"M","Compounds":"3","Familiarity":"60","Subject":"5","Age":"38"},{"Dilution":"1/1,000","Ethnicity":"Hispanic","Intensity":"100","Pleasantness":"35","Race":"American Indian/Pacific Islander","Gender":"M","Compounds":"14","Familiarity":"65","Subject":"5","Age":"38"},{"Dilution":"1/1,000","Ethnicity":"Hispanic","Intensity":"70","Pleasantness":"30","Race":"American Indian/Pacific Islander","Gender":"M","Compounds":"3","Familiarity":"35","Subject":"5","Age":"38"},{"Dilution":"1/1,000","Ethnicity":"Hispanic","Intensity":"0","Pleasantness":"0","Race":"American Indian/Pacific Islander","Gender":"M","Compounds":"6","Familiarity":"0","Subject":"5","Age":"38"},{"Dilution":"1/1,000","Ethnicity":"Hispanic","Intensity":"50","Pleasantness":"55","Race":"American Indian/Pacific Islander","Gender":"M","Compounds":"6","Familiarity":"20","Subject":"5","Age":"38"},{"Dilution":"1/1,000","Ethnicity":"Hispanic","Intensity":"85","Pleasantness":"50","Race":"American Indian/Pacific Islander","Gender":"M","Compounds":"15","Familiarity":"65","Subject":"5","Age":"38"},{"Dilution":"1/1,000","Ethnicity":"Hispanic","Intensity":"0","Pleasantness":"0","Race":"American Indian/Pacific Islander","Gender":"M","Compounds":"15","Familiarity":"0","Subject":"5","Age":"38"},{"Dilution":"1/1,000","Ethnicity":"Hispanic","Intensity":"80","Pleasantness":"60","Race":"American Indian/Pacific Islander","Gender":"M","Compounds":"14","Familiarity":"75","Subject":"5","Age":"38"},{"Dilution":"1/1,000","Ethnicity":"Hispanic","Intensity":"0","Pleasantness":"0","Race":"American Indian/Pacific Islander","Gender":"M","Compounds":"14","Familiarity":"0","Subject":"5","Age":"38"},{"Dilution":"1/1,000","Ethnicity":"Hispanic","Intensity":"85","Pleasantness":"80","Race":"American Indian/Pacific Islander","Gender":"M","Compounds":"11","Familiarity":"70","Subject":"5","Age":"38"},{"Dilution":"1/1,000","Ethnicity":"Hispanic","Intensity":"0","Pleasantness":"0","Race":"American Indian/Pacific Islander","Gender":"M","Compounds":"3","Familiarity":"0","Subject":"5","Age":"38"},{"Dilution":"1/1,000","Ethnicity":"Hispanic","Intensity":"0","Pleasantness":"0","Race":"American Indian/Pacific Islander","Gender":"M","Compounds":"9","Familiarity":"0","Subject":"5","Age":"38"},{"Dilution":"1/1,000","Ethnicity":"Hispanic","Intensity":"0","Pleasantness":"0","Race":"American Indian/Pacific Islander","Gender":"M","Compounds":"7","Familiarity":"0","Subject":"5","Age":"38"},{"Dilution":"1/1,000","Ethnicity":"Hispanic","Intensity":"80","Pleasantness":"100","Race":"American Indian/Pacific Islander","Gender":"M","Compounds":"8","Familiarity":"100","Subject":"5","Age":"38"},{"Dilution":"1/1,000","Ethnicity":"Hispanic","Intensity":"0","Pleasantness":"40","Race":"American Indian/Pacific Islander","Gender":"M","Compounds":"8","Familiarity":"40","Subject":"5","Age":"38"},{"Dilution":"1/1,000","Ethnicity":"Hispanic","Intensity":"15","Pleasantness":"65","Race":"American Indian/Pacific Islander","Gender":"M","Compounds":"8","Familiarity":"60","Subject":"5","Age":"38"},{"Dilution":"1/1,000","Ethnicity":"Hispanic","Intensity":"40","Pleasantness":"35","Race":"American Indian/Pacific Islander","Gender":"M","Compounds":"8","Familiarity":"35","Subject":"5","Age":"38"},{"Dilution":"1/1,000","Ethnicity":"Hispanic","Intensity":"0","Pleasantness":"65","Race":"American Indian/Pacific Islander","Gender":"M","Compounds":"8","Familiarity":"15","Subject":"5","Age":"38"},{"Dilution":"1/1,000","Ethnicity":"Hispanic","Intensity":"75","Pleasantness":"85","Race":"American Indian/Pacific Islander","Gender":"M","Compounds":"15","Familiarity":"80","Subject":"5","Age":"38"},{"Dilution":"1/1,000","Ethnicity":"Hispanic","Intensity":"0","Pleasantness":"0","Race":"American Indian/Pacific Islander","Gender":"M","Compounds":"13","Familiarity":"0","Subject":"5","Age":"38"},{"Dilution":"1/1,000","Ethnicity":"Hispanic","Intensity":"70","Pleasantness":"10","Race":"American Indian/Pacific Islander","Gender":"M","Compounds":"4","Familiarity":"10","Subject":"5","Age":"38"},{"Dilution":"1/1,000","Ethnicity":"Hispanic","Intensity":"55","Pleasantness":"70","Race":"American Indian/Pacific Islander","Gender":"M","Compounds":"15","Familiarity":"60","Subject":"5","Age":"38"},{"Dilution":"1/1,000","Ethnicity":"Hispanic","Intensity":"0","Pleasantness":"0","Race":"American Indian/Pacific Islander","Gender":"M","Compounds":"8","Familiarity":"0","Subject":"5","Age":"38"},{"Dilution":"1/1,000","Ethnicity":"Hispanic","Intensity":"0","Pleasantness":"0","Race":"American Indian/Pacific Islander","Gender":"M","Compounds":"15","Familiarity":"0","Subject":"5","Age":"38"},{"Dilution":"1/1,000","Ethnicity":"Hispanic","Intensity":"0","Pleasantness":"0","Race":"American Indian/Pacific Islander","Gender":"M","Compounds":"15","Familiarity":"0","Subject":"5","Age":"38"},{"Dilution":"1/1,000","Ethnicity":"Hispanic","Intensity":"0","Pleasantness":"45","Race":"American Indian/Pacific Islander","Gender":"M","Compounds":"6","Familiarity":"45","Subject":"5","Age":"38"},{"Dilution":"1/1,000","Ethnicity":"Hispanic","Intensity":"0","Pleasantness":"0","Race":"American Indian/Pacific Islander","Gender":"M","Compounds":"15","Familiarity":"0","Subject":"5","Age":"38"},{"Dilution":"1/1,000","Ethnicity":"Hispanic","Intensity":"0","Pleasantness":"0","Race":"American Indian/Pacific Islander","Gender":"M","Compounds":"15","Familiarity":"0","Subject":"5","Age":"38"},{"Dilution":"1/1,000","Ethnicity":"Hispanic","Intensity":"0","Pleasantness":"0","Race":"American Indian/Pacific Islander","Gender":"M","Compounds":"15","Familiarity":"0","Subject":"5","Age":"38"},{"Dilution":"1/1,000","Ethnicity":"Hispanic","Intensity":"0","Pleasantness":"0","Race":"American Indian/Pacific Islander","Gender":"M","Compounds":"15","Familiarity":"0","Subject":"5","Age":"38"},{"Dilution":"1/1,000","Ethnicity":"Hispanic","Intensity":"65","Pleasantness":"35","Race":"American Indian/Pacific Islander","Gender":"M","Compounds":"6","Familiarity":"35","Subject":"5","Age":"38"},{"Dilution":"1/1,000","Ethnicity":"Hispanic","Intensity":"0","Pleasantness":"0","Race":"American Indian/Pacific Islander","Gender":"M","Compounds":"6","Familiarity":"0","Subject":"5","Age":"38"},{"Dilution":"1/1,000","Ethnicity":"Hispanic","Intensity":"90","Pleasantness":"95","Race":"American Indian/Pacific Islander","Gender":"M","Compounds":"3","Familiarity":"55","Subject":"5","Age":"38"},{"Dilution":"1/1,000","Ethnicity":"Hispanic","Intensity":"70","Pleasantness":"40","Race":"American Indian/Pacific Islander","Gender":"M","Compounds":"6","Familiarity":"80","Subject":"5","Age":"38"},{"Dilution":"1/1,000","Ethnicity":"Hispanic","Intensity":"55","Pleasantness":"60","Race":"American Indian/Pacific Islander","Gender":"M","Compounds":"3","Familiarity":"35","Subject":"5","Age":"38"},{"Dilution":"1/1,000","Ethnicity":"Hispanic","Intensity":"85","Pleasantness":"75","Race":"American Indian/Pacific Islander","Gender":"M","Compounds":"6","Familiarity":"65","Subject":"5","Age":"38"},{"Dilution":"1/1,000","Ethnicity":"Hispanic","Intensity":"25","Pleasantness":"25","Race":"American Indian/Pacific Islander","Gender":"M","Compounds":"8","Familiarity":"55","Subject":"5","Age":"38"},{"Dilution":"1/1,000","Ethnicity":"Hispanic","Intensity":"80","Pleasantness":"70","Race":"American Indian/Pacific Islander","Gender":"M","Compounds":"3","Familiarity":"65","Subject":"5","Age":"38"},{"Dilution":"1/1,000","Ethnicity":"Hispanic","Intensity":"0","Pleasantness":"0","Race":"American Indian/Pacific Islander","Gender":"M","Compounds":"11","Familiarity":"0","Subject":"5","Age":"38"},{"Dilution":"1/1,000","Ethnicity":"Hispanic","Intensity":"80","Pleasantness":"80","Race":"American Indian/Pacific Islander","Gender":"M","Compounds":"12","Familiarity":"60","Subject":"5","Age":"38"},{"Dilution":"1/1,000","Ethnicity":"Hispanic","Intensity":"100","Pleasantness":"0","Race":"American Indian/Pacific Islander","Gender":"M","Compounds":"4","Familiarity":"70","Subject":"5","Age":"38"},{"Dilution":"1/1,000","Ethnicity":"Hispanic","Intensity":"85","Pleasantness":"70","Race":"American Indian/Pacific Islander","Gender":"M","Compounds":"8","Familiarity":"70","Subject":"5","Age":"38"},{"Dilution":"1/1,000","Ethnicity":"Hispanic","Intensity":"0","Pleasantness":"0","Race":"American Indian/Pacific Islander","Gender":"M","Compounds":"3","Familiarity":"0","Subject":"5","Age":"38"},{"Dilution":"1/1,000","Ethnicity":"Hispanic","Intensity":"80","Pleasantness":"5","Race":"American Indian/Pacific Islander","Gender":"M","Compounds":"8","Familiarity":"65","Subject":"5","Age":"38"},{"Dilution":"1/1,000","Ethnicity":"Hispanic","Intensity":"0","Pleasantness":"40","Race":"American Indian/Pacific Islander","Gender":"M","Compounds":"3","Familiarity":"45","Subject":"5","Age":"38"},{"Dilution":"1/1,000","Ethnicity":"Hispanic","Intensity":"80","Pleasantness":"20","Race":"American Indian/Pacific Islander","Gender":"M","Compounds":"7","Familiarity":"85","Subject":"5","Age":"38"},{"Dilution":"1/1,000","Ethnicity":"Hispanic","Intensity":"0","Pleasantness":"0","Race":"American Indian/Pacific Islander","Gender":"M","Compounds":"15","Familiarity":"0","Subject":"5","Age":"38"},{"Dilution":"1/1,000","Ethnicity":"Hispanic","Intensity":"55","Pleasantness":"40","Race":"American Indian/Pacific Islander","Gender":"M","Compounds":"6","Familiarity":"40","Subject":"5","Age":"38"},{"Dilution":"1/1,000","Ethnicity":"Hispanic","Intensity":"55","Pleasantness":"40","Race":"American Indian/Pacific Islander","Gender":"M","Compounds":"4","Familiarity":"40","Subject":"5","Age":"38"},{"Dilution":"1/1,000","Ethnicity":"Hispanic","Intensity":"75","Pleasantness":"60","Race":"American Indian/Pacific Islander","Gender":"M","Compounds":"9","Familiarity":"35","Subject":"5","Age":"38"},{"Dilution":"1/1,000","Ethnicity":"Hispanic","Intensity":"75","Pleasantness":"65","Race":"American Indian/Pacific Islander","Gender":"M","Compounds":"9","Familiarity":"20","Subject":"5","Age":"38"},{"Dilution":"1/1,000","Ethnicity":"Hispanic","Intensity":"65","Pleasantness":"70","Race":"American Indian/Pacific Islander","Gender":"M","Compounds":"9","Familiarity":"55","Subject":"5","Age":"38"},{"Dilution":"1/1,000","Ethnicity":"Hispanic","Intensity":"0","Pleasantness":"0","Race":"American Indian/Pacific Islander","Gender":"M","Compounds":"9","Familiarity":"0","Subject":"5","Age":"38"},{"Dilution":"1/1,000","Ethnicity":"Hispanic","Intensity":"80","Pleasantness":"50","Race":"American Indian/Pacific Islander","Gender":"M","Compounds":"6","Familiarity":"60","Subject":"5","Age":"38"},{"Dilution":"1/1,000","Ethnicity":"Hispanic","Intensity":"0","Pleasantness":"45","Race":"American Indian/Pacific Islander","Gender":"M","Compounds":"15","Familiarity":"45","Subject":"5","Age":"38"},{"Dilution":"1/1,000","Ethnicity":"Hispanic","Intensity":"75","Pleasantness":"70","Race":"American Indian/Pacific Islander","Gender":"M","Compounds":"8","Familiarity":"60","Subject":"5","Age":"38"},{"Dilution":"1/1,000","Ethnicity":"Hispanic","Intensity":"85","Pleasantness":"85","Race":"American Indian/Pacific Islander","Gender":"M","Compounds":"11","Familiarity":"80","Subject":"5","Age":"38"},{"Dilution":"1/1,000","Ethnicity":"Hispanic","Intensity":"75","Pleasantness":"20","Race":"American Indian/Pacific Islander","Gender":"M","Compounds":"14","Familiarity":"20","Subject":"5","Age":"38"},{"Dilution":"1/1,000","Ethnicity":"Hispanic","Intensity":"75","Pleasantness":"80","Race":"American Indian/Pacific Islander","Gender":"M","Compounds":"6","Familiarity":"70","Subject":"5","Age":"38"},{"Dilution":"1/1,000","Ethnicity":"Hispanic","Intensity":"30","Pleasantness":"30","Race":"American Indian/Pacific Islander","Gender":"M","Compounds":"8","Familiarity":"35","Subject":"5","Age":"38"},{"Dilution":"1/1,000","Ethnicity":"Hispanic","Intensity":"55","Pleasantness":"65","Race":"American Indian/Pacific Islander","Gender":"M","Compounds":"8","Familiarity":"55","Subject":"5","Age":"38"},{"Dilution":"1/1,000","Ethnicity":"Hispanic","Intensity":"80","Pleasantness":"75","Race":"American Indian/Pacific Islander","Gender":"M","Compounds":"15","Familiarity":"60","Subject":"5","Age":"38"},{"Dilution":"1/1,000","Ethnicity":"Hispanic","Intensity":"75","Pleasantness":"40","Race":"American Indian/Pacific Islander","Gender":"M","Compounds":"6","Familiarity":"60","Subject":"5","Age":"38"},{"Dilution":"1/1,000","Ethnicity":"Hispanic","Intensity":"15","Pleasantness":"5","Race":"American Indian/Pacific Islander","Gender":"M","Compounds":"8","Familiarity":"65","Subject":"5","Age":"38"},{"Dilution":"1/1,000","Ethnicity":"Hispanic","Intensity":"0","Pleasantness":"0","Race":"American Indian/Pacific Islander","Gender":"M","Compounds":"8","Familiarity":"0","Subject":"5","Age":"38"},{"Dilution":"1/1,000","Ethnicity":"Hispanic","Intensity":"80","Pleasantness":"40","Race":"American Indian/Pacific Islander","Gender":"M","Compounds":"14","Familiarity":"65","Subject":"5","Age":"38"},{"Dilution":"1/1,000","Ethnicity":"Hispanic","Intensity":"0","Pleasantness":"45","Race":"American Indian/Pacific Islander","Gender":"M","Compounds":"8","Familiarity":"0","Subject":"5","Age":"38"},{"Dilution":"1/1,000","Ethnicity":"Hispanic","Intensity":"0","Pleasantness":"0","Race":"American Indian/Pacific Islander","Gender":"M","Compounds":"8","Familiarity":"0","Subject":"5","Age":"38"},{"Dilution":"1/1,000","Ethnicity":"Hispanic","Intensity":"55","Pleasantness":"45","Race":"American Indian/Pacific Islander","Gender":"M","Compounds":"14","Familiarity":"30","Subject":"5","Age":"38"},{"Dilution":"1/1,000","Ethnicity":"Hispanic","Intensity":"65","Pleasantness":"80","Race":"American Indian/Pacific Islander","Gender":"M","Compounds":"3","Familiarity":"40","Subject":"5","Age":"38"},{"Dilution":"1/1,000","Ethnicity":"Hispanic","Intensity":"30","Pleasantness":"55","Race":"American Indian/Pacific Islander","Gender":"M","Compounds":"8","Familiarity":"10","Subject":"5","Age":"38"},{"Dilution":"1/1,000","Ethnicity":"Hispanic","Intensity":"15","Pleasantness":"20","Race":"American Indian/Pacific Islander","Gender":"M","Compounds":"8","Familiarity":"15","Subject":"5","Age":"38"},{"Dilution":"1/1,000","Ethnicity":"Hispanic","Intensity":"30","Pleasantness":"15","Race":"American Indian/Pacific Islander","Gender":"M","Compounds":"15","Familiarity":"55","Subject":"5","Age":"38"},{"Dilution":"1/1,000","Ethnicity":"Hispanic","Intensity":"10","Pleasantness":"30","Race":"American Indian/Pacific Islander","Gender":"M","Compounds":"15","Familiarity":"10","Subject":"5","Age":"38"},{"Dilution":"1/1,000","Ethnicity":"Hispanic","Intensity":"5","Pleasantness":"40","Race":"American Indian/Pacific Islander","Gender":"M","Compounds":"6","Familiarity":"40","Subject":"5","Age":"38"},{"Dilution":"1/1,000","Ethnicity":"Hispanic","Intensity":"80","Pleasantness":"20","Race":"American Indian/Pacific Islander","Gender":"M","Compounds":"6","Familiarity":"75","Subject":"5","Age":"38"},{"Dilution":"1/1,000","Ethnicity":"Hispanic","Intensity":"75","Pleasantness":"35","Race":"American Indian/Pacific Islander","Gender":"M","Compounds":"7","Familiarity":"55","Subject":"5","Age":"38"},{"Dilution":"1/1,000","Ethnicity":"Hispanic","Intensity":"75","Pleasantness":"75","Race":"American Indian/Pacific Islander","Gender":"M","Compounds":"13","Familiarity":"10","Subject":"5","Age":"38"},{"Dilution":"1/1,000","Ethnicity":"Hispanic","Intensity":"0","Pleasantness":"40","Race":"American Indian/Pacific Islander","Gender":"M","Compounds":"9","Familiarity":"0","Subject":"5","Age":"38"},{"Dilution":"1/1,000","Ethnicity":"Hispanic","Intensity":"70","Pleasantness":"75","Race":"American Indian/Pacific Islander","Gender":"M","Compounds":"14","Familiarity":"70","Subject":"5","Age":"38"},{"Dilution":"1/1,000","Ethnicity":"Hispanic","Intensity":"60","Pleasantness":"30","Race":"American Indian/Pacific Islander","Gender":"M","Compounds":"5","Familiarity":"30","Subject":"5","Age":"38"},{"Dilution":"1/1,000","Ethnicity":"Hispanic","Intensity":"60","Pleasantness":"40","Race":"American Indian/Pacific Islander","Gender":"M","Compounds":"14","Familiarity":"35","Subject":"5","Age":"38"},{"Dilution":"1/1,000","Ethnicity":"Hispanic","Intensity":"85","Pleasantness":"5","Race":"American Indian/Pacific Islander","Gender":"M","Compounds":"10","Familiarity":"75","Subject":"5","Age":"38"},{"Dilution":"1/1,000","Ethnicity":"Hispanic","Intensity":"0","Pleasantness":"0","Race":"American Indian/Pacific Islander","Gender":"M","Compounds":"6","Familiarity":"0","Subject":"5","Age":"38"},{"Dilution":"1/1,000","Ethnicity":"Hispanic","Intensity":"0","Pleasantness":"0","Race":"American Indian/Pacific Islander","Gender":"M","Compounds":"6","Familiarity":"0","Subject":"5","Age":"38"},{"Dilution":"1/1,000","Ethnicity":"Hispanic","Intensity":"0","Pleasantness":"45","Race":"American Indian/Pacific Islander","Gender":"M","Compounds":"12","Familiarity":"0","Subject":"5","Age":"38"},{"Dilution":"1/1,000","Ethnicity":"Hispanic","Intensity":"75","Pleasantness":"0","Race":"American Indian/Pacific Islander","Gender":"M","Compounds":"14","Familiarity":"80","Subject":"5","Age":"38"},{"Dilution":"1/1,000","Ethnicity":"Hispanic","Intensity":"0","Pleasantness":"0","Race":"American Indian/Pacific Islander","Gender":"M","Compounds":"14","Familiarity":"0","Subject":"5","Age":"38"},{"Dilution":"1/1,000","Ethnicity":"Hispanic","Intensity":"60","Pleasantness":"35","Race":"American Indian/Pacific Islander","Gender":"M","Compounds":"8","Familiarity":"50","Subject":"5","Age":"38"},{"Dilution":"1/1,000","Ethnicity":"Hispanic","Intensity":"25","Pleasantness":"55","Race":"American Indian/Pacific Islander","Gender":"M","Compounds":"9","Familiarity":"5","Subject":"5","Age":"38"},{"Dilution":"1/1,000","Ethnicity":"Hispanic","Intensity":"75","Pleasantness":"75","Race":"American Indian/Pacific Islander","Gender":"M","Compounds":"3","Familiarity":"85","Subject":"5","Age":"38"},{"Dilution":"1/1,000","Ethnicity":"Hispanic","Intensity":"70","Pleasantness":"55","Race":"American Indian/Pacific Islander","Gender":"M","Compounds":"12","Familiarity":"55","Subject":"5","Age":"38"},{"Dilution":"1/1,000","Ethnicity":"Hispanic","Intensity":"0","Pleasantness":"0","Race":"American Indian/Pacific Islander","Gender":"M","Compounds":"14","Familiarity":"0","Subject":"5","Age":"38"},{"Dilution":"1/1,000","Ethnicity":"Hispanic","Intensity":"85","Pleasantness":"80","Race":"American Indian/Pacific Islander","Gender":"M","Compounds":"3","Familiarity":"20","Subject":"5","Age":"38"},{"Dilution":"1/1,000","Ethnicity":"Hispanic","Intensity":"65","Pleasantness":"55","Race":"American Indian/Pacific Islander","Gender":"M","Compounds":"3","Familiarity":"55","Subject":"5","Age":"38"},{"Dilution":"1/1,000","Ethnicity":"Hispanic","Intensity":"30","Pleasantness":"40","Race":"American Indian/Pacific Islander","Gender":"M","Compounds":"15","Familiarity":"20","Subject":"5","Age":"38"},{"Dilution":"1/1,000","Ethnicity":"Hispanic","Intensity":"70","Pleasantness":"70","Race":"American Indian/Pacific Islander","Gender":"M","Compounds":"3","Familiarity":"60","Subject":"5","Age":"38"},{"Dilution":"1/1,000","Ethnicity":"Hispanic","Intensity":"0","Pleasantness":"0","Race":"American Indian/Pacific Islander","Gender":"M","Compounds":"6","Familiarity":"0","Subject":"5","Age":"38"},{"Dilution":"1/1,000","Ethnicity":"Hispanic","Intensity":"65","Pleasantness":"40","Race":"American Indian/Pacific Islander","Gender":"M","Compounds":"6","Familiarity":"30","Subject":"5","Age":"38"},{"Dilution":"1/1,000","Ethnicity":"Hispanic","Intensity":"15","Pleasantness":"15","Race":"American Indian/Pacific Islander","Gender":"M","Compounds":"2","Familiarity":"25","Subject":"5","Age":"38"},{"Dilution":"1/1,000","Ethnicity":"Hispanic","Intensity":"15","Pleasantness":"45","Race":"American Indian/Pacific Islander","Gender":"M","Compounds":"9","Familiarity":"10","Subject":"5","Age":"38"},{"Dilution":"1/1,000","Ethnicity":"Hispanic","Intensity":"0","Pleasantness":"0","Race":"American Indian/Pacific Islander","Gender":"M","Compounds":"15","Familiarity":"0","Subject":"5","Age":"38"},{"Dilution":"1/1,000","Ethnicity":"Hispanic","Intensity":"60","Pleasantness":"85","Race":"American Indian/Pacific Islander","Gender":"M","Compounds":"8","Familiarity":"70","Subject":"5","Age":"38"},{"Dilution":"1/1,000","Ethnicity":"Hispanic","Intensity":"0","Pleasantness":"0","Race":"American Indian/Pacific Islander","Gender":"M","Compounds":"15","Familiarity":"0","Subject":"5","Age":"38"},{"Dilution":"1/1,000","Ethnicity":"Hispanic","Intensity":"75","Pleasantness":"60","Race":"American Indian/Pacific Islander","Gender":"M","Compounds":"15","Familiarity":"35","Subject":"5","Age":"38"},{"Dilution":"1/1,000","Ethnicity":"Hispanic","Intensity":"55","Pleasantness":"40","Race":"American Indian/Pacific Islander","Gender":"M","Compounds":"8","Familiarity":"40","Subject":"5","Age":"38"},{"Dilution":"1/1,000","Ethnicity":"Hispanic","Intensity":"85","Pleasantness":"65","Race":"American Indian/Pacific Islander","Gender":"M","Compounds":"8","Familiarity":"30","Subject":"5","Age":"38"},{"Dilution":"1/1,000","Ethnicity":"Hispanic","Intensity":"60","Pleasantness":"55","Race":"American Indian/Pacific Islander","Gender":"M","Compounds":"10","Familiarity":"40","Subject":"5","Age":"38"},{"Dilution":"1/1,000","Ethnicity":"Hispanic","Intensity":"80","Pleasantness":"20","Race":"American Indian/Pacific Islander","Gender":"M","Compounds":"14","Familiarity":"55","Subject":"5","Age":"38"},{"Dilution":"1/1,000","Ethnicity":"Hispanic","Intensity":"95","Pleasantness":"65","Race":"American Indian/Pacific Islander","Gender":"M","Compounds":"6","Familiarity":"65","Subject":"5","Age":"38"},{"Dilution":"1/1,000","Ethnicity":"Hispanic","Intensity":"0","Pleasantness":"0","Race":"American Indian/Pacific Islander","Gender":"M","Compounds":"6","Familiarity":"0","Subject":"5","Age":"38"},{"Dilution":"1/1,000","Ethnicity":"Hispanic","Intensity":"35","Pleasantness":"45","Race":"American Indian/Pacific Islander","Gender":"M","Compounds":"16","Familiarity":"55","Subject":"5","Age":"38"},{"Dilution":"1/1,000","Ethnicity":"Hispanic","Intensity":"0","Pleasantness":"45","Race":"American Indian/Pacific Islander","Gender":"M","Compounds":"16","Familiarity":"0","Subject":"5","Age":"38"},{"Dilution":"1/1,000","Ethnicity":"Hispanic","Intensity":"0","Pleasantness":"0","Race":"American Indian/Pacific Islander","Gender":"M","Compounds":"16","Familiarity":"0","Subject":"5","Age":"38"},{"Dilution":"1/1,000","Ethnicity":"Hispanic","Intensity":"0","Pleasantness":"45","Race":"American Indian/Pacific Islander","Gender":"M","Compounds":"6","Familiarity":"0","Subject":"5","Age":"38"},{"Dilution":"1/1,000","Ethnicity":"Hispanic","Intensity":"0","Pleasantness":"0","Race":"American Indian/Pacific Islander","Gender":"M","Compounds":"3","Familiarity":"0","Subject":"5","Age":"38"},{"Dilution":"1/1,000","Ethnicity":"Hispanic","Intensity":"0","Pleasantness":"40","Race":"American Indian/Pacific Islander","Gender":"M","Compounds":"3","Familiarity":"0","Subject":"5","Age":"38"},{"Dilution":"1/1,000","Ethnicity":"Hispanic","Intensity":"85","Pleasantness":"40","Race":"American Indian/Pacific Islander","Gender":"M","Compounds":"3","Familiarity":"100","Subject":"5","Age":"38"},{"Dilution":"1/1,000","Ethnicity":"Hispanic","Intensity":"0","Pleasantness":"0","Race":"American Indian/Pacific Islander","Gender":"M","Compounds":"16","Familiarity":"0","Subject":"5","Age":"38"},{"Dilution":"1/1,000","Ethnicity":"Hispanic","Intensity":"0","Pleasantness":"40","Race":"American Indian/Pacific Islander","Gender":"M","Compounds":"3","Familiarity":"15","Subject":"5","Age":"38"},{"Dilution":"1/1,000","Ethnicity":"Hispanic","Intensity":"30","Pleasantness":"60","Race":"American Indian/Pacific Islander","Gender":"M","Compounds":"10","Familiarity":"35","Subject":"5","Age":"38"},{"Dilution":"1/1,000","Ethnicity":"Hispanic","Intensity":"0","Pleasantness":"0","Race":"American Indian/Pacific Islander","Gender":"M","Compounds":"3","Familiarity":"0","Subject":"5","Age":"38"},{"Dilution":"1/1,000","Ethnicity":"Hispanic","Intensity":"0","Pleasantness":"0","Race":"American Indian/Pacific Islander","Gender":"M","Compounds":"9","Familiarity":"0","Subject":"5","Age":"38"},{"Dilution":"1/1,000","Ethnicity":"Hispanic","Intensity":"75","Pleasantness":"35","Race":"American Indian/Pacific Islander","Gender":"M","Compounds":"3","Familiarity":"55","Subject":"5","Age":"38"},{"Dilution":"1/1,000","Ethnicity":"Hispanic","Intensity":"0","Pleasantness":"0","Race":"American Indian/Pacific Islander","Gender":"M","Compounds":"8","Familiarity":"0","Subject":"5","Age":"38"},{"Dilution":"1/1,000","Ethnicity":"Hispanic","Intensity":"100","Pleasantness":"50","Race":"American Indian/Pacific Islander","Gender":"M","Compounds":"3","Familiarity":"55","Subject":"5","Age":"38"},{"Dilution":"1/1,000","Ethnicity":"Hispanic","Intensity":"0","Pleasantness":"0","Race":"American Indian/Pacific Islander","Gender":"M","Compounds":"8","Familiarity":"0","Subject":"5","Age":"38"},{"Dilution":"1/1,000","Ethnicity":"Hispanic","Intensity":"0","Pleasantness":"0","Race":"American Indian/Pacific Islander","Gender":"M","Compounds":"4","Familiarity":"0","Subject":"5","Age":"38"},{"Dilution":"1/1,000","Ethnicity":"Hispanic","Intensity":"0","Pleasantness":"0","Race":"American Indian/Pacific Islander","Gender":"M","Compounds":"8","Familiarity":"0","Subject":"5","Age":"38"},{"Dilution":"1/1,000","Ethnicity":"Hispanic","Intensity":"55","Pleasantness":"50","Race":"American Indian/Pacific Islander","Gender":"M","Compounds":"13","Familiarity":"60","Subject":"5","Age":"38"},{"Dilution":"1/1,000","Ethnicity":"Hispanic","Intensity":"60","Pleasantness":"55","Race":"American Indian/Pacific Islander","Gender":"M","Compounds":"6","Familiarity":"30","Subject":"5","Age":"38"},{"Dilution":"1/1,000","Ethnicity":"Hispanic","Intensity":"0","Pleasantness":"0","Race":"American Indian/Pacific Islander","Gender":"M","Compounds":"9","Familiarity":"0","Subject":"5","Age":"38"},{"Dilution":"1/1,000","Ethnicity":"Hispanic","Intensity":"0","Pleasantness":"0","Race":"American Indian/Pacific Islander","Gender":"M","Compounds":"6","Familiarity":"0","Subject":"5","Age":"38"},{"Dilution":"1/1,000","Ethnicity":"Hispanic","Intensity":"60","Pleasantness":"30","Race":"American Indian/Pacific Islander","Gender":"M","Compounds":"10","Familiarity":"60","Subject":"5","Age":"38"},{"Dilution":"1/1,000","Ethnicity":"Hispanic","Intensity":"0","Pleasantness":"0","Race":"American Indian/Pacific Islander","Gender":"M","Compounds":"12","Familiarity":"0","Subject":"5","Age":"38"},{"Dilution":"1/1,000","Ethnicity":"Hispanic","Intensity":"0","Pleasantness":"0","Race":"American Indian/Pacific Islander","Gender":"M","Compounds":"8","Familiarity":"0","Subject":"5","Age":"38"},{"Dilution":"1/1,000","Ethnicity":"Hispanic","Intensity":"85","Pleasantness":"80","Race":"American Indian/Pacific Islander","Gender":"M","Compounds":"13","Familiarity":"10","Subject":"5","Age":"38"},{"Dilution":"1/1,000","Ethnicity":"Hispanic","Intensity":"65","Pleasantness":"60","Race":"American Indian/Pacific Islander","Gender":"M","Compounds":"8","Familiarity":"20","Subject":"5","Age":"38"},{"Dilution":"1/1,000","Ethnicity":"Hispanic","Intensity":"0","Pleasantness":"45","Race":"American Indian/Pacific Islander","Gender":"M","Compounds":"15","Familiarity":"45","Subject":"5","Age":"38"},{"Dilution":"1/1,000","Ethnicity":"Hispanic","Intensity":"80","Pleasantness":"40","Race":"American Indian/Pacific Islander","Gender":"M","Compounds":"6","Familiarity":"55","Subject":"5","Age":"38"},{"Dilution":"1/1,000","Ethnicity":"Hispanic","Intensity":"35","Pleasantness":"40","Race":"American Indian/Pacific Islander","Gender":"M","Compounds":"12","Familiarity":"10","Subject":"5","Age":"38"},{"Dilution":"1/1,000","Ethnicity":"Hispanic","Intensity":"0","Pleasantness":"0","Race":"American Indian/Pacific Islander","Gender":"M","Compounds":"3","Familiarity":"0","Subject":"5","Age":"38"},{"Dilution":"1/1,000","Ethnicity":"Hispanic","Intensity":"5","Pleasantness":"0","Race":"American Indian/Pacific Islander","Gender":"M","Compounds":"3","Familiarity":"0","Subject":"5","Age":"38"},{"Dilution":"1/1,000","Ethnicity":"Hispanic","Intensity":"15","Pleasantness":"65","Race":"American Indian/Pacific Islander","Gender":"M","Compounds":"15","Familiarity":"65","Subject":"5","Age":"38"},{"Dilution":"1/1,000","Ethnicity":"Hispanic","Intensity":"0","Pleasantness":"0","Race":"American Indian/Pacific Islander","Gender":"M","Compounds":"9","Familiarity":"0","Subject":"5","Age":"38"},{"Dilution":"1/1,000","Ethnicity":"Hispanic","Intensity":"60","Pleasantness":"20","Race":"American Indian/Pacific Islander","Gender":"M","Compounds":"9","Familiarity":"35","Subject":"5","Age":"38"},{"Dilution":"1/1,000","Ethnicity":"Hispanic","Intensity":"60","Pleasantness":"35","Race":"American Indian/Pacific Islander","Gender":"M","Compounds":"14","Familiarity":"40","Subject":"5","Age":"38"},{"Dilution":"1/1,000","Ethnicity":"Hispanic","Intensity":"70","Pleasantness":"35","Race":"American Indian/Pacific Islander","Gender":"M","Compounds":"7","Familiarity":"65","Subject":"5","Age":"38"},{"Dilution":"1/1,000","Ethnicity":"Hispanic","Intensity":"0","Pleasantness":"0","Race":"American Indian/Pacific Islander","Gender":"M","Compounds":"3","Familiarity":"0","Subject":"5","Age":"38"},{"Dilution":"1/1,000","Ethnicity":"Hispanic","Intensity":"75","Pleasantness":"20","Race":"American Indian/Pacific Islander","Gender":"M","Compounds":"7","Familiarity":"5","Subject":"5","Age":"38"},{"Dilution":"1/1,000","Ethnicity":"Hispanic","Intensity":"85","Pleasantness":"25","Race":"American Indian/Pacific Islander","Gender":"M","Compounds":"7","Familiarity":"90","Subject":"5","Age":"38"},{"Dilution":"1/1,000","Ethnicity":"Hispanic","Intensity":"25","Pleasantness":"70","Race":"American Indian/Pacific Islander","Gender":"M","Compounds":"11","Familiarity":"15","Subject":"5","Age":"38"},{"Dilution":"1/1,000","Ethnicity":"Hispanic","Intensity":"70","Pleasantness":"65","Race":"American Indian/Pacific Islander","Gender":"M","Compounds":"15","Familiarity":"65","Subject":"5","Age":"38"},{"Dilution":"1/1,000","Ethnicity":"Hispanic","Intensity":"70","Pleasantness":"25","Race":"American Indian/Pacific Islander","Gender":"M","Compounds":"15","Familiarity":"30","Subject":"5","Age":"38"},{"Dilution":"1/1,000","Ethnicity":"Hispanic","Intensity":"65","Pleasantness":"55","Race":"American Indian/Pacific Islander","Gender":"M","Compounds":"9","Familiarity":"60","Subject":"5","Age":"38"},{"Dilution":"1/1,000","Ethnicity":"Hispanic","Intensity":"65","Pleasantness":"35","Race":"American Indian/Pacific Islander","Gender":"M","Compounds":"9","Familiarity":"55","Subject":"5","Age":"38"},{"Dilution":"1/1,000","Ethnicity":"Hispanic","Intensity":"0","Pleasantness":"0","Race":"American Indian/Pacific Islander","Gender":"M","Compounds":"2","Familiarity":"0","Subject":"5","Age":"38"},{"Dilution":"1/1,000","Ethnicity":"Hispanic","Intensity":"60","Pleasantness":"10","Race":"American Indian/Pacific Islander","Gender":"M","Compounds":"12","Familiarity":"60","Subject":"5","Age":"38"},{"Dilution":"1/1,000","Ethnicity":"Hispanic","Intensity":"80","Pleasantness":"80","Race":"American Indian/Pacific Islander","Gender":"M","Compounds":"6","Familiarity":"70","Subject":"5","Age":"38"},{"Dilution":"1/1,000","Ethnicity":"Hispanic","Intensity":"100","Pleasantness":"25","Race":"American Indian/Pacific Islander","Gender":"M","Compounds":"16","Familiarity":"60","Subject":"5","Age":"38"},{"Dilution":"1/1,000","Ethnicity":"Hispanic","Intensity":"75","Pleasantness":"25","Race":"American Indian/Pacific Islander","Gender":"M","Compounds":"13","Familiarity":"30","Subject":"5","Age":"38"},{"Dilution":"1/1,000","Ethnicity":"Hispanic","Intensity":"0","Pleasantness":"0","Race":"American Indian/Pacific Islander","Gender":"M","Compounds":"16","Familiarity":"0","Subject":"5","Age":"38"},{"Dilution":"1/1,000","Ethnicity":"Hispanic","Intensity":"0","Pleasantness":"0","Race":"American Indian/Pacific Islander","Gender":"M","Compounds":"16","Familiarity":"0","Subject":"5","Age":"38"},{"Dilution":"1/1,000","Ethnicity":"Hispanic","Intensity":"0","Pleasantness":"70","Race":"American Indian/Pacific Islander","Gender":"M","Compounds":"9","Familiarity":"55","Subject":"5","Age":"38"},{"Dilution":"1/1,000","Ethnicity":"Hispanic","Intensity":"0","Pleasantness":"0","Race":"American Indian/Pacific Islander","Gender":"M","Compounds":"9","Familiarity":"0","Subject":"5","Age":"38"},{"Dilution":"1/1,000","Ethnicity":"Hispanic","Intensity":"10","Pleasantness":"40","Race":"American Indian/Pacific Islander","Gender":"M","Compounds":"7","Familiarity":"0","Subject":"5","Age":"38"},{"Dilution":"1/1,000","Ethnicity":"Hispanic","Intensity":"0","Pleasantness":"0","Race":"American Indian/Pacific Islander","Gender":"M","Compounds":"15","Familiarity":"0","Subject":"5","Age":"38"},{"Dilution":"1/1,000","Ethnicity":"Hispanic","Intensity":"70","Pleasantness":"65","Race":"American Indian/Pacific Islander","Gender":"M","Compounds":"9","Familiarity":"30","Subject":"5","Age":"38"},{"Dilution":"1/1,000","Ethnicity":"Hispanic","Intensity":"65","Pleasantness":"70","Race":"American Indian/Pacific Islander","Gender":"M","Compounds":"15","Familiarity":"15","Subject":"5","Age":"38"},{"Dilution":"1/1,000","Ethnicity":"Hispanic","Intensity":"0","Pleasantness":"0","Race":"American Indian/Pacific Islander","Gender":"M","Compounds":"9","Familiarity":"0","Subject":"5","Age":"38"},{"Dilution":"1/1,000","Ethnicity":"Hispanic","Intensity":"0","Pleasantness":"0","Race":"American Indian/Pacific Islander","Gender":"M","Compounds":"15","Familiarity":"0","Subject":"5","Age":"38"},{"Dilution":"1/1,000","Ethnicity":"Hispanic","Intensity":"15","Pleasantness":"40","Race":"American Indian/Pacific Islander","Gender":"M","Compounds":"12","Familiarity":"25","Subject":"5","Age":"38"},{"Dilution":"1/1,000","Ethnicity":"Hispanic","Intensity":"65","Pleasantness":"20","Race":"American Indian/Pacific Islander","Gender":"M","Compounds":"3","Familiarity":"80","Subject":"5","Age":"38"},{"Dilution":"1/1,000","Ethnicity":"Hispanic","Intensity":"75","Pleasantness":"45","Race":"American Indian/Pacific Islander","Gender":"M","Compounds":"3","Familiarity":"50","Subject":"5","Age":"38"},{"Dilution":"1/1,000","Ethnicity":"Hispanic","Intensity":"75","Pleasantness":"90","Race":"American Indian/Pacific Islander","Gender":"M","Compounds":"7","Familiarity":"30","Subject":"5","Age":"38"},{"Dilution":"1/1,000","Ethnicity":"Hispanic","Intensity":"55","Pleasantness":"85","Race":"American Indian/Pacific Islander","Gender":"M","Compounds":"7","Familiarity":"65","Subject":"5","Age":"38"},{"Dilution":"1/1,000","Ethnicity":"Hispanic","Intensity":"0","Pleasantness":"0","Race":"American Indian/Pacific Islander","Gender":"M","Compounds":"3","Familiarity":"0","Subject":"5","Age":"38"},{"Dilution":"1/1,000","Ethnicity":"Hispanic","Intensity":"15","Pleasantness":"60","Race":"American Indian/Pacific Islander","Gender":"M","Compounds":"7","Familiarity":"20","Subject":"5","Age":"38"},{"Dilution":"1/1,000","Ethnicity":"Hispanic","Intensity":"80","Pleasantness":"75","Race":"American Indian/Pacific Islander","Gender":"M","Compounds":"7","Familiarity":"75","Subject":"5","Age":"38"},{"Dilution":"1/1,000","Ethnicity":"Hispanic","Intensity":"75","Pleasantness":"80","Race":"American Indian/Pacific Islander","Gender":"M","Compounds":"13","Familiarity":"65","Subject":"5","Age":"38"},{"Dilution":"1/1,000","Ethnicity":"Hispanic","Intensity":"75","Pleasantness":"55","Race":"American Indian/Pacific Islander","Gender":"M","Compounds":"2","Familiarity":"20","Subject":"5","Age":"38"},{"Dilution":"1/1,000","Ethnicity":"Non-Hispanic","Intensity":"55","Pleasantness":"40","Race":"Black","Gender":"M","Compounds":"14","Familiarity":"50","Subject":"6","Age":"36"},{"Dilution":"1/1,000","Ethnicity":"Non-Hispanic","Intensity":"0","Pleasantness":"0","Race":"Black","Gender":"M","Compounds":"8","Familiarity":"0","Subject":"6","Age":"36"},{"Dilution":"1/1,000","Ethnicity":"Non-Hispanic","Intensity":"85","Pleasantness":"10","Race":"Black","Gender":"M","Compounds":"14","Familiarity":"25","Subject":"6","Age":"36"},{"Dilution":"1/1,000","Ethnicity":"Non-Hispanic","Intensity":"100","Pleasantness":"25","Race":"Black","Gender":"M","Compounds":"13","Familiarity":"50","Subject":"6","Age":"36"},{"Dilution":"1/1,000","Ethnicity":"Non-Hispanic","Intensity":"0","Pleasantness":"0","Race":"Black","Gender":"M","Compounds":"9","Familiarity":"0","Subject":"6","Age":"36"},{"Dilution":"1/1,000","Ethnicity":"Non-Hispanic","Intensity":"0","Pleasantness":"0","Race":"Black","Gender":"M","Compounds":"8","Familiarity":"0","Subject":"6","Age":"36"},{"Dilution":"1/1,000","Ethnicity":"Non-Hispanic","Intensity":"0","Pleasantness":"50","Race":"Black","Gender":"M","Compounds":"13","Familiarity":"40","Subject":"6","Age":"36"},{"Dilution":"1/1,000","Ethnicity":"Non-Hispanic","Intensity":"95","Pleasantness":"0","Race":"Black","Gender":"M","Compounds":"14","Familiarity":"25","Subject":"6","Age":"36"},{"Dilution":"1/1,000","Ethnicity":"Non-Hispanic","Intensity":"0","Pleasantness":"0","Race":"Black","Gender":"M","Compounds":"11","Familiarity":"0","Subject":"6","Age":"36"},{"Dilution":"1/1,000","Ethnicity":"Non-Hispanic","Intensity":"60","Pleasantness":"50","Race":"Black","Gender":"M","Compounds":"2","Familiarity":"50","Subject":"6","Age":"36"},{"Dilution":"1/1,000","Ethnicity":"Non-Hispanic","Intensity":"0","Pleasantness":"0","Race":"Black","Gender":"M","Compounds":"7","Familiarity":"0","Subject":"6","Age":"36"},{"Dilution":"1/1,000","Ethnicity":"Non-Hispanic","Intensity":"85","Pleasantness":"100","Race":"Black","Gender":"M","Compounds":"11","Familiarity":"50","Subject":"6","Age":"36"},{"Dilution":"1/1,000","Ethnicity":"Non-Hispanic","Intensity":"60","Pleasantness":"40","Race":"Black","Gender":"M","Compounds":"16","Familiarity":"55","Subject":"6","Age":"36"},{"Dilution":"1/1,000","Ethnicity":"Non-Hispanic","Intensity":"5","Pleasantness":"55","Race":"Black","Gender":"M","Compounds":"9","Familiarity":"50","Subject":"6","Age":"36"},{"Dilution":"1/1,000","Ethnicity":"Non-Hispanic","Intensity":"35","Pleasantness":"60","Race":"Black","Gender":"M","Compounds":"16","Familiarity":"30","Subject":"6","Age":"36"},{"Dilution":"1/1,000","Ethnicity":"Non-Hispanic","Intensity":"0","Pleasantness":"0","Race":"Black","Gender":"M","Compounds":"13","Familiarity":"0","Subject":"6","Age":"36"},{"Dilution":"1/1,000","Ethnicity":"Non-Hispanic","Intensity":"0","Pleasantness":"0","Race":"Black","Gender":"M","Compounds":"9","Familiarity":"0","Subject":"6","Age":"36"},{"Dilution":"1/1,000","Ethnicity":"Non-Hispanic","Intensity":"0","Pleasantness":"0","Race":"Black","Gender":"M","Compounds":"9","Familiarity":"0","Subject":"6","Age":"36"},{"Dilution":"1/1,000","Ethnicity":"Non-Hispanic","Intensity":"10","Pleasantness":"65","Race":"Black","Gender":"M","Compounds":"9","Familiarity":"0","Subject":"6","Age":"36"},{"Dilution":"1/1,000","Ethnicity":"Non-Hispanic","Intensity":"0","Pleasantness":"0","Race":"Black","Gender":"M","Compounds":"8","Familiarity":"0","Subject":"6","Age":"36"},{"Dilution":"1/1,000","Ethnicity":"Non-Hispanic","Intensity":"0","Pleasantness":"0","Race":"Black","Gender":"M","Compounds":"7","Familiarity":"0","Subject":"6","Age":"36"},{"Dilution":"1/1,000","Ethnicity":"Non-Hispanic","Intensity":"25","Pleasantness":"60","Race":"Black","Gender":"M","Compounds":"8","Familiarity":"70","Subject":"6","Age":"36"},{"Dilution":"1/1,000","Ethnicity":"Non-Hispanic","Intensity":"70","Pleasantness":"20","Race":"Black","Gender":"M","Compounds":"9","Familiarity":"60","Subject":"6","Age":"36"},{"Dilution":"1/1,000","Ethnicity":"Non-Hispanic","Intensity":"40","Pleasantness":"45","Race":"Black","Gender":"M","Compounds":"9","Familiarity":"40","Subject":"6","Age":"36"},{"Dilution":"1/1,000","Ethnicity":"Non-Hispanic","Intensity":"0","Pleasantness":"0","Race":"Black","Gender":"M","Compounds":"16","Familiarity":"0","Subject":"6","Age":"36"},{"Dilution":"1/1,000","Ethnicity":"Non-Hispanic","Intensity":"0","Pleasantness":"0","Race":"Black","Gender":"M","Compounds":"9","Familiarity":"0","Subject":"6","Age":"36"},{"Dilution":"1/1,000","Ethnicity":"Non-Hispanic","Intensity":"0","Pleasantness":"0","Race":"Black","Gender":"M","Compounds":"9","Familiarity":"0","Subject":"6","Age":"36"},{"Dilution":"1/1,000","Ethnicity":"Non-Hispanic","Intensity":"30","Pleasantness":"60","Race":"Black","Gender":"M","Compounds":"7","Familiarity":"50","Subject":"6","Age":"36"},{"Dilution":"1/1,000","Ethnicity":"Non-Hispanic","Intensity":"30","Pleasantness":"45","Race":"Black","Gender":"M","Compounds":"6","Familiarity":"40","Subject":"6","Age":"36"},{"Dilution":"1/1,000","Ethnicity":"Non-Hispanic","Intensity":"20","Pleasantness":"45","Race":"Black","Gender":"M","Compounds":"16","Familiarity":"40","Subject":"6","Age":"36"},{"Dilution":"1/1,000","Ethnicity":"Non-Hispanic","Intensity":"0","Pleasantness":"0","Race":"Black","Gender":"M","Compounds":"12","Familiarity":"0","Subject":"6","Age":"36"},{"Dilution":"1/1,000","Ethnicity":"Non-Hispanic","Intensity":"65","Pleasantness":"50","Race":"Black","Gender":"M","Compounds":"7","Familiarity":"50","Subject":"6","Age":"36"},{"Dilution":"1/1,000","Ethnicity":"Non-Hispanic","Intensity":"0","Pleasantness":"40","Race":"Black","Gender":"M","Compounds":"8","Familiarity":"40","Subject":"6","Age":"36"},{"Dilution":"1/1,000","Ethnicity":"Non-Hispanic","Intensity":"70","Pleasantness":"65","Race":"Black","Gender":"M","Compounds":"8","Familiarity":"70","Subject":"6","Age":"36"},{"Dilution":"1/1,000","Ethnicity":"Non-Hispanic","Intensity":"40","Pleasantness":"65","Race":"Black","Gender":"M","Compounds":"8","Familiarity":"55","Subject":"6","Age":"36"},{"Dilution":"1/1,000","Ethnicity":"Non-Hispanic","Intensity":"0","Pleasantness":"0","Race":"Black","Gender":"M","Compounds":"16","Familiarity":"0","Subject":"6","Age":"36"},{"Dilution":"1/1,000","Ethnicity":"Non-Hispanic","Intensity":"0","Pleasantness":"45","Race":"Black","Gender":"M","Compounds":"15","Familiarity":"40","Subject":"6","Age":"36"},{"Dilution":"1/1,000","Ethnicity":"Non-Hispanic","Intensity":"55","Pleasantness":"40","Race":"Black","Gender":"M","Compounds":"8","Familiarity":"55","Subject":"6","Age":"36"},{"Dilution":"1/1,000","Ethnicity":"Non-Hispanic","Intensity":"0","Pleasantness":"0","Race":"Black","Gender":"M","Compounds":"3","Familiarity":"0","Subject":"6","Age":"36"},{"Dilution":"1/1,000","Ethnicity":"Non-Hispanic","Intensity":"0","Pleasantness":"0","Race":"Black","Gender":"M","Compounds":"6","Familiarity":"0","Subject":"6","Age":"36"},{"Dilution":"1/1,000","Ethnicity":"Non-Hispanic","Intensity":"10","Pleasantness":"55","Race":"Black","Gender":"M","Compounds":"6","Familiarity":"40","Subject":"6","Age":"36"},{"Dilution":"1/1,000","Ethnicity":"Non-Hispanic","Intensity":"55","Pleasantness":"50","Race":"Black","Gender":"M","Compounds":"6","Familiarity":"50","Subject":"6","Age":"36"},{"Dilution":"1/1,000","Ethnicity":"Non-Hispanic","Intensity":"0","Pleasantness":"0","Race":"Black","Gender":"M","Compounds":"8","Familiarity":"0","Subject":"6","Age":"36"},{"Dilution":"1/1,000","Ethnicity":"Non-Hispanic","Intensity":"40","Pleasantness":"50","Race":"Black","Gender":"M","Compounds":"8","Familiarity":"45","Subject":"6","Age":"36"},{"Dilution":"1/1,000","Ethnicity":"Non-Hispanic","Intensity":"0","Pleasantness":"65","Race":"Black","Gender":"M","Compounds":"8","Familiarity":"50","Subject":"6","Age":"36"},{"Dilution":"1/1,000","Ethnicity":"Non-Hispanic","Intensity":"0","Pleasantness":"60","Race":"Black","Gender":"M","Compounds":"8","Familiarity":"50","Subject":"6","Age":"36"},{"Dilution":"1/1,000","Ethnicity":"Non-Hispanic","Intensity":"65","Pleasantness":"40","Race":"Black","Gender":"M","Compounds":"7","Familiarity":"45","Subject":"6","Age":"36"},{"Dilution":"1/1,000","Ethnicity":"Non-Hispanic","Intensity":"0","Pleasantness":"0","Race":"Black","Gender":"M","Compounds":"8","Familiarity":"0","Subject":"6","Age":"36"},{"Dilution":"1/1,000","Ethnicity":"Non-Hispanic","Intensity":"40","Pleasantness":"55","Race":"Black","Gender":"M","Compounds":"12","Familiarity":"55","Subject":"6","Age":"36"},{"Dilution":"1/1,000","Ethnicity":"Non-Hispanic","Intensity":"60","Pleasantness":"65","Race":"Black","Gender":"M","Compounds":"8","Familiarity":"55","Subject":"6","Age":"36"},{"Dilution":"1/1,000","Ethnicity":"Non-Hispanic","Intensity":"0","Pleasantness":"0","Race":"Black","Gender":"M","Compounds":"8","Familiarity":"0","Subject":"6","Age":"36"},{"Dilution":"1/1,000","Ethnicity":"Non-Hispanic","Intensity":"0","Pleasantness":"0","Race":"Black","Gender":"M","Compounds":"16","Familiarity":"0","Subject":"6","Age":"36"},{"Dilution":"1/1,000","Ethnicity":"Non-Hispanic","Intensity":"60","Pleasantness":"40","Race":"Black","Gender":"M","Compounds":"4","Familiarity":"40","Subject":"6","Age":"36"},{"Dilution":"1/1,000","Ethnicity":"Non-Hispanic","Intensity":"0","Pleasantness":"50","Race":"Black","Gender":"M","Compounds":"15","Familiarity":"45","Subject":"6","Age":"36"},{"Dilution":"1/1,000","Ethnicity":"Non-Hispanic","Intensity":"0","Pleasantness":"0","Race":"Black","Gender":"M","Compounds":"8","Familiarity":"0","Subject":"6","Age":"36"},{"Dilution":"1/1,000","Ethnicity":"Non-Hispanic","Intensity":"0","Pleasantness":"0","Race":"Black","Gender":"M","Compounds":"3","Familiarity":"0","Subject":"6","Age":"36"},{"Dilution":"1/1,000","Ethnicity":"Non-Hispanic","Intensity":"100","Pleasantness":"0","Race":"Black","Gender":"M","Compounds":"15","Familiarity":"0","Subject":"6","Age":"36"},{"Dilution":"1/1,000","Ethnicity":"Non-Hispanic","Intensity":"25","Pleasantness":"45","Race":"Black","Gender":"M","Compounds":"3","Familiarity":"50","Subject":"6","Age":"36"},{"Dilution":"1/1,000","Ethnicity":"Non-Hispanic","Intensity":"0","Pleasantness":"0","Race":"Black","Gender":"M","Compounds":"8","Familiarity":"0","Subject":"6","Age":"36"},{"Dilution":"1/1,000","Ethnicity":"Non-Hispanic","Intensity":"55","Pleasantness":"55","Race":"Black","Gender":"M","Compounds":"8","Familiarity":"50","Subject":"6","Age":"36"},{"Dilution":"1/1,000","Ethnicity":"Non-Hispanic","Intensity":"25","Pleasantness":"50","Race":"Black","Gender":"M","Compounds":"8","Familiarity":"15","Subject":"6","Age":"36"},{"Dilution":"1/1,000","Ethnicity":"Non-Hispanic","Intensity":"0","Pleasantness":"0","Race":"Black","Gender":"M","Compounds":"8","Familiarity":"0","Subject":"6","Age":"36"},{"Dilution":"1/1,000","Ethnicity":"Non-Hispanic","Intensity":"30","Pleasantness":"55","Race":"Black","Gender":"M","Compounds":"8","Familiarity":"35","Subject":"6","Age":"36"},{"Dilution":"1/1,000","Ethnicity":"Non-Hispanic","Intensity":"0","Pleasantness":"35","Race":"Black","Gender":"M","Compounds":"8","Familiarity":"50","Subject":"6","Age":"36"},{"Dilution":"1/1,000","Ethnicity":"Non-Hispanic","Intensity":"0","Pleasantness":"0","Race":"Black","Gender":"M","Compounds":"14","Familiarity":"0","Subject":"6","Age":"36"},{"Dilution":"1/1,000","Ethnicity":"Non-Hispanic","Intensity":"0","Pleasantness":"0","Race":"Black","Gender":"M","Compounds":"4","Familiarity":"0","Subject":"6","Age":"36"},{"Dilution":"1/1,000","Ethnicity":"Non-Hispanic","Intensity":"0","Pleasantness":"0","Race":"Black","Gender":"M","Compounds":"4","Familiarity":"0","Subject":"6","Age":"36"},{"Dilution":"1/1,000","Ethnicity":"Non-Hispanic","Intensity":"0","Pleasantness":"0","Race":"Black","Gender":"M","Compounds":"8","Familiarity":"0","Subject":"6","Age":"36"},{"Dilution":"1/1,000","Ethnicity":"Non-Hispanic","Intensity":"0","Pleasantness":"0","Race":"Black","Gender":"M","Compounds":"8","Familiarity":"0","Subject":"6","Age":"36"},{"Dilution":"1/1,000","Ethnicity":"Non-Hispanic","Intensity":"0","Pleasantness":"0","Race":"Black","Gender":"M","Compounds":"8","Familiarity":"0","Subject":"6","Age":"36"},{"Dilution":"1/1,000","Ethnicity":"Non-Hispanic","Intensity":"70","Pleasantness":"60","Race":"Black","Gender":"M","Compounds":"12","Familiarity":"55","Subject":"6","Age":"36"},{"Dilution":"1/1,000","Ethnicity":"Non-Hispanic","Intensity":"20","Pleasantness":"35","Race":"Black","Gender":"M","Compounds":"14","Familiarity":"35","Subject":"6","Age":"36"},{"Dilution":"1/1,000","Ethnicity":"Non-Hispanic","Intensity":"0","Pleasantness":"40","Race":"Black","Gender":"M","Compounds":"3","Familiarity":"70","Subject":"6","Age":"36"},{"Dilution":"1/1,000","Ethnicity":"Non-Hispanic","Intensity":"100","Pleasantness":"0","Race":"Black","Gender":"M","Compounds":"15","Familiarity":"100","Subject":"6","Age":"36"},{"Dilution":"1/1,000","Ethnicity":"Non-Hispanic","Intensity":"0","Pleasantness":"60","Race":"Black","Gender":"M","Compounds":"12","Familiarity":"50","Subject":"6","Age":"36"},{"Dilution":"1/1,000","Ethnicity":"Non-Hispanic","Intensity":"0","Pleasantness":"0","Race":"Black","Gender":"M","Compounds":"8","Familiarity":"0","Subject":"6","Age":"36"},{"Dilution":"1/1,000","Ethnicity":"Non-Hispanic","Intensity":"0","Pleasantness":"60","Race":"Black","Gender":"M","Compounds":"12","Familiarity":"35","Subject":"6","Age":"36"},{"Dilution":"1/1,000","Ethnicity":"Non-Hispanic","Intensity":"55","Pleasantness":"30","Race":"Black","Gender":"M","Compounds":"4","Familiarity":"30","Subject":"6","Age":"36"},{"Dilution":"1/1,000","Ethnicity":"Non-Hispanic","Intensity":"50","Pleasantness":"55","Race":"Black","Gender":"M","Compounds":"6","Familiarity":"45","Subject":"6","Age":"36"},{"Dilution":"1/1,000","Ethnicity":"Non-Hispanic","Intensity":"0","Pleasantness":"0","Race":"Black","Gender":"M","Compounds":"8","Familiarity":"0","Subject":"6","Age":"36"},{"Dilution":"1/1,000","Ethnicity":"Non-Hispanic","Intensity":"0","Pleasantness":"0","Race":"Black","Gender":"M","Compounds":"1","Familiarity":"0","Subject":"6","Age":"36"},{"Dilution":"1/1,000","Ethnicity":"Non-Hispanic","Intensity":"0","Pleasantness":"0","Race":"Black","Gender":"M","Compounds":"1","Familiarity":"0","Subject":"6","Age":"36"},{"Dilution":"1/1,000","Ethnicity":"Non-Hispanic","Intensity":"40","Pleasantness":"45","Race":"Black","Gender":"M","Compounds":"6","Familiarity":"45","Subject":"6","Age":"36"},{"Dilution":"1/1,000","Ethnicity":"Non-Hispanic","Intensity":"0","Pleasantness":"0","Race":"Black","Gender":"M","Compounds":"8","Familiarity":"0","Subject":"6","Age":"36"},{"Dilution":"1/1,000","Ethnicity":"Non-Hispanic","Intensity":"0","Pleasantness":"0","Race":"Black","Gender":"M","Compounds":"8","Familiarity":"0","Subject":"6","Age":"36"},{"Dilution":"1/1,000","Ethnicity":"Non-Hispanic","Intensity":"0","Pleasantness":"0","Race":"Black","Gender":"M","Compounds":"8","Familiarity":"0","Subject":"6","Age":"36"},{"Dilution":"1/1,000","Ethnicity":"Non-Hispanic","Intensity":"45","Pleasantness":"55","Race":"Black","Gender":"M","Compounds":"6","Familiarity":"50","Subject":"6","Age":"36"},{"Dilution":"1/1,000","Ethnicity":"Non-Hispanic","Intensity":"0","Pleasantness":"0","Race":"Black","Gender":"M","Compounds":"1","Familiarity":"0","Subject":"6","Age":"36"},{"Dilution":"1/1,000","Ethnicity":"Non-Hispanic","Intensity":"0","Pleasantness":"0","Race":"Black","Gender":"M","Compounds":"8","Familiarity":"0","Subject":"6","Age":"36"},{"Dilution":"1/1,000","Ethnicity":"Non-Hispanic","Intensity":"0","Pleasantness":"0","Race":"Black","Gender":"M","Compounds":"12","Familiarity":"0","Subject":"6","Age":"36"},{"Dilution":"1/1,000","Ethnicity":"Non-Hispanic","Intensity":"100","Pleasantness":"0","Race":"Black","Gender":"M","Compounds":"15","Familiarity":"55","Subject":"6","Age":"36"},{"Dilution":"1/1,000","Ethnicity":"Non-Hispanic","Intensity":"0","Pleasantness":"0","Race":"Black","Gender":"M","Compounds":"6","Familiarity":"0","Subject":"6","Age":"36"},{"Dilution":"1/1,000","Ethnicity":"Non-Hispanic","Intensity":"0","Pleasantness":"0","Race":"Black","Gender":"M","Compounds":"10","Familiarity":"0","Subject":"6","Age":"36"},{"Dilution":"1/1,000","Ethnicity":"Non-Hispanic","Intensity":"0","Pleasantness":"0","Race":"Black","Gender":"M","Compounds":"4","Familiarity":"0","Subject":"6","Age":"36"},{"Dilution":"1/1,000","Ethnicity":"Non-Hispanic","Intensity":"0","Pleasantness":"0","Race":"Black","Gender":"M","Compounds":"15","Familiarity":"0","Subject":"6","Age":"36"},{"Dilution":"1/1,000","Ethnicity":"Non-Hispanic","Intensity":"0","Pleasantness":"0","Race":"Black","Gender":"M","Compounds":"6","Familiarity":"0","Subject":"6","Age":"36"},{"Dilution":"1/1,000","Ethnicity":"Non-Hispanic","Intensity":"0","Pleasantness":"0","Race":"Black","Gender":"M","Compounds":"10","Familiarity":"0","Subject":"6","Age":"36"},{"Dilution":"1/1,000","Ethnicity":"Non-Hispanic","Intensity":"5","Pleasantness":"40","Race":"Black","Gender":"M","Compounds":"13","Familiarity":"5","Subject":"6","Age":"36"},{"Dilution":"1/1,000","Ethnicity":"Non-Hispanic","Intensity":"0","Pleasantness":"0","Race":"Black","Gender":"M","Compounds":"6","Familiarity":"0","Subject":"6","Age":"36"},{"Dilution":"1/1,000","Ethnicity":"Non-Hispanic","Intensity":"50","Pleasantness":"50","Race":"Black","Gender":"M","Compounds":"16","Familiarity":"50","Subject":"6","Age":"36"},{"Dilution":"1/1,000","Ethnicity":"Non-Hispanic","Intensity":"0","Pleasantness":"0","Race":"Black","Gender":"M","Compounds":"8","Familiarity":"0","Subject":"6","Age":"36"},{"Dilution":"1/1,000","Ethnicity":"Non-Hispanic","Intensity":"30","Pleasantness":"60","Race":"Black","Gender":"M","Compounds":"13","Familiarity":"20","Subject":"6","Age":"36"},{"Dilution":"1/1,000","Ethnicity":"Non-Hispanic","Intensity":"0","Pleasantness":"0","Race":"Black","Gender":"M","Compounds":"13","Familiarity":"0","Subject":"6","Age":"36"},{"Dilution":"1/1,000","Ethnicity":"Non-Hispanic","Intensity":"0","Pleasantness":"0","Race":"Black","Gender":"M","Compounds":"8","Familiarity":"0","Subject":"6","Age":"36"},{"Dilution":"1/1,000","Ethnicity":"Non-Hispanic","Intensity":"5","Pleasantness":"30","Race":"Black","Gender":"M","Compounds":"9","Familiarity":"10","Subject":"6","Age":"36"},{"Dilution":"1/1,000","Ethnicity":"Non-Hispanic","Intensity":"60","Pleasantness":"40","Race":"Black","Gender":"M","Compounds":"13","Familiarity":"45","Subject":"6","Age":"36"},{"Dilution":"1/1,000","Ethnicity":"Non-Hispanic","Intensity":"65","Pleasantness":"65","Race":"Black","Gender":"M","Compounds":"9","Familiarity":"65","Subject":"6","Age":"36"},{"Dilution":"1/1,000","Ethnicity":"Non-Hispanic","Intensity":"30","Pleasantness":"55","Race":"Black","Gender":"M","Compounds":"13","Familiarity":"55","Subject":"6","Age":"36"},{"Dilution":"1/1,000","Ethnicity":"Non-Hispanic","Intensity":"0","Pleasantness":"0","Race":"Black","Gender":"M","Compounds":"13","Familiarity":"0","Subject":"6","Age":"36"},{"Dilution":"1/1,000","Ethnicity":"Non-Hispanic","Intensity":"55","Pleasantness":"55","Race":"Black","Gender":"M","Compounds":"9","Familiarity":"55","Subject":"6","Age":"36"},{"Dilution":"1/1,000","Ethnicity":"Non-Hispanic","Intensity":"0","Pleasantness":"0","Race":"Black","Gender":"M","Compounds":"11","Familiarity":"0","Subject":"6","Age":"36"},{"Dilution":"1/1,000","Ethnicity":"Non-Hispanic","Intensity":"55","Pleasantness":"40","Race":"Black","Gender":"M","Compounds":"9","Familiarity":"60","Subject":"6","Age":"36"},{"Diluti
[truncated: 3,681,323 more chars]
